# Supplementary material for: MICBG406A polymorphism reduces risk of mechanical ventilation and death during viral acute lung injury
Source: JCI Insight. 2025 Jul 3;10(15):e191951. doi: 10.1172/jci.insight.191951 (PMC12333951; doi:10.1172/jci.insight.191951)
Supplement: Supporting data values [file jciinsight-10-191951-s216.xlsx]

## Sheet: Fig2
micb	trajectory_group	diedever	diedever_days	mortality_28_day	mortality_28_days	mechvent_mortality_28_day
1	3	0	1	0	1	FALSE
1	2	0	7	0	7	FALSE
1	3	0	366	0	20	FALSE
0	1	0	354	0	27	FALSE
0	3	0	1	0	1	FALSE
0	1	0	93	0	16	FALSE
0	4	0	6	0	6	TRUE
1	2	0	382	0	8	FALSE
0	5	1	14	1	14	TRUE
0	4	1	33	0	5	TRUE
0	1	0	295	0	2	FALSE
1	2	0	280	0	7	FALSE
1	3	0	9	0	9	FALSE
1	3	0	347	0	26	FALSE
0	2	0	383	0	20	FALSE
1	4	0	30	0	23	TRUE
0	4	0	29	0	23	TRUE
1	2	0	6	0	6	FALSE
0	3	0	366	0	16	FALSE
0	1	0	392	0	28	FALSE
1	1	0	76	0	28	FALSE
1	1	0	407	0	2	FALSE
0	3	0	11	0	11	FALSE
1	2	0	76	0	25	FALSE
0	3	0	1	0	1	FALSE
1	5	1	11	1	11	TRUE
1	2	0	376	0	16	FALSE
0	5	1	1	1	1	TRUE
0	2	0	30	0	17	FALSE
0	4	0	16	0	16	TRUE
0	2	0	9	0	9	FALSE
0	5	1	4	1	4	TRUE
1	3	0	0	0	0	FALSE
0	1	0	1	0	1	FALSE
1	2	0	5	0	5	FALSE
0	4	0	26	0	26	TRUE
0	3	0	2	0	2	FALSE
0	2	0	366	0	25	TRUE
0	2	0	9	0	9	FALSE
1	2	0	439	0	28	FALSE
0	3	0	2	0	2	FALSE
1	1	0	384	0	28	FALSE
0	3	0	10	0	10	FALSE
1	2	0	293	0	28	TRUE
0	5	1	9	1	9	TRUE
1	1	0	35	0	15	FALSE
0	2	0	387	0	2	FALSE
0	2	0	281	0	6	FALSE
0	3	0	25	0	25	FALSE
1	4	0	22	0	22	TRUE
0	4	0	21	0	21	TRUE
0	5	1	27	1	27	TRUE
0	5	1	4	1	4	TRUE
0	2	0	396	0	2	FALSE
1	4	0	15	0	15	TRUE
0	1	0	362	0	15	FALSE
0	2	0	380	0	5	FALSE
0	5	1	17	1	17	TRUE
0	1	1	52	0	1	FALSE
1	1	0	371	0	14	FALSE
0	1	0	27	0	27	FALSE
1	3	0	5	0	5	FALSE
1	3	0	9	0	9	FALSE
0	1	1	32	0	0	FALSE
1	1	0	391	0	15	FALSE
0	5	1	24	1	24	TRUE
0	2	0	321	0	8	FALSE
1	1	0	30	0	18	FALSE
0	4	1	64	0	5	TRUE
0	1	0	24	0	24	FALSE
1	2	0	394	0	27	FALSE
0	2	0	275	0	8	FALSE
0	1	0	2	0	2	FALSE
1	3	0	1	0	1	FALSE
0	4	0	13	0	13	TRUE
1	4	0	15	0	15	FALSE
0	3	0	391	0	17	FALSE
0	3	0	4	0	4	FALSE
0	3	0	21	0	21	FALSE
0	3	0	6	0	6	FALSE
0	4	0	350	0	9	FALSE
0	4	0	10	0	10	FALSE
1	3	0	2	0	2	FALSE
0	2	0	379	0	5	FALSE
1	1	0	97	0	1	FALSE
0	3	0	4	0	4	FALSE
0	3	0	2	0	2	FALSE
0	3	0	376	0	5	FALSE
0	3	0	4	0	4	FALSE
1	3	0	4	0	4	FALSE
1	3	0	213	0	4	FALSE
0	5	1	5	1	5	TRUE
0	1	0	457	0	2	FALSE
0	1	0	61	0	3	FALSE
1	3	0	106	0	8	FALSE
0	5	1	12	1	12	TRUE
0	5	1	7	1	7	TRUE
0	5	1	12	1	12	TRUE
0	1	0	348	0	16	FALSE
0	2	0	279	0	1	FALSE
1	1	0	2	0	2	FALSE
0	4	0	22	0	22	TRUE
1	2	0	361	0	16	FALSE
1	2	0	376	0	16	TRUE
0	4	0	357	0	15	FALSE
0	4	0	27	0	27	TRUE
0	4	0	406	0	23	TRUE
0	2	0	267	0	7	FALSE
1	3	1	61	0	22	FALSE
0	3	0	374	0	16	FALSE
0	2	0	376	0	5	FALSE
1	4	0	16	0	16	TRUE
0	4	0	362	0	17	FALSE
1	4	0	23	0	23	TRUE
1	2	0	2	0	2	FALSE
1	2	0	9	0	9	FALSE
1	2	0	373	0	9	TRUE
0	4	1	29			TRUE
0	2	0	10	0	10	FALSE
0	3	0	115	0	16	FALSE
0	4	0	16	0	16	FALSE
0	2	0	355	0	6	FALSE
1	2	1	35	0	8	FALSE
0	4	1	37	0	22	TRUE
0	4	0	29	0	22	TRUE
1	3	0	4	0	4	FALSE
1	3	0	6	0	6	FALSE
0	1	0	2	0	2	FALSE
1	2	0	381	0	22	FALSE
0	4	0	298	0	18	FALSE
0	1	0	377	0	22	FALSE
1	3	0	9	0	9	FALSE
1	2	0	389	0	9	FALSE
0	3	0	372	0	28	FALSE
1	1	0	282	0	16	FALSE
0	1	0	274	0	2	FALSE
0	2	0	14	0	14	FALSE
1	3	0	41	0	7	FALSE
0	1	0	361	0	1	FALSE
1	3	0	1	0	1	FALSE
1	3	0	4	0	4	FALSE
0	4	0	14	0	14	TRUE
0	5	1	3	1	3	TRUE
1	3	0	1	0	1	FALSE
0	5	1	25	1	25	TRUE
0	3	0	11	0	11	FALSE
0	4	0	383	0	17	TRUE
1	3	0	9	0	9	FALSE
1	2	0	3	0	3	FALSE
1	1	0	1	0	1	FALSE
1	5	1	11	1	11	TRUE
0	3	0	84	0	1	FALSE
0	1	0	367	0	15	FALSE
0	4	0	384	0	9	FALSE
0	2	0	393	0	27	FALSE
0	2	0	36	0	1	FALSE
0	5	1	18	1	18	TRUE
0	1	0	1	0	1	FALSE
1	2	0	376	0	6	FALSE
1	4	0	8	0	8	FALSE
0	1	0	44	0	15	FALSE
0	1	0	269	0	2	FALSE
1	3	0	287	0	16	FALSE
0	4	0	386	0	22	TRUE
0	5	1	10	1	10	TRUE
1	3	1	36	0	16	FALSE
1	3	0	370	0	7	FALSE
1	3	0	387	0	1	FALSE
0	5	1	27	1	27	TRUE
0	2	0	398	0	6	FALSE
1	1	0	4	0	4	FALSE
0	1	0	273	0	0	FALSE
0	2	0	385	0	2	FALSE
0	1	0	2	0	2	FALSE
0	4	0	30	0	23	TRUE
0	1	0	369	0	1	FALSE
1	2	0	5	0	5	FALSE
1	4	1	179	0	23	TRUE
0	3	0	15	0	15	FALSE
1	1	0	78	0	1	FALSE
1	4	0	289	0	16	TRUE
0	4	1	29			TRUE
0	2	0	269	0	8	FALSE
1	2	0	364	0	8	FALSE
0	4	0	414	0	22	TRUE
0	3	0	373	0	1	FALSE
0	4	0	400	0	16	TRUE
0	2	0	1	0	1	FALSE
0	2	0	392	0	9	TRUE
1	1	0	1	0	1	FALSE
0	1	0	276	0	2	FALSE
0	1	0	386	0	13	FALSE
1	3	0	366	0	7	FALSE
1	3	0	2	0	2	FALSE
1	1	0	394	0	1	FALSE
2	4	0	408	0	24	TRUE
0	3	0	16	0	16	FALSE
1	2	0	360	0	17	FALSE
1	1	0	285	0	4	FALSE
1	1	0	180	0	27	FALSE
0	5	1	24	1	24	TRUE
0	4	0	416	0	24	TRUE
1	3	0	4	0	4	FALSE
0	3	0	279	0	3	FALSE
1	2	0	396	0	17	FALSE
0	1	0	353	0	2	FALSE
0	1	0	4	0	4	FALSE
0	4	0	10	0	10	FALSE
0	4	0	317	0	21	TRUE
0	2	0	390	0	5	FALSE
1	2	0	285	0	5	FALSE
1	1	0	30	0	0	FALSE
0	5	1	26	1	26	TRUE
0	1	0	2	0	2	FALSE
0	1	0	2	0	2	FALSE
0	1	0	373	0	15	FALSE
0	2	0	382	0	7	FALSE
0	5	1	12	1	12	TRUE
0	2	0	274	0	5	TRUE
0	4	0	401	0	16	TRUE
1	4	0	392	0	6	FALSE
1	1	0	280	0	1	FALSE
1	1	0	3	0	3	FALSE
0	4	0	27	0	27	TRUE
1	4	0	423	0	22	TRUE
0	2	0	396	0	6	FALSE
1	2	0	369	0	5	FALSE
0	2	1	51	0	4	FALSE
0	4	0	24	0	24	FALSE
0	1	0	360	0	3	FALSE
1	2	0	5	0	5	FALSE
0	2	0	288	0	4	FALSE
1	3	0	2	0	2	FALSE
1	3	0	1	0	1	FALSE
0	2	0	349	0	5	FALSE
1	1	0	41	0	4	FALSE
1	2	0	370	0	10	FALSE
0	4	1	37	0	28	TRUE
1	3	0	285	0	23	TRUE
1	4	0	383	0	24	TRUE
0	4	0	395	0	23	TRUE
1	4	1	50	0	23	TRUE
1	4	0	23	0	23	FALSE
0	1	0	1	0	1	FALSE
1	1	0	382	0	2	FALSE
0	5	1	28	1	28	TRUE
0	2	0	375	0	6	FALSE
0	3	0	281	0	15	FALSE
0	1	0	1	0	1	FALSE
0	1	0	395	0	1	FALSE
0	2	0	262	0	6	FALSE
0	4	0	30	0	23	TRUE
0	2	0	268	0	2	FALSE
0	4	0	7	0	7	TRUE
1	3	0	302	0	8	FALSE
0	4	1	163	0	22	TRUE
1	1	0	294	0	14	FALSE
0	2	0	365	0	28	FALSE
0	1	0	377	0	28	FALSE
1	5	1	8	1	8	TRUE
1	1	0	399	0	2	FALSE
1	2	0	27	0	27	FALSE
0	5	1	14	1	14	TRUE
0	3	1	53	0	22	FALSE
0	1	0	28	0	28	FALSE
0	3	0	2	0	2	FALSE
0	3	0	1	0	1	FALSE
1	2	0	5	0	5	FALSE
0	3	0	385	0	6	FALSE
0	2	0	375	0	5	FALSE
2	2	0	370	0	5	FALSE
0	2	0	380	0	8	FALSE
1	3	0	383	0	15	FALSE
0	2	0	99	0	5	FALSE
1	3	0	365	0	28	FALSE
0	5	1	17	1	17	TRUE
0	1	0	264	0	19	FALSE
1	1	0	2	0	2	FALSE
1	5	1	6	1	6	TRUE
1	4	1	78	0	22	TRUE
0	2	0	371	0	4	FALSE
1	3	0	387	0	4	FALSE
0	4	0	211	0	22	TRUE
1	1	0	385	0	14	FALSE
0	4	1	33	0	28	TRUE
0	3	0	1	0	1	FALSE
1	4	0	28	0	28	TRUE
0	3	0	396	0	4	FALSE
0	4	0	379	0	8	FALSE
0	3	0	396	0	7	FALSE
1	1	0	374	0	3	FALSE
1	3	0	7	0	7	FALSE
1	2	0	355	0	5	FALSE
0	3	0	376	0	27	FALSE
0	2	0	2	0	2	FALSE
0	4	0	16	0	16	TRUE
1	4	1	64	0	28	TRUE
1	3	0	5	0	5	FALSE
0	2	0	5	0	5	FALSE
0	1	0	391	0	4	FALSE
0	2	0	387	0	4	FALSE
0	3	0	387	0	6	FALSE
1	1	0	302	0	1	FALSE
0	2	0	6	0	6	FALSE
1	2	0	353	0	6	FALSE
0	4	0	15	0	15	TRUE
1	1	0	15	0	15	FALSE
0	1	0	378	0	0	FALSE
0	3	0	1	0	1	FALSE
0	5	1	3	1	3	TRUE
0	4	0	359	0	7	TRUE
1	1	0	2	0	2	FALSE
0	4	0	211	0	7	TRUE
0	4	0	8	0	8	TRUE
1	2	0	391	0	6	FALSE
0	4	0	21	0	21	TRUE
1	4	0	376	0	21	TRUE
0	5	1	14	1	14	TRUE
1	1	0	2	0	2	FALSE
0	1	1	34	0	2	FALSE
0	2	0	2	0	2	FALSE
1	5	1	24	1	24	TRUE
0	5	1	7	1	7	TRUE
0	4	0	30	0	26	TRUE
0	4	1		0	24	TRUE
1	4	0	406	0	25	TRUE
0	3	0	375	0	27	FALSE
0	1	0	376	0	2	FALSE
0	1	0	383	0	2	FALSE
0	2	0	394	0	7	FALSE
1	2	0	271	0	7	FALSE
0	2	0	397	0	5	FALSE
1	2	0	398	0	6	FALSE
1	2	0	5	0	5	FALSE
1	4	0	401	0	22	FALSE
1	3	0	277	0	1	FALSE
0	5	1	17	1	17	TRUE
0	4	0	394	0	16	FALSE
0	3	0	7	0	7	FALSE
0	3	0	371	0	7	FALSE
0	2	0	282	0	15	FALSE
1	4	0	37	0	21	TRUE
0	3	1	52	0	4	FALSE
0	5	1	10	1	10	TRUE
1	2	0	377	0	8	FALSE
1	3	0	356	0	28	FALSE
0	3	0	369	0	5	FALSE
0	3	0	4	0	4	FALSE
0	3	0	19	0	19	FALSE
1	3	0	1	0	1	FALSE
1	3	0	19	0	19	FALSE
1	3	0	9	0	9	FALSE
0	2	0	5	0	5	FALSE
0	3	0	353	0	16	FALSE
0	4	0	264	0	5	FALSE
0	5	1	7	1	7	TRUE
1	3	0	351	0	28	FALSE
0	4	0	14	0	14	TRUE
1	1	0	2	0	2	FALSE
1	1	0	389	0	2	FALSE
0	2	0	4	0	4	FALSE
1	4	0	368	0	10	FALSE
1	2	0	365	0	27	FALSE
0	2	0	309	0	6	FALSE
1	1	0	1	0	1	FALSE
1	3	0	285	0	5	FALSE
2	1	0	372	0	0	FALSE
1	2	0	7	0	7	FALSE
0	2	0	8	0	8	FALSE
1	1	0	394	0	3	FALSE
0	4	0	28	0	28	TRUE
1	3	0	2	0	2	FALSE
0	3	0	31	0	4	FALSE
1	2	0	191	0	5	FALSE
1	4	0	190	0	16	FALSE
0	4	0	30	0	14	TRUE
0	5	1	17	1	17	TRUE
0	3	0	8	0	8	FALSE
1	1	0	3	0	3	FALSE
1	1	0	3	0	3	FALSE
0	4	0	15	0	15	TRUE
1	4	1	35	0	27	TRUE
0	2	0	355	0	4	FALSE
1	3	0	185	0	2	FALSE
0	2	0	9	0	9	FALSE
0	5	1	12	1	12	TRUE
1	5	1	21	1	21	TRUE
0	2	0	4	0	4	FALSE
1	3	0	7	0	7	FALSE
1	4	0	28	0	28	TRUE
0	3	0	7	0	7	FALSE
1	2	0	277	0	7	FALSE
1	5	1	20	1	20	TRUE
1	3	0	374	0	3	FALSE
1	2	0	85	0	8	TRUE
1	2	0	354	0	15	FALSE
1	2	0	353	0	28	FALSE
1	2	0	355	0	5	FALSE
1	3	0	4	0	4	FALSE
0	3	0	403	0	7	FALSE
0	3	1	48	0	27	FALSE
1	4	0	15	0	15	TRUE
0	4	0	7	0	7	TRUE
1	2	0	6	0	6	FALSE
0	1	0	357	0	28	FALSE
0	5	1	3	1	3	TRUE
0	3	0	180	0	1	FALSE
0	5	1	11	1	11	TRUE
0	2	0	369	0	28	FALSE
0	4	0	381	0	14	TRUE
1	4	0	5	0	5	FALSE
1	1	0	192	0	16	FALSE
0	3	0	6	0	6	FALSE
0	3	0	373	0	2	FALSE
1	3	0	1	0	1	FALSE
1	5	1	7	1	7	TRUE
0	1	0	351	0	27	FALSE
0	2	0	29	0	8	FALSE
0	4	0	3	0	3	TRUE
0	4	0	380	0	7	TRUE
0	5	1	3	1	3	TRUE
0	4	0	363	0	27	FALSE
0	3	0	26	0	26	FALSE
1	2	0	375	0	7	FALSE
0	1	0	290	0	4	FALSE
0	2	0	299	0	6	FALSE
1	1	0	357	0	15	FALSE
0	3	0	15	0	15	FALSE
1	2	0	180	0	6	FALSE
0	1	0	359	0	2	FALSE
0	1	0	0	0	0	FALSE
1	4	0	8	0	8	TRUE
1	1	0	536	0	3	FALSE
0	3	0	29	0	4	FALSE
1	5	1	11	1	11	TRUE
1	2	0	354	0	15	FALSE
0	3	0	3	0	3	FALSE
1	3	0	7	0	7	FALSE
1	2	0	3	0	3	FALSE
1	3	1	91	0	11	FALSE
0	2	0	30	0	6	FALSE
0	2	0	357	0	2	FALSE
0	1	0	1	0	1	FALSE
1	4	0	13	0	13	FALSE
1	3	0	8	0	8	FALSE
1	4	0	377	0	14	FALSE
1	5	1	2	1	2	TRUE
0	5	1	7	1	7	TRUE
1	3	0	14	0	14	FALSE
1	1	0	372	0	1	FALSE
1	3	0	28	0	28	FALSE
0	5	1	18	1	18	TRUE
1	5	1	2	1	2	TRUE
0	2	0	15	0	15	FALSE
1	2	0	211	0	6	FALSE
0	2	0	191	0	5	FALSE
0	3	0	372	0	6	FALSE
0	2	1	33	0	6	FALSE
0	2	0	350	0	14	FALSE
1	1	0	1	0	1	FALSE
1	2	0	97	0	13	FALSE
1	3	0	8	0	8	FALSE
0	4	0	290	0	9	FALSE
0	5	1	10	1	10	TRUE
1	2	0	295	0	1	FALSE
0	1	0	163	0	1	FALSE
0	2	0	8	0	8	FALSE
0	3	0	8	0	8	FALSE
2	2	0	399	0	5	FALSE
1	2	0	367	0	5	FALSE
0	2	0	354	0	7	FALSE
0	2	0	185	0	4	FALSE
0	3	0	351	0	28	FALSE
0	3	0	2	0	2	FALSE
1	4	0	474	0	9	FALSE
1	1	0	4	0	4	FALSE
0	2	0	8	0	8	FALSE
1	2	0	4	0	4	FALSE
0	1	0	378	0	1	FALSE
0	2	0	380	0	16	FALSE
2	3	0	2	0	2	FALSE
1	1	0	1	0	1	FALSE
2	4	0	322	0	27	TRUE
1	1	0	396	0	1	FALSE
0	1	0	399	0	2	FALSE
0	5	1	20	1	20	TRUE
1	3	0	2	0	2	FALSE
0	1	0	369	0	13	FALSE
1	5	1	9	1	9	TRUE
1	2	0	383	0	5	FALSE
1	2	0	4	0	4	FALSE
0	2	0	399	0	6	FALSE
0	1	0	385	0	2	FALSE
0	3	0	6	0	6	FALSE
0	3	0	278	0	26	FALSE
0	1	0	383	0	16	FALSE
0	1	0	372	0	15	FALSE
1	2	0	367	0	20	FALSE
0	5	1	15	1	15	TRUE
1	3	0	367	0	15	FALSE
0	5	1	20	1	20	TRUE
0	2	0	27	0	27	FALSE
0	1	0	370	0	15	FALSE
1	1	0	2	0	2	FALSE
2	2	0	14	0	14	TRUE
0	2	0	351	0	28	FALSE
1	3	0	15	0	15	FALSE
1	4	1	242	0	26	TRUE
1	3	0	374	0	14	FALSE
0	2	0	5	0	5	FALSE
0	5	1	17	1	17	TRUE
0	3	0	392	0	13	FALSE
0	4	1		1		TRUE
0	1	0	1	0	1	FALSE
1	3	0	527	0	2	FALSE
1	2	0	364	0	28	FALSE
0	1	0	197	0	28	FALSE
1	3	0	109	0	5	FALSE
1	4	1	63	0	28	TRUE
0	5	1	27	1	27	TRUE
0	3	0	2	0	2	FALSE
0	1	0	388	0	27	FALSE
0	4	0	299	0	6	FALSE
1	4	0	301	0	26	FALSE
2	2	0	190	0	4	FALSE
1	4	0	462	0	24	TRUE
0	5	1	19	1	19	TRUE
2	3	0	8	0	8	FALSE
1	3	0	387	0	5	FALSE
2	5	1	3	1	3	TRUE
0	1	0	2	0	2	FALSE
2	3	0	373	0	28	FALSE
0	1	0	355	0	1	FALSE
1	4	0	15	0	15	FALSE
1	1	0	199	0	27	FALSE
0	3	0	381	0	28	FALSE
0	1	0	3	0	3	FALSE
0	2	0	5	0	5	FALSE
1	2	0	284	0	8	FALSE
1	3	0	0	0	0	FALSE
1	3	0	350	0	5	FALSE
0	5	1	9	1	9	TRUE
1	3	0	377	0	5	FALSE
0	2	0	384	0	28	FALSE
0	1	0	324	0	2	FALSE
0	1	0	3	0	3	FALSE
2	1	0	378	0	26	FALSE
1	5	1	15	1	15	TRUE
0	5	1	15	1	15	TRUE
1	4	0	316	0	8	FALSE
2	2	1	304	0	10	FALSE
0	5	1	17	1	17	TRUE
1	2	0	259	0	6	FALSE
0	2	1	318	0	6	FALSE
0	2	0	361	0	13	FALSE
0	3	0	5	0	5	FALSE
1	4	0	11	0	11	TRUE
1	3	0	8	0	8	FALSE
1	5	1	11	1	11	TRUE
0	2	0	2	0	2	FALSE
1	4	0	20	0	20	TRUE
0	3	0	2	0	2	FALSE
1	5	1	24	1	24	TRUE
0	5	1	17	1	17	TRUE
0	5	1	23	1	23	TRUE
0	1	0	382	0	15	FALSE
0	4	0	374	0	16	FALSE
0	4	1	58	0	23	TRUE
0	1	0	365	0	15	FALSE
1	1	0	294	0	4	FALSE
2	4	0	8	0	8	FALSE
1	3	0	403	0	2	FALSE
0	1	0	2	0	2	FALSE
1	4	0	371	0	8	FALSE
1	1	0	366	0	3	FALSE
1	4	1	30	0	18	FALSE
1	4	0	29	0	21	TRUE
0	2	0	96	0	2	FALSE
0	1	0	1	0	1	FALSE
0	1	0	1	0	1	FALSE
0	2	0	364	0	27	FALSE
0	2	0	370	0	27	FALSE
0	4	0	30	0	25	TRUE
1	3	0	376	0	8	FALSE
0	3	0	198	0	16	FALSE
0	3	0	123	0	13	FALSE
0	5	1	21	1	21	TRUE
0	3	0	16	0	16	FALSE
0	1	0	4	0	4	FALSE
0	1	0	2	0	2	FALSE
0	3	0	291	0	8	FALSE
1	1	0	2	0	2	FALSE
0	1	0	360	0	28	FALSE
1	3	0	4	0	4	FALSE
0	4	0	368	0	28	FALSE
1	2	0	4	0	4	FALSE
1	2	0	398	0	13	FALSE
1	3	0	2	0	2	FALSE
1	3	0	6	0	6	FALSE
2	3	0	391	0	11	FALSE
1	2	0	309	0	7	FALSE
1	5	1	20	1	20	TRUE
2	2	0	300	0	5	FALSE
0	3	0	8	0	8	FALSE
0	5	1	25	1	25	TRUE
0	5	1	27	1	27	TRUE
0	4	0	15	0	15	TRUE
0	3	0	6	0	6	FALSE
0	3	0	103	0	5	FALSE
0	1	0	357	0	14	FALSE
0	3	0	6	0	6	FALSE
0	2	0	392	0	5	FALSE
0	1	0	2	0	2	FALSE
1	3	0	275	0	1	FALSE
0	1	0	1	0	1	FALSE
1	2	0	384	0	13	FALSE
0	3	0	4	0	4	FALSE
0	2	0	378	0	4	FALSE
0	1	0	4	0	4	FALSE
0	3	0	391	0	7	FALSE
0	4	0	373	0	13	FALSE
1	1	0	356	0	12	FALSE
1	2	0	364	0	8	FALSE
0	4	0	103	0	10	FALSE
1	4	0	310	0	15	TRUE
0	3	0	17	0	17	FALSE
1	3	0	26	0	26	FALSE
0	3	0	9	0	9	FALSE
0	3	0	31	0	19	FALSE
0	3	0	187	0	4	FALSE
1	4	0	16	0	16	TRUE
0	3	0	7	0	7	FALSE
1	2	0	368	0	16	FALSE
0	3	0	319	0	6	FALSE
0	2	0	384	0	4	FALSE
0	2	0	102	0	2	FALSE
0	1	0	359	0	16	FALSE
0	3	0	9	0	9	FALSE
2	4	0	288	0	14	FALSE
2	4	0	7	0	7	FALSE
1	4	1	189	0	4	FALSE
0	4	0	317	0	18	FALSE
0	2	0	85	0	2	FALSE
0	2	0	378	0	6	FALSE
0	3	0	378	0	2	FALSE
2	3	0	114	0	6	FALSE
0	3	0	285	0	5	FALSE
0	4	0	442	0	23	TRUE
0	2	0	386	0	2	FALSE
0	1	0	116	0	0	FALSE
0	1	0	282	0	1	FALSE
0	1	0	1	0	1	FALSE
1	1	0	2	0	2	FALSE
0	2	0	317	0	4	FALSE
0	2	0	315	0	2	FALSE
0	3	0	2	0	2	FALSE
2	3	0	5	0	5	FALSE
0	2	0	379	0	5	FALSE
0	3	0	357	0	15	FALSE
0	4	0	471	0	23	TRUE
0	4	0	136	0	20	TRUE
1	4	0	310	0	23	TRUE
0	3	0	0	0	0	FALSE
0	4	0	131	0	28	FALSE
0	3	0	375	0	28	FALSE
1	3	0	2	0	2	FALSE
0	2	0	88	0	2	FALSE
1	3	0	1	0	1	FALSE
0	3	0	14	0	14	FALSE
1	1	0	2	0	2	FALSE
0	1	0	359	0	4	FALSE
1	2	0	378	0	10	FALSE
1	3	0	4	0	4	FALSE
0	2	0	378	0	6	FALSE
1	4	0	5	0	5	FALSE
0	2	0	230	0	8	TRUE
1	4	0	22	0	22	TRUE
0	3	0	367	0	15	FALSE
0	3	0	373	0	16	FALSE
0	4	0	367	0	22	TRUE
0	3	0	173	0	2	FALSE
0	1	0	379	0	1	FALSE
0	1	0	173	0	2	FALSE
1	2	0	7	0	7	FALSE
1	4	0	8	0	8	FALSE
1	3	0	15	0	15	FALSE
0	3	0	263	0	3	FALSE
0	5	1	17	1	17	TRUE
0	1	0	364	0	4	FALSE
0	2	0	3	0	3	FALSE
0	1	0	366	0	14	FALSE
1	1	0	407	0	2	FALSE
0	2	0	380	0	15	FALSE
1	2	0	6	0	6	FALSE
1	3	0	0	0	0	FALSE
0	4	1		1		TRUE
1	2	0	100	0	2	FALSE
0	1	0	3	0	3	FALSE
1	2	0	6	0	6	FALSE
1	3	0	6	0	6	FALSE
1	1	0	2	0	2	FALSE
1	3	1	108	0	6	FALSE
0	5	1	16	1	16	TRUE
1	5	1	5	1	5	TRUE
2	3	0	5	0	5	FALSE
0	1	0	4	0	4	FALSE
1	2	0	142	0	4	FALSE
1	3	0	7	0	7	FALSE
1	4	0	14	0	14	FALSE
0	3	0	7	0	7	FALSE
0	4	0	442	0	17	FALSE
0	3	0	370	0	5	FALSE
0	4	0	311	0	15	FALSE
0	4	1	32	0	22	FALSE
1	4	0	439	0	23	TRUE
0	1	0	431	0	1	FALSE
1	3	0	361	0	14	FALSE
1	1	0	3	0	3	FALSE
0	4	1	52	0	28	TRUE
0	5	1	10	1	10	TRUE
0	2	0	112	0	7	FALSE
0	3	0	7	0	7	FALSE
0	2	0	4	0	4	FALSE
1	1	0	3	0	3	FALSE
1	3	0	7	0	7	FALSE
1	3	0	1	0	1	FALSE
1	2	0	99	0	8	FALSE
0	5	1	5	1	5	TRUE
0	4	0	8	0	8	FALSE
0	1	0	44	0	1	FALSE
0	2	0	5	0	5	FALSE
1	4	1	40	0	28	TRUE
0	5	1	22	1	22	TRUE
1	5	1	18	1	18	TRUE
2	2	0	368	0	8	FALSE
1	3	0	7	0	7	FALSE
1	2	0	372	0	5	FALSE
1	4	0	38	0	3	FALSE
1	4	0	31	0	8	TRUE
1	4	0	3	0	3	FALSE
1	1	0	1	0	1	FALSE
2	2	0	394	0	4	FALSE
0	3	0	358	0	7	FALSE
2	3	0	7	0	7	FALSE
1	3	0	3	0	3	FALSE
0	1	0	37	0	3	FALSE
2	3	0	275	0	0	FALSE
0	4	1	46	0	10	TRUE
1	3	0	2	0	2	FALSE
0	4	0	367	0	7	TRUE
1	1	0	372	0	14	FALSE
1	2	0	372	0	7	FALSE
0	1	0	275	0	1	FALSE
1	3	0	7	0	7	FALSE
2	1	0	366	0	2	FALSE
2	2	0	365	0	28	FALSE
1	4	0	363	0	14	TRUE
1	1	0	203	0	1	FALSE
0	4	0	8	0	8	TRUE
1	3	0	1	0	1	FALSE
0	3	0	1	0	1	FALSE
0	5	1	20	1	20	TRUE
0	4	0	372	0	25	FALSE
0	3	0	240	0	1	FALSE
0	3	0	361	0	5	FALSE
0	5	1	22	1	22	TRUE
0	3	0	421	0	4	FALSE
1	3	0	306	0	1	FALSE
0	4	0	8	0	8	TRUE
0	4	0	100	0	9	FALSE
0	4	0	389	0	16	TRUE
1	3	0	4	0	4	FALSE
0	4	1	44	0	26	TRUE
1	1	0	92	0	1	FALSE
0	3	0	368	0	15	FALSE
1	2	0	320	0	5	FALSE
0	2	0	4	0	4	FALSE
0	5	1	15	1	15	TRUE
1	1	0	197	0	1	FALSE
1	3	0	1	0	1	FALSE
2	4	0	0	0	0	FALSE
0	5	1	19	1	19	TRUE
0	4	0	400	0	12	TRUE
1	2	0	5	0	5	FALSE
0	4	0	7	0	7	FALSE
0	3	0	5	0	5	FALSE
0	4	0	1	0	1	FALSE
0	1	0	316	0	1	FALSE
1	2	0	407	0	6	FALSE
0	3	0	96	0	6	FALSE
1	3	0	473	0	3	FALSE
2	1	0	3	0	3	FALSE
0	1	0	2	0	2	FALSE
1	3	0	407	0	16	FALSE
0	1	0	388	0	0	FALSE
0	3	0	415	0	1	FALSE
2	1	0	379	0	2	FALSE
1	3	0	1	0	1	FALSE
1	3	0	8	0	8	FALSE
0	1	0	2	0	2	FALSE
1	4	1	272	0	27	FALSE
1	3	0	22	0	22	FALSE
1	5	1	11	1	11	TRUE
0	3	0	378	0	2	FALSE
0	2	0	379	0	7	FALSE
1	3	0	283	0	12	FALSE
1	2	0	10	0	10	FALSE
0	3	0	4	0	4	FALSE
1	1	0	219	0	2	FALSE
0	2	0	408	0	12	FALSE
1	5	1	21	1	21	TRUE
0	1	0	2	0	2	FALSE
1	2	0	375	0	5	FALSE
1	4	0	9	0	9	FALSE
0	4	0	14	0	14	TRUE
1	1	0	373	0	2	FALSE
0	3	0	2	0	2	FALSE
0	1	0	2	0	2	FALSE
2	2	0	374	0	3	FALSE
1	3	0	22	0	22	FALSE
0	3	0	2	0	2	FALSE
0	4	0	294	0	15	FALSE
1	4	0	21	0	21	TRUE
0	1	0	401	0	16	FALSE
0	4	0	7	0	7	FALSE
0	2	0	9	0	9	TRUE
0	3	0	392	0	2	FALSE
1	4	1	75	0	28	TRUE
2	2	0	338	0	2	FALSE
1	3	0	198	0	28	FALSE
0	3	0	365	0	13	FALSE
0	4	0	366	0	28	FALSE
0	5	1	4	1	4	TRUE
1	3	0	377	0	4	FALSE
1	5	1	13	1	13	TRUE
0	4	0	400	0	6	FALSE
2	2	0	386	0	5	FALSE
2	2	0	6	0	6	FALSE
0	1	0	366	0	28	FALSE
1	2	0	365	0	27	TRUE
0	3	0	394	0	2	FALSE
1	4	1	56	0	24	TRUE
1	3	0	390	0	6	FALSE
0	4	1	42	0	25	TRUE
0	3	0	382	0	16	FALSE
1	5	1	10	1	10	TRUE
2	3	0	361	0	12	FALSE
1	3	0	290	0	15	FALSE
0	4	0	6	0	6	TRUE
1	2	0	393	0	23	FALSE
1	3	0	1	0	1	FALSE
0	2	0	373	0	15	FALSE
0	2	0	5	0	5	FALSE
1	1	0	380	0	2	FALSE
0	5	1	24	1	24	TRUE
1	3	0	360	0	18	FALSE
0	3	0	373	0	4	FALSE
1	2	0	378	0	3	FALSE
0	2	1	51	0	8	FALSE
1	3	0	3	0	3	FALSE
1	1	0	204	0	2	FALSE
2	2	0	378	0	28	FALSE
0	3	0	357	0	7	FALSE
1	2	0	5	0	5	FALSE
2	2	0	1	0	1	FALSE
0	4	0	36	0	22	TRUE
1	3	0	1	0	1	FALSE
0	4	0	378	0	9	TRUE
0	1	0	1	0	1	FALSE
0	3	0	1	0	1	FALSE
1	1	0	376	0	2	FALSE
0	4	0	420	0	19	FALSE
0	3	0	302	0	2	FALSE
0	3	0	138	0	16	FALSE
0	3	0	368	0	12	FALSE
0	3	0	361	0	26	FALSE
0	1	0	362	0	12	FALSE
1	3	0	360	0	18	FALSE
1	5	1	19	1	19	TRUE
1	3	0	385	0	0	FALSE
0	1	0	183	0	28	FALSE
1	3	0	8	0	8	FALSE
0	3	0	361	0	18	FALSE
0	3	0	9	0	9	FALSE
2	3	0	401	0	16	FALSE
0	2	0	358	0	4	FALSE
1	1	0	276	0	16	FALSE
1	1	0	376	0	2	FALSE
0	4	0	28	0	28	TRUE
1	2	0	372	0	4	FALSE
2	2	0	380	0	3	FALSE
2	4	0	378	0	23	TRUE
1	3	0	218	0	2	FALSE
1	3	0	6	0	6	FALSE
1	1	0	364	0	2	FALSE
1	3	0	364	0	1	FALSE
0	3	0	266	0	5	FALSE
0	5	1	11	1	11	TRUE
1	2	0	6	0	6	FALSE
1	4	0	303	0	27	FALSE
0	3	0	393	0	19	FALSE
2	3	0	2	0	2	FALSE
1	4	0	21	0	21	TRUE
1	2	0	193	0	13	FALSE
0	3	0	2	0	2	FALSE
0	2	0	383	0	15	FALSE
1	3	1	40	0	2	FALSE
1	2	0	397	0	7	FALSE
0	3	0	368	0	18	FALSE
1	5	1	15	1	15	TRUE
0	3	0	382	0	19	FALSE
1	3	0	3	0	3	FALSE
0	2	0	8	0	8	FALSE
2	5	1	3	1	3	TRUE
1	2	0	397	0	11	FALSE
0	5	1	19	1	19	TRUE
1	4	0	387	0	16	FALSE
0	3	0	361	0	26	FALSE
1	3	0	270	0	5	FALSE
1	4	0	6	0	6	FALSE
0	2	0	6	0	6	FALSE
0	1	0	2	0	2	FALSE
0	3	0	367	0	14	FALSE
1	4	0	394	0	22	TRUE
1	1	0	401	0	1	FALSE
1	3	0	199	0	15	FALSE
1	1	0	1	0	1	FALSE
1	3	0	2	0	2	FALSE
1	5	1	12	1	12	TRUE
1	5	1	14	1	14	TRUE
0	4	0	235	0	9	TRUE
0	2	0	1	0	1	FALSE
0	3	0	262	0	2	FALSE
1	3	0	2	0	2	FALSE
1	3	0	369	0	1	FALSE
0	1	0	389	0	2	FALSE
1	1	0	377	0	3	FALSE
1	4	1	38	0	28	TRUE
1	1	0	308	0	2	FALSE
2	4	0	17	0	17	FALSE
1	3	0	6	0	6	FALSE
0	3	0	378	0	20	FALSE
1	4	0	321	0	14	FALSE
1	1	1	38	0	2	FALSE
1	3	0	362	0	2	FALSE
0	3	0	270	0	12	FALSE
1	3	0	395	0	8	FALSE
1	2	0	361	0	8	FALSE
1	5	1	1	1	1	TRUE
0	3	0	363	0	7	FALSE
1	4	0	19	0	19	TRUE
0	1	0	359	0	17	FALSE
0	3	0	2	0	2	FALSE
0	3	0	2	0	2	FALSE
1	4	0	29	0	16	TRUE
0	1	0	2	0	2	FALSE
1	3	0	16	0	16	TRUE
1	1	0	402	0	3	FALSE
1	3	0	1	0	1	FALSE
1	3	0	1	0	1	FALSE
0	4	0	7	0	7	FALSE
1	1	0	2	0	2	FALSE
1	2	0	272	0	8	FALSE
0	3	0	5	0	5	FALSE
1	3	0	10	0	10	FALSE
1	1	0	13	0	13	FALSE
1	2	0	227	0	4	FALSE
0	3	0	222	0	7	FALSE
0	2	0	278	0	4	TRUE
0	2	0	372	0	2	FALSE
1	1	0	1	0	1	TRUE
1	3	0	366	0	2	FALSE
0	3	0	263	0	3	FALSE
2	1	0	390	0	14	FALSE
1	1	0	204	0	1	FALSE
1	4	0	34	0	20	TRUE
1	3	0	4	0	4	FALSE
1	1	0	1	0	1	FALSE
0	1	0	293	0	1	FALSE
0	1	0	2	0	2	FALSE
2	3	0	386	0	6	FALSE
0	4	0	6	0	6	FALSE
1	3	0	202	0	2	FALSE
0	1	0	378	0	15	FALSE
1	4	1	29			TRUE
0	2	0	363	0	4	FALSE
1	1	0	1	0	1	FALSE
0	2	0	4	0	4	FALSE
1	4	0	158	0	24	TRUE
0	1	0	4	0	4	FALSE
1	3	0	366	0	15	FALSE
0	2	0	389	0	4	FALSE
2	2	0	215	0	4	FALSE
0	1	0	2	0	2	FALSE
2	1	0	372	0	2	FALSE
0	5	1	19	1	19	TRUE
1	3	0	294	0	15	FALSE
1	1	0	2	0	2	FALSE
0	1	0	386	0	2	FALSE
1	3	0	2	0	2	FALSE
0	3	0	402	0	21	FALSE
0	1	0	372	0	15	FALSE
1	1	0	96	0	2	FALSE
2	2	0	6	0	6	FALSE
1	5	1	4	1	4	TRUE
2	3	0	8	0	8	FALSE
0	3	0	1	0	1	FALSE
0	3	0	397	0	24	FALSE
1	1	0	199	0	27	FALSE
0	3	0	393	0	23	FALSE
0	2	0	29	0	7	FALSE
1	4	0	224	0	16	FALSE
0	1	0	1	0	1	FALSE
0	3	0	1	0	1	FALSE
1	3	1	79	0	28	FALSE
1	5	1	11	1	11	TRUE
0	1	0	2	0	2	FALSE
1	3	0	8	0	8	FALSE
1	4	0	79	0	7	FALSE
0	4	0	342	0	14	TRUE
0	2	0	102	0	3	FALSE
1	2	0	4	0	4	FALSE
1	4	0	8	0	8	FALSE
0	3	0	373	0	5	FALSE
1	4	0	397	0	23	FALSE
0	3	0	363	0	13	FALSE
1	3	0	8	0	8	FALSE
0	5	1	14	1	14	TRUE
1	2	0	387	0	15	FALSE
0	3	0	378	0	13	FALSE
1	4	0	8	0	8	TRUE
1	2	0	16	0	16	FALSE
1	3	0	1	0	1	FALSE
0	3	0	3	0	3	TRUE
0	5	1	7	1	7	TRUE
2	1	0	331	0	18	FALSE

## Sheet: Fig3
micb	N1_CT	AUC.Spike.IgG	event_type	event_date
0	27.5921	1	Visit 1	2
0	27.9478	39876	Visit 4	14
0	12.8904	1	Visit 1	2
1	29.3081	4726	Visit 1	1
0		42866	Visit 4	16
1	34.5765	4906	Visit 2	4
1		1	Visit 1	2
0	21.1613	1	Visit 1	2
0	17.9346	1917	Visit 4	14
1	27.8063	6431	Visit 3	8
0	25.9465	521.9	Visit 1	0
0	31.5211	504.9	Visit 1	2
0	30.1641	248.5	Visit 1	1
0	19.6085	396.6	Visit 2	5
0	17.1419	10.51	Escalation 1	3
1		200	Visit 1	2
1	29.8505	1951	Visit 1	1
1	22.6245	1	Visit 1	2
1		1789	Visit 1	1
1	23.3303	17.41	Visit 2	5
1	26.5326	64.88	Visit 1	1
0	19.4556	435.7	Visit 2	6
0	26.4444	4257	Visit 2	3
1		111.7	Visit 1	1
0	22.8862	8.041	Visit 1	2
0		18292	Visit 3	7
0	21.1029	155.1	Visit 1	2
1		27271	Visit 2	7
1	27.6807	30837	Visit 3	9
0	26.1297	14175	Visit 1	2
0	21.9962	815	Visit 2	4
1		1	Visit 3	9
0	28.8227	2813	Visit 1	2
0		4253	Visit 3	8
1	28.423	11879	Visit 2	5
1		1001	Visit 1	2
1	25.4984	1	Visit 1	1
0		10677	Visit 3	11
1	30.7479	2355	Visit 2	5
1	27.9498	568	Visit 1	2
0	16.9536	1	Visit 1	2
1	25.6215	1144	Visit 1	2
0	27.6329	6689	Visit 5	22
0	17.3373	62.33	Visit 1	1
0	19.9762	24.77	Visit 1	1
0	31.1149	43128	Visit 5	22
0	26.5144	1	Visit 1	0
0	28.4054	4979	Visit 5	21
1	26.4476	10863	Visit 1	2
0	31.1772	7215	Visit 2	5
1	32.097	1	Visit 2	6
1	25.2068	17528	Visit 2	5
1		2301	Visit 2	4
0		1	Visit 1	2
0		11199	Visit 2	8
0		22857	Visit 1	2
0	28.7701	3082	Visit 2	4
0	24.7935	114.7	Visit 1	1
1	29.2375	2729	Visit 1	2
1	18.2912	1	Visit 1	2
0		27.06	Visit 1	2
0	22.4866	14.51	Visit 3	7
1	35.2236	3606	Visit 2	6
1	26.9376	2404	Visit 2	4
1	30.5477	400.5	Visit 1	2
1	23.5005	1	Visit 1	0
0	26.1878	1	Visit 1	1
1	27.4543	305.3	Visit 1	1
1	32.7853	87.24	Visit 1	2
1	20.7486	45.6	Visit 1	2
0	26.9878	1994	Visit 1	2
0	23.4794	7.11	Visit 1	2
1	31.4461	7400	Visit 3	9
1	34.3944	30801	Visit 2	6
1	29.567	4540	Visit 2	6
1	20.1942	15.04	Visit 1	1
0	34.2107	16393	Visit 6	28
0	14.8979	3295	Visit 3	8
0	18.0993	1	Visit 1	2
1	32.4074	3467	Visit 2	4
0	27.7952	13038	Visit 2	6
1	26.1216	15.17	Visit 1	2
0	34.3115	41.75	Visit 2	5
0	32.7681	12334	Visit 1	3
0	28.6877	13588	Visit 4	14
0	27.9535	45640	Visit 3	9
1	29.9836	1466	Visit 2	5
0	17.5538	4235	Escalation 2	12
0	27.1355	29007	Visit 3	8
1		858.3	Visit 1	2
1	23.7153	1080	Visit 1	2
0	25.3729	8044	Visit 4	15
0	19.9916	1	Visit 1	2
1		5012	Visit 3	8
0		18918	Visit 5	21
0	26.078	7081	Visit 1	2
0	24.7786	323.8	Visit 1	2
0	21.418	1	Visit 1	2
1	24.8027	188.9	Visit 1	2
1	15.2497	1	Visit 1	1
1	28.6269	188.2	Visit 1	2
1	34.5525	356.3	Visit 2	6
0	19.9653	1	Visit 2	4
1	14.2693	1	Visit 1	2
0	26.8083	32549	Visit 2	5
0		1	Visit 1	1
1	29.2807	328.6	Visit 3	6
0	33.5892	1976	Visit 1	3
0	13.2098	1	Visit 1	2
1		1	Visit 4	15
0	30.1418	20.34	Visit 2	5
0		2842	Visit 5	21
1	31.738	45727	Visit 1	1
0	31.272	4310	Escalation 2	6
1	32.601	4793	Visit 2	6
0	19.7285	8850	Visit 3	10
0	28.8014	71.16	Visit 1	3
0	26.4887	5954	Visit 2	7
1	29.5651	9245	Visit 1	2
0	27.7951	13357	Visit 1	1
1	31.4986	579.1	Visit 1	2
0	24.6642	8265	Visit 3	7
0	32.6023	27230	Visit 4	16
0		11656	Visit 5	24
0	28.3171	34194	Visit 3	9
1	27.5786	6837	Visit 1	2
0	26.548	11788	Visit 1	2
1	34.6163	2365	Visit 1	1
0		2850	Visit 4	17
0	19.6819	890	Visit 3	6
1	22.4245	52.43	Visit 1	1
0		22542	Visit 2	7
0	21.5008	8723	Visit 2	4
0	30.622	29190	Visit 2	6
0	19.5745	1	Visit 1	0
0		1061	Visit 1	2
0	30.7491	348.3	Visit 2	6
0	31.9661	722.8	Visit 1	0
0		16032	Visit 3	9
0	13.7684	1	Visit 1	2
0	29.5494	2477	Visit 4	17
0	30.258	30364	Visit 1	2
0	33.3222	14465	Visit 3	8
0	28.8851	21657	Visit 1	2
0	32.9859	59.79	Visit 4	15
0	30.1436	1	Visit 2	5
0	23.6001	1	Visit 3	11
1	27.1542	3720	Visit 3	9
0	36.3385	1738	Visit 5	21
0	20.4842	1136	Visit 2	5
1	16.6291	14579	Visit 3	7
0	19.3001	31922	Visit 1	4
0	31.5991	1	Visit 2	6
1	20.7998	102	Visit 1	3
0	30.6486	164.8	Visit 4	14
1	29.5991	15990	Visit 4	15
1	21.2918	1	Visit 1	1
0		2098	Visit 2	7
1	25.5736	57.98	Visit 2	4
0	29.2931	29309	Visit 1	1
0		9098	Visit 3	10
0	23.6633	24853	Visit 4	12
0	23.8191	524.7	Visit 1	2
0	27.8658	11063	Visit 3	7
1		22339	Visit 1	2
0	24.0199	539.7	Visit 1	2
1		1092	Visit 1	1
1	25.6755	22608	Visit 1	2
0	32.1574	2613	Visit 1	1
1		41814	Visit 2	5
0	29.3809	1.435	Visit 3	9
1	20.9811	1191	Visit 1	2
0		38334	Visit 2	5
0	24.4219	20052	Visit 1	1
0	33.3406	337.8	Visit 3	8
0	31.5056	820.8	Visit 3	7
1		6.609	Visit 3	7
1	28.2489	3.047	Visit 3	8
0		16.76	Visit 1	3
0		6617	Visit 1	1
1	22.0838	6427	Visit 1	1
0	33.6564	1	Visit 1	1
0		2.563	Visit 3	10
0	29.7479	9184	Visit 2	3
0	31.5972	24.84	Visit 1	2
0	15.3048	654.7	Visit 1	3
0	27.4433	19249	Visit 1	2
0	19.8278	1	Visit 2	4
0	13.7188	277.3	Visit 1	2
0	23.7446	268	Visit 2	4
0	32.1874	90.5	Visit 5	21
0	26.3486	2729	Visit 1	1
1	26.8438	8257	Visit 2	5
1	21.9434	753.1	Visit 2	8
1	23.1454	1999	Visit 2	4
0	20.5339	14621	Visit 2	8
0		15617	Visit 1	2
0		1	Visit 1	2
0		12253	Visit 2	6
0	26.2646	1	Visit 2	6
0	25.5162	1252	Escalation 1	3
0		36837	Visit 2	6
1		9074	Visit 1	1
1	25.7459	514	Visit 1	1
1		249.2	Visit 1	2
0	28.6192	1	Visit 3	8
0	24.0694	2186	Visit 4	16
1	26.8081	403.6	Visit 1	1
0	22.0179	1	Visit 1	1
0	25.9057	1746	Visit 1	0
0	31.3124	32899	Visit 3	10
0	20.3926	9397	Visit 1	2
1	24.6237	12.35	Visit 1	2
1	20.1034	296.1	Visit 1	2
0	25.7502	1195	Visit 2	5
0	18.3798	20.81	Visit 1	2
0	31.5524	1	Visit 1	2
1	27.0504	61.78	Visit 1	0
0	18.0226	22.71	Visit 1	2
1	20.7123	1	Visit 2	5
0	26.3549	11.23	Visit 1	2
0	30.9919	1022	Visit 1	1
1	29.0462	17946	Visit 2	7
0	22.6308	2747	Visit 1	2
1	28.9882	29032	Visit 2	6
1	28.9037	1367	Visit 2	5
0		1946	Visit 1	2
1	26.6524	6057	Visit 3	7
1	33.9111	205.3	Visit 1	1
0	26.9274	12400	Visit 2	5
1	28.4739	107.7	Visit 1	0
0	30.8141	28300	Visit 3	7
0		27616	Visit 5	26
1		1042	Visit 2	4
0	28.3457	79852	Visit 3	7
0	30.2554	33931	Visit 6	28
0	33.9675	233	Visit 1	1
1	14.8576	1	Visit 1	1
1	34.4098	914	Visit 1	2
0	28.2124	10669	Visit 3	9
0	24.1371	41.02	Visit 1	3
0		12048	Visit 2	7
0	30.6147	1	Visit 1	1
1	30.2428	13235	Visit 1	0
1		1.249	Visit 2	4
1		23.96	Visit 1	2
0	26.3982	26536	Visit 3	8
0	25.9881	5606	Visit 1	2
1	29.7576	1	Visit 1	2
0	23.0488	48103	Visit 2	7
0		40779	Visit 3	9
0		524.2	Visit 1	2
0	27.5672	11635	Visit 1	3
0	25.0191	7163	Visit 3	7
0	16.9685	1	Visit 1	2
0	21.7833	3488	Visit 1	2
0	23.4564	426	Visit 1	1
0	30.3753	252.6	Visit 1	1
1	15.3698	1	Visit 1	2
1	24.8034	32678	Visit 3	9
0	29.321	101.9	Visit 1	1
0	27.6785	5008	Visit 2	4
1	19.5383	1	Visit 1	0
0		6383	Visit 1	1
0	29.6614	13993	Visit 2	5
0	32.6837	1	Visit 1	0
0	23.9422	67105	Visit 2	4
0	28.3381	3517	Visit 2	5
1	23.3875	187950	Visit 2	5
0	25.9197	7785	Visit 3	6
0		50963	Visit 4	18
0	33.9046	5509	Visit 1	1
0	28.4822	12.57	Visit 1	0
0	28.0096	43636	Visit 1	2
0	27.555	417.4	Visit 1	0
0	28.5055	11304	Visit 2	6
0	28.8027	19335	Visit 3	8
1	24.9437	1	Visit 1	1
0	28.1211	7198	Visit 1	0
0	28.2479	48874	Visit 3	8
1	18.6605	1	Visit 1	1
1	17.4636	1	Visit 1	2
1	30.3996	1663	Visit 1	1
1	27.5387	35825	Visit 4	16
1	16.3956	3.174	Visit 2	4
0		29357	Visit 3	10
0	25.3115	59.46	Visit 1	2
0	26.3188	39503	Visit 1	2
0		19437	Visit 4	13
0		399.1	Visit 1	3
0	30.6241	90077	Visit 2	6
1	33.2225	12714	Visit 2	5
1	18.5166	44.2	Visit 3	10
0	29.6729	38451	Visit 2	6
0	31.8449	53585	Visit 5	21
0		36777	Visit 4	17
1	23.9029	11416	Visit 2	6
1	28.7185	69.3	Visit 1	2
1		1	Visit 1	1
0	27.5116	1699	Visit 2	4
0		40728	Visit 2	5
1	20.178	1	Visit 1	2
0	24.5772	7936	Visit 1	2
1		365.8	Visit 1	0
0		57472	Visit 1	1
1	22.6983	1	Visit 3	6
0	27.7838	54475	Visit 3	8
0	30.8898	77832	Visit 1	1
0	35.3286	95087	Visit 3	7
0		5861	Visit 2	4
0	28.4631	172.5	Visit 1	2
1	29.6364	132.3	Visit 1	0
0	34.3948	1	Visit 3	9
0	21.6193	20492	Visit 2	8
0	31.1137	84193	Visit 3	8
0	26.9569	9509	Visit 1	0
1	30.4386	19175	Visit 2	5
0	29.8254	99848	Visit 4	14
1	30.1647	11839	Visit 2	5
0	27.4757	42423	Visit 2	5
1	25.5966	31.5	Visit 2	5
1	30.4108	1	Visit 1	1
0		1	Visit 2	7
1	28.7827	1	Visit 2	3
0	19.4117	710.4	Visit 1	2
0	32.7985	36795	Visit 3	10
0	27.4665	6388	Visit 3	7
1	21.8872	74.54	Visit 1	2
0	22.4457	50014	Visit 2	6
0	24.2742	22875	Visit 2	4
1	30.2102	63.1	Visit 1	1
0	30.9319	162.8	Visit 2	4
1		13169	Visit 3	9
0	30.3883	11634	Visit 3	9
0	26.0705	19944	Visit 2	6
1	28.8819	2269	Visit 2	4
0	22.1273	21037	Visit 1	3
0	21.5194	799.9	Visit 2	4
0		9503	Visit 1	1
0	24.3006	9278	Visit 2	5
0	29.1321	160.7	Visit 1	3
0	32.1448	16314	Visit 4	17
0	23.6507	94.51	Visit 1	2
0	32.8975	1	Visit 1	2
0	31.7337	7.2	Visit 1	1
0	31.9586	37886	Visit 1	2
0		256.5	Visit 1	2
1	17.7343	1	Visit 2	4
0	29.4273	828.9	Visit 1	2
1	27.6546	37489	Visit 3	7
0		33403	Visit 4	15
1	24.3614	1314	Visit 1	1
0	23.8734	13114	Visit 5	24
1	24.7362	3740	Visit 3	8
0	28.5231	11625	Visit 3	8
0	19.8288	237.4	Visit 2	4
1	35.4644	643.4	Visit 1	1
1	29.3518	4.219	Visit 1	1
1	28.205	3293	Visit 3	7
0	24.7529	1	Visit 2	6
0	17.9485	1	Visit 1	0
1	26.506	2674	Visit 3	9
0	21.1641	9130	Visit 2	7
1		4594	Visit 4	14
0	27.6143	43972	Visit 4	14
0	31.288	1	Visit 2	5
0		1	Visit 2	6
0	23.1327	14.63	Visit 1	1
1	32.3305	44391	Visit 4	15
0	20.7833	104.3	Visit 1	0
0	18.1839	118.2	Visit 1	2
0	33.6189	73341	Visit 2	4
1	31.7793	44172	Visit 1	0
1	23.583	43110	Visit 3	8
1	30.1632	2138	Visit 1	2
1		3684	Visit 1	0
0	25.1803	300.8	Visit 1	1
0		12163	Visit 3	7
1	36.1461	1744	Visit 3	8
0	25.5624	1024	Visit 2	4
1	31.1299	15847	Visit 3	8
0	28.1573	600.6	Visit 2	6
1		7721	Visit 1	1
1	29.4443	7560	Visit 1	1
1		13453	Visit 3	7
1	28.3796	212	Visit 2	6
0	21.2812	1	Visit 1	3
1	32.4573	11668	Visit 1	2
1	28.1775	1131	Visit 2	4
0	27.4425	165.8	Visit 2	4
0	25.967	17.04	Visit 1	1
0	34.8773	8975	Visit 1	1
0	25.2628	13157	Visit 3	10
0	28.5462	51.68	Visit 1	2
1	30.4854	5.264	Visit 1	2
0	14.5082	1	Visit 4	14
0	21.1465	134.4	Visit 3	11
0		1	Visit 1	2
0	19.9921	14571	Visit 3	7
0	24.8784	4983	Visit 4	17
0	23.9326	805.1	Visit 1	1
1	22.1476	792.6	Visit 2	5
0		1	Visit 3	8
1	23.3315	56227	Visit 2	6
0	23.7446	15030	Visit 4	13
1	25.8246	772.7	Visit 1	1
0	23.0168	22.2	Visit 1	2
1	23.8796	11147	Visit 2	7
0	31.5238	9400	Visit 2	5
0		9676	Visit 1	0
0	26.5287	1056	Visit 1	2
1	22.0561	170.7	Visit 1	1
1	33.3384	6220	Visit 2	4
1	28.6902	22936	Visit 3	9
0	24.8617	1	Visit 1	1
0	26.7001	236.8	Visit 1	0
1	32.4004	91410	Visit 3	8
0	31.7912	6425	Visit 1	2
1	16.9381	1	Visit 1	2
0		8117	Visit 4	14
0	27.6422	17479	Visit 4	17
1	24.1488	127.8	Visit 1	2
0		58435	Visit 3	8
0	29.7343	4886	Visit 2	6
0	35.0906	80617	Visit 1	2
0	17.7751	973.2	Visit 1	3
0	16.4802	8.145	Visit 5	21
0	28.1797	1	Visit 1	1
0		916	Visit 1	2
0	35.4418	179.1	Visit 2	4
1	16.3701	1	Visit 1	2
0		127.4	Visit 1	2
1	31.8903	7085	Visit 1	2
1	25.7961	1	Visit 1	1
1	16.4865	595.2	Visit 2	7
0	19.3741	4738	Visit 2	4
0		4.582	Visit 1	0
0	26.9056	1	Visit 1	2
1	30.9606	1	Visit 1	0
0		26607	Visit 2	4
1	35.5685	23035	Visit 2	3
1	36.6379	76652	Visit 2	5
0	31.198	11493	Visit 2	4
1	31.6662	490.9	Visit 1	2
0	32.6939	14512	Visit 3	7
1	25.4672	134.3	Visit 1	2
1	30.9016	31726	Visit 3	7
1	35.9499	31946	Visit 4	14
0		733.8	Visit 2	5
0	35.4727	6673	Visit 2	3
0		39563	Visit 3	9
0		39489	Visit 4	16
1	35.615	29.78	Visit 1	1
0	27.9749	3562	Visit 1	1
0	32.3306	1	Visit 1	2
0	23.7943	189.9	Visit 1	1
0	33.0342	615.9	Visit 2	4
0		28025	Visit 2	5
0	33.7275	1275	Visit 2	5
1	31.0949	9150	Visit 4	14
1	32.2575	626.1	Visit 2	4
1	16.7685	1131	Visit 2	3
0	30.4298	1130	Visit 4	22
0	24.5105	183.3	Visit 1	2
2		1829	Visit 2	2
0	34.0073	2127	Visit 6	30
1	17.5988	5.441	Visit 2	4
0	35.9835	3835	Visit 5	24
0		33931	Visit 2	6
0	28.5948	1	Escalation 1	5
1		53.32	Visit 6	44
1	29.9979	1244	Visit 1	2
2		71955	Visit 3	7
0	17.1232	5334	Visit 6	33
0	28.6981	7.849	Visit 1	1
0		20497	Visit 6	48
0	36.9223	1	Visit 3	8
0	34.6429	1	Visit 1	2
0	33.9548	9300	Visit 3	8
0		227.3	Visit 1	2
0	27.4589	1	Visit 2	4
1	30.7587	18401	Visit 2	5
1		337.7	Visit 3	11
2	18.6851	1	Visit 1	2
0	32.7637	13861	Visit 6	36
1		1	Visit 1	4
0	23.8733	1	Visit 1	1
0	26.0341	3531	Visit 3	8
1	29.5245	712.7	Visit 2	5
2		4413	Visit 2	6
0	30.1644	69.58	Visit 2	8
1		11150	Visit 6	43
0	19.1995	574.1	Visit 2	2
0	35.2492	663.7	Visit 1	3
1	33.3483	34.96	Visit 1	1
0	26.6957	182285	Visit 1	2
1		23487	Visit 3	8
1	21.5601	218.2	Visit 3	6
1	21.9998	118034	Visit 3	8
1	34.5902	7405	Visit 3	6
1	21.4997	1670	Visit 1	1
0		1303	Visit 1	1
1		2320	Visit 5	20
1	30.4778	3199	Visit 1	2
1	28.4735	17.96	Visit 1	2
1	33.6188	7523	Visit 5	21
0	30.1479	109190	Visit 2	6
1	31.1615	6949	Visit 2	3
1	34.8555	587.4	Visit 2	4
1		3020	Visit 6	30
0	24.4936	92.63	Visit 1	2
1	26.9407	6871	Escalation 1	15
1	34.0199	416.1	Visit 1	2
1	27.1031	9217	Visit 3	7
0		3598	Visit 2	6
0		18383	Visit 6	30
1	36.2471	6220	Visit 1	1
0	37.5715	5499	Visit 6	31
1		16067	Visit 4	29
1	25.9708	593.3	Visit 1	2
0	20.1161	32.74	Escalation 2	5
2	17.5919	81.5	Visit 1	0
0	29.6294	21153	Visit 3	7
1	35.9445	5036	Visit 6	28
0		23719	Visit 5	23
0	36.6271	97952	Visit 3	8
1	29.516	2471	Visit 1	0
2	30.4064	394.6	Visit 1	2
1	27.4104	1	Visit 1	2
1		8055	Visit 1	1
0		24.2	Visit 1	2
1	27.3973	34.71	Visit 2	8
0		10123	Visit 1	5
1	27.6414	590.3	Visit 1	1
1	30.6138	10170	Visit 3	9
0	29.2147	421.5	Visit 1	3
0		7576	Visit 4	18
0	29.1767	4083	Visit 3	9
0		18756	Visit 6	30
1	24.9356	3446	Visit 2	6
1	23.3498	1	Visit 1	1
0	35.2819	1858	Visit 1	1
0	28.6345	17728	Visit 2	5
1	31.9515	16726	Visit 2	4
0		28545	Visit 1	2
2		1.14	Visit 1	2
0		16061	Visit 6	36
1		1792	Visit 2	4
0	32.3705	16412	Visit 4	20
1	20.9389	281.9	Visit 1	2
1		2953	Visit 4	14
1	36.4977	2343	Visit 6	29
0		16199	Visit 2	9
0		1	Visit 2	4
1	26.7874	105	Visit 1	2
0	18.7704	1	Visit 1	3
0		53746	Visit 6	30
1		10531	Visit 6	28
0	29.9669	751.4	Visit 6	28
1		8.296	Visit 1	2
1	29.9396	299.9	Visit 3	9
1		11810	Visit 4	15
1	27.6162	1.043	Visit 1	2
1	32.2937	8967	Visit 3	7
0		178341	Visit 2	4
0	31.7227	1802	Visit 1	2
0	31.3189	1629	Visit 2	7
0	30.213	1743	Visit 3	9
0	31.5272	37505	Visit 2	5
1	27.7179	5545	Visit 1	2
1	29.7666	23.76	Visit 2	6
0	33.1651	23354	Visit 3	10
0	32.3641	12067	Visit 6	29
0	37.2034	2442	Visit 4	14
0		1032	Visit 1	2
0	33.2358	597.3	Visit 1	1
0	25.2509	3545	Visit 3	10
1	28.1752	6536	Visit 2	3
0	36.533	16489	Visit 2	4
0	31.0694	2328	Visit 4	17
1		14.36	Escalation 1	1
0	28.4488	6254	Visit 3	9
0		1376	Visit 5	24
0	33.4259	3377	Visit 6	30
0	32.3375	803.7	Visit 2	4
0	29.5484	177996	Visit 1	2
0	30.2608	3916	Visit 3	6
1	28.6373	11341	Visit 2	4
1		2954	Visit 6	30
0	24.3758	9273	Visit 1	3
1	32.0939	5734	Visit 3	8
1		14018	Visit 6	30
0	35.7926	7346	Visit 4	14
2		9316	Visit 3	9
1		1	Visit 1	1
0	29.4143	20378	Visit 4	17
0	14.9363	17.2	Visit 3	8
1	34.0707	19547	Visit 3	7
1	22.1683	41270	Visit 2	4
1	21.8315	1	Visit 1	2
0	35.5385	3692	Visit 1	2
1	29.7115	7.818	Visit 2	4
0	23.3316	46.92	Visit 3	8
1		25424	Visit 4	16
0		3498	Visit 1	1
1	32.1938	39378	Visit 1	2
1	29.359	2685	Visit 2	5
1	33.9207	1320	Visit 2	3
0	23.077	472.8	Visit 1	1
1		6.26
0	24.4808	15.38	Visit 2	6
0	27.1818	1946	Visit 2	6
0	31.3268	69243	Visit 4	15
1	37.6157	11531	Visit 5	21
0	25.0704	1	Visit 2	3
0	36.5115	5675	Visit 4	14
1	29.9071	4584	Visit 6	27
1	14.8142	133.4	Visit 1	2
0		3339	Visit 6	28
0		52848	Visit 3	8
0	31.5021	13089	Visit 4	14
1	31.3693	59.79	Visit 1	2
0		1081	Visit 1	4
0	27.4847	172.5	Visit 2	6
0	19.0109	2.281	Visit 1	2
1		8648	Visit 2	2
0		5.082	Visit 1	1
0	40.6345	1626	Visit 3	7
1	30.7285	106.7	Visit 1	1
1	19.8656	102.2	Visit 2	4
1		8097	Visit 6	27
2		7602	Visit 2	6
1	26.064	200.4	Visit 1	1
1	35.2653	1018	Visit 6	56
0	22.5385	22.98	Visit 1	2
1	33.7871	9011	Visit 1	0
1	29.3071	4373	Visit 3	8
1	33.8914	7173	Visit 4	14
1	31.7338	9144	Visit 4	18
1		6196	Visit 3	8
0	36.4542	13779	Visit 3	6
0	37.6922	2961	Visit 5	21
1	34.7856	4450	Visit 4	13
2		377.1	Visit 1	2
1		39697	Visit 3	9
0	28.7573	14728	Visit 1	2
1		25634	Visit 5	23
0	23.3668	55.12	Visit 4	14
0	30.4549	8877	Visit 4	15
0		8376	Visit 3	8
0	28.0326	2722	Visit 2	3
0	27.4888	5944	Visit 5	23
1		11.47
0	29.9597	14965	Visit 2	5
0	31.9146	46404	Visit 6	30
0	31.919	27011	Visit 4	15
1		3385	Visit 5	23
1	36.1434	1742	Visit 2	4
0		72304	Visit 5	22
0	20.7256	1.19	Visit 1	2
0	34.6614	6221	Visit 6	28
1	24.5751	949.7	Visit 1	2
0	25.5591	1	Visit 1	2
1	31.6717	1754	Visit 1	2
1	35.3832	15930	Visit 4	16
1		11291	Visit 6	30
0	34.1847	3940	Visit 6	28
0	26.7756	209.1	Visit 2	4
1	30.2905	3880	Visit 4	16
1	21.1052	96.87	Visit 3	8
0	34.804	27017	Visit 2	8
0	23.2357	176.8	Visit 1	2
0	31.1726	16049	Visit 2	4
0	35.9886	18349	Visit 6	31
1	28.289	144486	Visit 3	7
1		1872	Visit 1	7
1		28960	Visit 4	15
0	28.1623	47609	Visit 4	16
0	33.842	14545	Visit 5	23
0	32.9823	1031	Visit 6	31
0	32.6985	3495	Visit 1	2
1	23.4069	162.6	Visit 1	2
1	32.829	7130	Visit 6	30
0	26.2234	1	Visit 1	1
0	35.5401	27996	Visit 2	5
0		7961	Visit 3	7
1		25486	Visit 1	1
1		289.3	Visit 1	2
1		4709	Visit 1	2
0	35.2689	2844	Visit 5	22
1	19.2379	1	Visit 1	1
2	34.4109	2533	Visit 3	8
0		9620	Visit 2	3
1	27.4973	144	Visit 1	2
1	23.5881	8.352	Visit 2	5
1		28005	Visit 6	44
1		23177	Visit 3	9
2	34.3895	114.4	Visit 1	2
1		971.6	Visit 4	21
0	30.6695	2665	Visit 2	4
0	19.323	1	Visit 1	1
0	30.7634	5393	Visit 1	2
1	25.7065	1219	Visit 1	2
0		1639	Visit 6	34
0		815.4	Visit 1	1
2	19.1499	1794	Visit 2	5
0	22.6495	1	Visit 1	1
0	33.6247	8158	Visit 2	4
0	33.6961	998.3	Visit 2	4
0	25.3619	58.19	Visit 2	5
1		2742	Visit 1	3
0	28.2512	17825	Visit 5	24
0		276.6	Visit 3	7
1		1271	Visit 5	30
1	35.0027	1	Visit 1	3
0	33.8041	3475	Visit 1	1
0	20.9723	906.1	Visit 2	4
1		7808	Visit 4	14
1	31.7937	1	Visit 2	3
0	27.5003	3234	Visit 1	2
2	24.5642	1	Visit 1	2
0	32.3049	13833	Visit 4	14
0	31.6143	9016	Visit 1	2
2	24.5544	103810	Visit 2	4
1	30.1006	1	Visit 3	11
1		3379	Visit 3	7
0	32.2891	9436	Visit 4	16
0	21.3973	1	Visit 2	2
1	27.4402	220.6	Visit 1	1
0	33.8282	4890	Visit 2	4
0	28.7999	1	Visit 3	9
0		14720	Visit 1	1
0		1029	Visit 3	8
0		206.9	Visit 1	4
1	26.9463	268.9	Visit 3	9
0	32.9329	17709	Visit 6	27
1		5701	Visit 2	7
1		16475	Visit 4	16
0		5010	Escalation 2	6
0		1179	Visit 2	5
0	33.444	2039	Visit 1	2
0	27.8099	2297	Visit 3	8
0	27.9819	32.99	Visit 1	2
2	30.4066	80.67	Visit 1	2
0	30.2457	275	Visit 2	4
1		1250	Visit 3	16
1	36.9853	5700	Visit 2	5
0	30.757	9278	Visit 1	1
1	27.3792	198.8	Visit 1	2
0	37.2042	10397	Visit 2	5
0	20.2776	1	Visit 4	16
0	27.4563	1701	Visit 1	2
0	26.9542	501.3	Visit 1	2
0	30.2232	9260	Visit 3	6
0	19.9551	1	Visit 1	0
0	19.9009	1	Visit 2	5
0		1	Visit 1	2
1		9.194	Visit 2	5
1	30.483	6899	Visit 3	6
1		1883	Visit 1	1
0	35.0383	29793	Visit 6	29
1	34.537	1.075	Visit 2	9
1	35.6319	6400	Visit 3	12
1		4952	Visit 3	8
1	24.9787	1	Visit 1	2
1	33.7199	1858	Visit 2	5
0	20.5784	6760	Visit 4	17
0		2428	Visit 3	6
0		3225	Visit 2	5
1	35.1468	120.3	Visit 1	2
0		1	Visit 2	5
0		20223	Visit 6	35
0	12.5306	1	Visit 5	22
0	26.5729	6238	Visit 3	7
0	36.035	9096	Visit 4	15
0	30.8287	826.9	Visit 4	13
0	20.0084	20.02	Visit 1	1
0	31.1758	4864	Visit 6	43
0	34.5866	4.075	Visit 1	1
2	27.2802	46849	Visit 3	7
1	29.5753	1	Visit 1	3
0	32.5496	22374	Visit 3	8
0	29.3783	5279	Visit 2	5
1		196.2
1	31.9635	1670	Visit 2	4
0	28.9203	384.1	Visit 3	7
0		15105	Escalation 2	10
0	34.4662	995.4	Visit 4	16
1		2645	Visit 4	14
1		19352	Visit 6	28
0	27.3624	2296	Visit 4	14
0	22.6263	1.067	Visit 1	1
0		193	Visit 2	6
0	27.9297	22618	Visit 3	8
0	34.2923	1302	Visit 1	15
0	31.234	6574	Visit 2	3
0	37.2583	14987	Visit 4	14
1	26.6898	1	Visit 1	2
0	30.3912	608.8	Visit 1	1
1	28.795	10697	Visit 4	17
1	31.7227	28799	Visit 4	13
0	25.158	1	Visit 3	8
0		16103	Visit 4	16
0		18558	Visit 6	28
0	30.4657	1	Visit 4	15
0	29.5012	6713	Visit 1	3
1		52318	Visit 5	22
1		1	Visit 2	4
1		15632	Visit 4	16
0	28.4767	9095	Visit 6	37
0		14534	Visit 6	33
0		4861	Visit 2	4
0	30.3612	8738	Visit 2	4
0	28.8283	2384	Visit 1	1
0	35.35	1023	Visit 4	31
0	27.8931	3015	Visit 2	4
0	33.3971	12739	Visit 6	28
1	35.1823	3509	Visit 6	28
1		13877	Visit 6	36
0		3992	Visit 5	23
0	37.4679	16714	Visit 2	3
0	23.6226	351	Visit 1	2
1		3260	Visit 5	22
0		13582	Visit 3	9
0		51.98	Visit 2	4
0	37.9086	5419	Visit 1	1
0	22.5458	97.26	Visit 1	2
1	34.2823	3705	Visit 6	29
0	32.2204	3317	Visit 2	4
1	32.9079	3527	Visit 4	19
0	25.9893	16076	Visit 3	7
0	30.7613	9380	Visit 6	25
0	29.0961	7123	Visit 2	4
0		416.3	Visit 1	2
1	34.6491	12268	Visit 2	3
0		194.6	Visit 1	5
1		328.6	Visit 4	15
1		11646
0	11.5228	121.5	Visit 1	2
0	33.7158	5683	Visit 5	23
0	18.6062	1	Visit 2	5
0		2898	Visit 4	15
0	34.2449	8788
0	22.9599	47.26	Visit 1	2
0	27.2945	335.4	Visit 1	2
0	33.4552	2377	Visit 1	1
0	21.3974	1	Visit 1	1
1		337.5	Visit 3	7
1		122	Visit 2	4
0	32.2968	525.8	Visit 2	6
1	29.3836	27837	Visit 3	7
0	27.1115	3042	Visit 1	1
1	15.8188	1	Visit 1	2
1	32.667	12885	Visit 6	30
0		14293	Visit 4	15
0		5937	Visit 3	9
0	37.2896	4040	Visit 2	4
0	28.5295	5637	Visit 2	3
0	32.5796	5759	Visit 2	6
1	22.6872	1	Visit 1	1
1		369.6	Visit 1	2
0	28.8154	9219	Visit 6	37
1		360	Visit 2	4
0	28.4685	4282	Visit 1	2
1		3859	Visit 1	0
0	28.5686	1012	Visit 1	1
1		3231	Visit 6	30
1	17.3977	1890	Visit 3	9
0		1251	Visit 2	19
1	33.5051	8579	Visit 6	35
0		14988	Escalation 1	10
0	32.3672	2977	Visit 6	30
1	33.6032	45.08	Visit 2	3
0		1	Visit 1	2
0		11841	Visit 4	13
1	33.8231	18129	Visit 5	20
0	25.8024	1801	Visit 1	2
0	32.8808	3162	Visit 1	1
0	29.9769	17229	Visit 5	21
0	30.6054	528.9	Visit 3	9
0	31.6538	273	Visit 2	9
1	32.5716	963.2	Visit 1	2
0	27.4857	5690	Visit 4	13
0	21.0881	18.59	Visit 1	1
1	32.5703	916.3	Visit 1	2
0	21.5112	10035	Visit 3	7
1	31.1386	23960	Visit 6	41
0	28.4661	16021	Visit 4	14
0	29.8187	18622	Visit 4	15
0	32.9978	5973	Visit 3	7
1		6673	Visit 5	23
1		2734	Visit 3	8
0	34.9702	7702	Visit 4	14
1	32.4241	23686	Visit 1	2
1	33.658	11680	Visit 1	1
1	27.5982	10508	Visit 6	31
1	26.3454	1.954	Visit 1	1
0	20.8747	5.333	Visit 2	3
0	32.2525	6376	Visit 5	21
0		4069	Visit 3	4
1		8.291	Visit 1	2
0	29.5828	20423	Visit 5	20
0	23.2213	2292	Visit 4	15
0	32.5866	2150	Visit 6	30
0	34.1078	3063	Visit 2	5
0	23.7626	1	Visit 1	2
1		7429	Visit 1	5
0	32.9505	1721	Visit 5	22
1	34.3554	14736	Visit 3	20
0	21.9817	198.6	Visit 2	6
0	22.6637	1	Visit 1	2
0	26.351	21995	Visit 2	5
0	29.8329	3282	Visit 2	2
0	18.9492	169	Visit 2	4
0	32.2818	21604	Visit 4	15
1	18.634	107	Visit 1	2
1		10261	Visit 2	8
0	23.8365	1	Visit 1	2
2	27.4534	8.673	Visit 1	2
0	26.593	4.707	Visit 1	2
0	31.6674	11062	Visit 4	16
1	28.2567	9.503	Visit 1	2
0	36.835	6568	Visit 4	12
0	33.3467	3888	Visit 3	7
0	30.5457	277.6	Visit 1	1
1	25.518	202.7	Visit 1	2
0		299.8	Visit 1	-1
1	26.7378	114	Visit 2	3
2	29.0609	9.231	Visit 1	3
0	35.6925	5320	Visit 3	8
1	37.4808	3390	Visit 3	9
0	30.8386	19974	Visit 3	9
0	19.5009	1	Visit 1	2
0	27.2368	89.16	Visit 2	3
1		62.29	Visit 3	9
0	25.5616	69.55	Visit 1	3
0	35.6211	990.8	Visit 2	6
0		69.7	Visit 1	2
0	35.4587	11570	Visit 6	27
0	36.9639	5332	Visit 3	7
1	18.4537	311.5	Visit 1	1
0	29.4704	49.87	Visit 1	2
0	36.0312	487.3	Visit 1	2
0	34.7635	6614	Visit 1	2
0	25.7534	29126	Visit 1	1
1	32.7188	1428
0	30.6277	1143	Visit 2	6
1		1950	Visit 2	4
0	35.0211	5469	Visit 2	4
0	29.982	6000	Visit 1	1
2	29.2938	309.5	Visit 2	5
0		792.8	Visit 1	1
0	25.9618	28.66	Visit 1	2
0		1	Visit 2	3
2	33.6379	74696	Visit 1	2
0	22.7685	11.46	Visit 1	2
1	26.9733	163.6	Visit 1	2
1	20.9465	162.3	Visit 1	1
0	29.2789	1746	Visit 6	29
0	27.5803	17929	Escalation 2	9
0		5472	Visit 4	14
1		12771	Visit 1	4
2		514.3	Visit 2	10
0		8755	Visit 3	7
0	14.7165	12.18	Visit 1	2
0	20.95	1143	Visit 3	8
1	35.0275	25036	Visit 2	16
0	31.3171	26976	Visit 1	10
1	28.7235	33.19	Visit 1	2
0	21.0008	1	Visit 1	1
0	27.7468	1203	Visit 1	2
1		1	Visit 1	2
2	30.1205	65663	Visit 2	4
0	33.1372	11020	Visit 4	17
1	28.4044	4126	Visit 2	4
0	23.8469	202.2	Escalation 1	3
1		1856	Visit 3	8
1	17.8218	1	Visit 1	2
0	32.5566	278	Visit 1	0
1	26.6824	623.1	Visit 4	15
0	22.5991	2694	Visit 3	6
0		11782	Visit 2	5
1	25.6695	233.2	Visit 3	7
0		10038	Visit 3	8
0	27.0376	9459	Visit 6	44
1		20.21	Visit 2	6
1	34.3507	7905	Visit 6	32
0	29.1685	3743	Visit 3	8
0	35.5114	9439	Visit 6	32
0		4731	Visit 3	9
1	31.0979	2328	Visit 6	36
0	31.5071	5617	Visit 2	4
1	32.7368	1878
0		12508	Visit 2	4
1	29.1059	1472	Visit 2	6
0	14.7616	13.17	Visit 1	2
1	35.9685	4662	Visit 6	46
0	34.474	3730	Visit 4	16
1	28.7765	11117	Visit 3	8
0	27.5819	35258	Visit 4	13
0	36.7561	2504	Visit 1	2
1		344.9	Visit 1	2
1	34.7835	14171	Visit 4	15
0	20.2475	45.39	Visit 2	5
0	32.792	809.8	Visit 1	2
0	28.1082	17238	Visit 1	2
0	26.6645	10519	Visit 3	6
0	35.9606	12854	Visit 6	30
1		3054	Visit 5	21
0	33.3599	19007	Visit 5	23
1	16.2336	1	Visit 2	4
1		192.6	Visit 1	2
0	37.5861	11132	Visit 4	13
0	28.1564	578.6	Visit 1	2
1	31.5055	1365	Visit 4	14
0	21.5809	99.48	Visit 1	2
0	35.9907	16637	Visit 5	26
1		9514	Visit 4	16
1	32.478	2014	Visit 2	6
1	33.2082	33406	Visit 1	13
0	35.712	273.3	Visit 1	1
0	28.3219	908.4	Visit 1	2
1	14.2963	1	Visit 1	2
1	28.6676	375.5	Visit 1	2
1		6607	Visit 4	14
0	33.5482	2234	Visit 6	28
1	24.441	1	Visit 1	1
0	22.6626	2706	Escalation 1	13
0	26.6138	119.1	Visit 1	2
0	21.0887	637.5	Visit 2	5
0	27.4764	239	Visit 1	2
0		37170	Visit 4	16
0		25217	Visit 5	23
1		4388	Visit 1	1
2	20.0012	1	Visit 2	5
1	32.2271	92518	Visit 3	8
1		14.1	Visit 3	8
1	22.7441	1.887	Visit 2	4
0	31.9523	10872	Visit 6	29
2		1.375	Visit 1	2
0	38.2257	5184	Visit 6	36
0		2318	Visit 1	2
0		16707	Visit 6	29
1	33.0943	23400	Visit 6	29
1	29.8896	9176	Visit 6	30
0	34.4087	3673	Visit 4	16
2		638.2	Visit 1	1
0	34.1868	18850	Visit 6	29
0		5201	Visit 1	2
0	30.1677	8201	Visit 3	8
1		17290	Visit 4	13
0	28.3151	1742	Visit 1	0
2	34.9082	11744	Visit 3	7
0	27.7555	11059	Visit 1	2
0		1	Visit 4	14
2		1	Visit 1	0
1		12481	Visit 3	12
1		10323	Visit 4	14
2	15.6651	1	Visit 3	8
0	31.9615	27522	Visit 4	15
1	24.9098	12697	Visit 5	22
2	31.9376	1025	Visit 2	4
1		38.79	Visit 2	4
0	33.0996	4803	Visit 1	2
0	32.9531	20883	Visit 2	4
1		64967	Visit 4	15
1	23.8046	11382	Visit 4	16
0	31.9905	12749	Visit 3	8
1	31.6956	17223	Visit 6	38
1		14873	Visit 2	7
1	23.0927	59.78	Visit 2	5
1		25551	Visit 6	28
1	22.8211	534.3	Visit 1	2
0	28.33	1466	Visit 1	1
0	18.7547	607.5	Visit 3	8
0	24.5867	6551	Escalation 2	15
0	13.7898	110.7	Visit 1	2
0	36.0779	10134	Visit 1	2
2	29.2063	92.59	Visit 1	2
0	29.0719	8846	Visit 1	2
0		57010	Visit 2	5
1	27.8111	19.41	Visit 2	3
1	18.039	1	Visit 1	2
0	34.8769	31448	Visit 6	30
0		7671	Visit 3	9
0	28.2025	1574	Visit 3	8
1	33.2111	1223	Visit 4	15
1	35.8501	1814	Visit 2	4
0	36.8343	9990	Visit 4	15
0	34.4	9079	Visit 2	6
0	31.3822	11325	Visit 4	15
1		3591	Visit 4	15
0	29.0607	7838	Visit 1	1
0	27.761	12.7	Visit 1	2
0		29984	Visit 4	15
0	30.7364	2065	Visit 2	4
2	18.2842	1	Visit 1	0
0	28.6059	15966	Visit 3	6
1		14988	Visit 3	7
1	28.722	7922	Visit 2	5
0	30.6506	949	Visit 4	14
1	17.916	1	Visit 2	4
1	26.3241	4603	Visit 2	5
2		14.53	Visit 2	5
1	30.144	7549	Visit 6	28
1	29.73	80.4	Visit 1	2
1		12012	Visit 1	1
1	36.7332	3734	Visit 6	30
1		19739	Visit 3	11
0		2039	Visit 2	6
1		1	Visit 1	2
2	26.6936	2691	Visit 1	2
1		14406	Visit 1	3
0	27.2412	897.8	Visit 2	8
0	32.8346	10001	Visit 2	5
0	33.3215	10118	Visit 2	3
1	25.6567	26088	Visit 1	1
0	24.4417	1466	Visit 3	9
1		10009	Visit 5	22
0		220.3	Visit 1	1
0	34.2022	8961	Visit 3	9
1	29.8282	2.486	Visit 1	0
0		715.4	Visit 2	6
1	36.9581	56662	Visit 2	5
2		18042	Visit 4	14
0	31.0752	16789	Visit 4	19
1	18.9488	6.876	Visit 1	2
1	37.257	8216	Visit 6	35
0	23.3791	7960	Visit 1	2
2	29.3292	4924	Visit 2	3
0	23.7712	3.181	Visit 1	2
1	37.5872	7528	Visit 1	2
0		78650	Visit 3	8
1		2522	Visit 4	14
1	32.0869	4859	Visit 4	16
0	31.294	15960	Visit 6	30
2	35.4509	5981	Visit 6	35
1	34.2516	8008	Visit 6	28
0	23.7057	16.46	Visit 1	2
1	32.8522	542.5	Visit 3	8
1		9970	Visit 6	37
0		9726	Visit 6	30
1		1
0	26.8222	165.7	Visit 1	2
0	33.857	20492	Visit 6	27
1		541.6	Visit 3	8
0	37.1503	4996	Visit 2	4
0	13.0483	53.27	Visit 1	1
1	31.9258	10074	Visit 6	29
0		1	Visit 1	1
0	27.8132	1320	Visit 3	9
0	20.2769	4996	Visit 1	2
1	29.4133	3051	Visit 2	4
1	33.5277	241.8	Visit 1	1
0	29.6579	7952	Visit 4	14
0	27.4199	4403	Visit 5	22
1	35.8159	15319	Visit 5	26
1	44.5204	10346	Visit 3	10
0	27.5768	8357	Visit 4	14
1	34.3636	5873	Visit 6	61
0		529.4	Visit 1	1
1	27.5923	124	Visit 2	3
1	35.8417	5805	Visit 6	26
0	28.3129	13041	Visit 3	7
0	32.0164	1079	Visit 1	1
1		1	Visit 1	1
0	34.2048	9185	Visit 5	23
0	32.4409	11125	Visit 3	9
0	33.185	23504	Visit 2	6
0	26.3931	902.6	Visit 1	2
0		5130	Visit 4	15
0	31.9981	17142	Visit 6	34
0		4249	Visit 4	13
0		1	Visit 1	4
0		8001	Visit 3	7
1	23.8458	32	Visit 1	2
0		3818	Visit 4	14
0	33.7677	8736	Visit 1	2
1	30.8776	59494	Visit 3	7
0	35.3131	6429	Visit 6	29
0		16092	Visit 4	17
1	18.0539	5.075	Visit 2	7
0	23.0088	13453	Visit 4	16
0	34.1758	4348	Visit 3	8
2	20.19	1926	Visit 2	6
0	24.1957	5794	Visit 3	9
0	37.1889	6542	Visit 3	6
0		89.68	Visit 1	1
0	28.6315	7853	Visit 6	30
0	30.0202	1592	Visit 1	2
1	32.069	40763	Visit 4	14
0	30.6854	2620	Visit 2	5
1	29.0964	47527	Visit 2	5
1	34.3131	23303	Visit 6	25
1	23.793	1	Visit 2	4
0	29.7359	428.7	Visit 2	2
0	36.1949	57.48	Visit 1	2
0	35.4942	10887	Visit 4	14
0	30.5195	9167	Visit 5	25
1		106.6	Visit 2	4
0	29.6439	9626	Visit 2	4
0	40.7945	2769	Visit 6	27
1	30.8041	1995	Visit 3	7
2	28.5415	4822	Visit 4	15
1	35.3514	4036	Visit 1	2
1	17.3209	1	Visit 1	2
1		12.12	Visit 1	2
1	27.206	420.5	Visit 1	2
0	34.2978	11722	Visit 6	29
1	24.9909	1144	Visit 1	1
0	25.7905	128.7	Visit 1	1
0	18.0642	2098	Visit 1	2
0	33.6215	3200	Visit 3	6
1	32.4762	4036	Visit 6	43
2		4501	Visit 4	12
1	32.2186	8850	Visit 2	4
1	32.0733	274.7	Visit 1	2
1	27.5185	1966	Visit 4	10
0		2667	Visit 2	5
0		6489	Visit 4	14
1		6096	Visit 3	8
0	28.6539	2588	Visit 2	4
1	30.1995	10158	Visit 6	31
2	26.9465	4522	Visit 3	9
0	21.5645	80.09	Visit 1	2
0		4646	Visit 2	6
0	34.6181	961.5	Visit 1	2
2	27.5592	491.6	Visit 1	2
1	27.4166	14428	Visit 4	15
1	35.2864	5786	Visit 4	22
1	23.4027	8555	Visit 1	2
0	25.6328	8376	Visit 2	5
0		6274	Visit 3	7
0		204.8	Visit 1	2
1		75.44	Visit 2	5
0	30.6568	2471	Visit 4	19
0	24.1464	1	Visit 2	4
0	22.8947	3121	Visit 6	33
0	21.2437	1	Visit 1	1
0	33.6805	1251	Visit 1	2
0	26.613	2324	Visit 1	2
0	28.2046	5788	Visit 2	4
0	31.4769	1620	Visit 1	2
2	24.2948	22.18	Visit 1	2
0		657.5	Visit 2	3
0	17.9528	34.57	Visit 1	2
1	33.8511	5633	Visit 2	6
2	31.4302	2672	Visit 5	22
2	30.9358	1903	Visit 6	27
0		9748	Visit 6	27
0	24.8089	2416	Visit 2	6
0		3287	Visit 6	27
0	20.2059	1927	Visit 3	7
0		18146	Visit 6	27
1	26.6529	9.486	Visit 2	4
0	32.0339	1939	Visit 1	2
1		10635	Visit 2	5
0		507.4	Visit 1	1
1	30.6598	12515	Visit 3	6
0		23406	Visit 5	22
1	17.4844	108	Visit 1	2
0	28.8516	839.6	Visit 1	1
0	29.5198	474	Visit 1	2
0	34.1935	12615	Visit 2	6
0	30.1524	772.7	Visit 1	2
0	22.3923	70.46	Visit 2	4
1	15.31	1	Visit 1	2
0		5943	Visit 1	3
0	33.6709	21697	Visit 2	3
0		4980	Visit 2	4
0		511.3	Visit 4	15
1		6.77	Visit 2	6
2		4392	Visit 1	1
1	28.4548	856.9	Visit 1	2
2	32.6639	1724	Visit 2	5
0	33.9191	24137	Visit 5	23
0	25.6186	766.1	Visit 3	7
0		6477	Visit 1	1
0	16.3915	291.2	Visit 2	4
0		11882	Visit 6	35
0		11715	Visit 3	9
1		31398	Visit 6	31
0	29.7187	1397	Visit 1	2
0	21.7116	79.56	Visit 2	4
1	22.4903	3847	Visit 3	8
0		4.302	Visit 2	6
0	30.5798	10463	Visit 3	9
0	31.023	154.7	Visit 1	1
0		50.77	Visit 3	8
0	29.8179	2941	Visit 3	7
1		30593	Visit 3	7
0	27.1394	15847	Visit 1	1
1	30.3425	33424	Visit 2	5
0		23226	Visit 6	29
0	24.8142	9.318	Visit 1	1
0	22.0026	49.06	Visit 1	1
1		71.58	Visit 1	1
1	33.4299	20856	Visit 6	28
1	31.2894	2841	Visit 1	3
2	27.1496	113.2	Visit 1	2
0	33.9663	9505	Visit 5	21
0	22.9584	1	Visit 2	4
1	35.7388	354	Visit 3	9
0	35.5362	26503	Visit 6	30
1		881.5	Visit 1	3
1		27598	Visit 4	14
0	15.1164	76.4	Visit 1	2
1	31.5697	144.1	Visit 2	5
1	25.7762	2987	Visit 1	1
1		1161	Visit 1	2
0	31.7252	7744	Visit 4	15
1	14.7462	1	Visit 1	3
0	27.4172	157.9	Visit 3	7
1	33.9214	56079	Visit 1	3
1	23.206	1	Visit 1	1
0	15.0579	38	Visit 1	2
0	25.4947	1.053	Visit 1	2
1		57295	Escalation 2	6
1	29.2567	2047	Visit 2	5
1		1	Visit 1	5
0		6462	Visit 2	6
0		498.7	Visit 1	1
0	27.8732	3830	Visit 4	15
1	35.473	1	Visit 6	41
1	25.2148	3293	Visit 2	3
0		1131	Visit 1	1
0	33.4282	15981	Visit 6	33
0	31.7148	2669	Escalation 2	6
0	22.5824	2469	Visit 1	2
1	29.9782	1164	Visit 1	2
1	25.5393	1	Visit 1	2
0	20.1209	1	Visit 1	2
1	33.3119	1775	Visit 1	2
1	29.8941	4862	Visit 4	15
1	35.2072	406.1	Visit 2	4
1		236.3	Visit 1	2
1		11260	Visit 2	4
0		2874	Visit 2	4
1	28.6585	77.71	Visit 2	3
2		1407	Visit 2	4
1	36.9467	1	Visit 6	51
1	34.1512	257.8	Visit 5	19
1	30.2421	11738	Visit 6	35
0		9495	Visit 2	5
0	27.8572	2689	Visit 5	24
1	28.992	53.05	Visit 1	2
0	25.9393	96.1	Visit 1	3
0	31.0784	5856	Visit 2	4
0		1	Visit 1	2
0		135.2	Visit 2	4
0	27.4031	215.9	Visit 1	1
1	27.448	1852	Visit 3	8
0	31.4912	11140	Visit 2	4
0	28.3156	8873	Visit 1	1
0	31.0449	2384	Visit 4	14
1	20.3065	496	Visit 1	1
0	25.0316	376.2	Visit 2	5
0	31.0312	1617	Visit 2	5
1	31.0529	36861	Visit 3	8
0	32.7478	9339	Visit 4	14
1		27273	Visit 4	15
0		2196	Visit 2	5
0	33.2838	23590	Visit 4	16
0	34.3105	9948	Visit 3	6
1		24919	Visit 4	14
0		1279	Visit 3	8
2		4543	Visit 2	3
0		1	Visit 1	1
0	32.2752	9291	Visit 3	8
0	32.4554	776.6	Visit 2	5
0	35.1508	8897	Visit 4	14
0		12229	Visit 4	15
1	30.442	186.1	Visit 1	1
0		154.4	Visit 3	8
0		4664	Visit 2	3
1	32.5399	4305	Visit 3	8
0	22.2074	35.31	Visit 3	11
0		2831	Visit 3	7
0		2597	Visit 2	5
1	22.1316	1	Visit 1	1
1	34.1492	1711	Visit 2	5
1		1	Visit 1	1
0	28.5983	1	Visit 2	7
1	19.9585	1	Visit 1	0
1		61251	Visit 2	4
0	21.13	1	Visit 1	2
0	31.8447	4446	Visit 2	3
1	31.92	4.963	Visit 1	2
0	35.9852	293.7	Visit 3	6
0	31.1132	3317	Visit 1	2
1	37.5751	7783	Visit 3	8
1	22.1256	10.3	Visit 1	1
0	31.1798	6755	Visit 3	8
0	31.1362	6141	Visit 2	4
2		2062	Visit 2	7
1		1	Visit 2	5
0		1865	Visit 6	61
1	35.9951	7283	Visit 2	3
0	37.3289	15753	Visit 4	24
1	23.0502	3339	Visit 2	4
0	34.5073	2416	Visit 1	2
0	31.8592	17.8	Visit 1	2
0	37.1338	16662	Visit 3	7
1	35.082	21955	Visit 4	16
1		917.3	Visit 3	7
0		25132	Visit 6	31
2	19.1769	1	Visit 1	5
1	29.8494	11202	Visit 1	1
0	33.7013	18083	Visit 6	29
1	33.5763	22586	Visit 3	8
1	33.0086	2261	Visit 1	1
1	35.8351	4342	Visit 1	1
0		1	Visit 1	0
1	30.4218	11767	Visit 3	8
1	27.7639	6.703	Visit 2	3
0	28.6048	103.4	Visit 2	4
1	31.9294	3163	Visit 4	14
1	33.7233	4781	Visit 4	16
1	25.1022	5651	Visit 3	7
0	29.6199	2.813	Visit 1	1
0	35.4902	10591	Visit 2	6
0	26.1858	1883	Visit 1	2
2	25.9587	2325	Visit 5	24
0	37.8547	13577	Visit 3	7
1	21.8423	1	Visit 1	1
1		1	Visit 3	9
1		68868	Visit 1	2
1	29.3618	33530	Visit 2	5
1	32.5305	3100	Visit 2	4
1		1.129	Visit 1	1
1	31.8398	161329	Visit 4	16
2	21.4999	539.4	Visit 4	16
1	31.0077	4244	Visit 2	5
0	19.8311	59618	Visit 1	1
1	34.4343	11207	Visit 5	22
1		47.35	Visit 2	5
2	13.1681	144.7	Visit 2	7
1	33.733	15472	Visit 6	28
2		4562	Visit 3	10
0		21.47	Visit 2	5
1	33.1096	17936	Visit 4	15
0		11941	Visit 6	34
0		2956	Visit 1	1
0		15204	Visit 6	31
0		1	Visit 2	3
1		15656	Visit 3	10
1		1	Visit 3	7
2	14.0243	243.8	Visit 1	2
1	30.7321	47910	Visit 6	37
0		634.9	Visit 1	1
1	23.0584	967.3	Visit 1	2
0	31.7089	4127	Visit 4	16
2	28.4904	4060	Visit 6	30
2	27.2338	5460	Visit 1	0
0	31.1574	3158	Visit 1	1
0	35.518	5330	Visit 6	36
1	34.4613	2739	Visit 6	30
1	31.4414	1196	Visit 1	2
0		1149	Visit 2	4
1	24.9051	20.56	Visit 1	1
1	34.3553	10920	Escalation 1	19
0	38.5743	1375	Visit 3	7
1	19.8189	14.94	Visit 1	2
0	33.9309	4083	Visit 4	15
0		1020	Visit 1	2
0		1	Visit 1	2
2		185.5	Visit 1	3
1		18311	Visit 6	55
0		14440	Visit 3	7
1	34.265	163668	Visit 3	9
0	28.8246	2957	Visit 1	2
0	27.0387	8488	Visit 2	5
1		19900	Escalation 1	7
1	36.3687	574.2	Visit 6	27
0	35.3207	18548	Visit 6	44
0	35.61	21800	Visit 4	17
0		1	Visit 1	4
1	34.5185	4113	Visit 2	4
1		131903	Visit 5	23
1	22.7639	19.26	Visit 2	3
1	30.116	3262	Visit 1	2
1	19.9063	124.9	Visit 1	1
2	11.853	429.8	Visit 3	10
1	29.4916	403.2	Visit 2	3
0	20.4654	354.8	Visit 1	2
0	25.053	1	Visit 1	4
0	17.7778	4624	Visit 2	5
0	22.7106	19.22	Visit 1	1
1	22.3112	100.4	Visit 2	4
0		19366	Visit 4	16
1	13.167	3.52	Visit 1	2
1	19.9547	1	Visit 1	1
1		38951	Visit 6	30
0		14501	Visit 1	2
0	28.8699	25724	Visit 3	7
0	29.1174	78087	Visit 1	2
1		6062	Visit 2	4
1	32.5781	13321	Visit 2	4
0		16026	Visit 1	2
1	19.6084	818.7	Visit 1	1
1	25.5234	2468	Visit 1	2
0		3.7	Visit 1	2
0	28.7823	4431	Visit 2	4
0		4721	Visit 1	1
0	35.3571	11952	Visit 4	14
1	37.8848	680.6	Visit 2	5
1	34.3992	34692	Visit 4	13
1	19.9527	33.72	Visit 3	10
0		197.1	Visit 2	4
1	24.6192	121.8	Visit 1	2
0	27.9395	143.2	Visit 1	0
0	34.7882	4759	Visit 4	16
1	25.7373	25.76	Visit 1	2
0	27.5513	527.8	Visit 1	2
1	28.4613	2325	Visit 1	4
0	33.1705	10907	Visit 3	7
0		332.6	Visit 2	6
2	22.5928	104.7	Visit 1	2
1	26.3036	23431	Visit 6	29
0	32.3257	7257	Visit 2	3
0		23016	Visit 2	6
1	16.3536	1	Visit 1	2
0	24.7382	12489	Visit 4	14
0	36.7653	9972	Visit 6	28
1	30.7673	2343	Visit 4	17
1	24.644	46651	Visit 3	9
1		41348	Escalation 2	3
0	31.1497	2003	Visit 1	1
1		30536	Visit 5	20
1	31.711	22567	Visit 3	6
0	28.6339	12133	Visit 3	7
0	28.4916	932	Visit 1	2
1	24.0388	24176	Visit 5	21
1	17.1525	1.991	Visit 3	8
1	32.6321	553.8	Visit 1	1
0	32.4296	12091	Visit 4	16
1		229.8	Visit 1	1
1	16.7188	1	Visit 2	5
1	25.5304	2201	Visit 2	4
0	15.0251	1	Visit 1	1
1	32.9273	6613	Visit 3	6
1	27.7828	91.32	Visit 1	1
1		45682	Visit 5	23
0	29.9356	23.11	Visit 1	2
0	31.5003	610.7	Visit 2	4
1	31.197	1364	Visit 1	2
0	19.4664	19.24	Visit 1	1
0		1	Visit 1	1
0	28.9176	1515	Visit 6	30
1	22.3079	189.4	Visit 1	2
1	19.4507	5.898	Visit 2	7
1	32.7686	2990	Visit 5	23
0	29.3925	48.43	Visit 1	1
1	26.5179	7540	Visit 2	6
0	28.4054	2589	Visit 1	1
0		7622	Visit 2	5
1	30.4341	277.6	Visit 1	3
1	29.0294	222	Visit 1	2
0	23.696	3469	Visit 3	7
0	32.8706	831.5	Visit 1	1
1	25.2514	13.16	Visit 1	2
1		50368	Visit 4	16
1	30.5775	7424	Visit 1	3
1	16.4917	4123	Visit 4	14
0	26.3451	28.15	Visit 2	4
0		69.22	Visit 1	3
0	32.1922	350.8	Visit 1	1
1	26.9555	3886	Visit 2	5
1	29.6318	1	Visit 1	2
0	34.7832	1114	Visit 2	6
0		19305	Visit 3	9
1		5977	Visit 3	7
0	36.4718	434.5	Visit 1	2
1	27.4367	1	Visit 1	1
1	31.376	601.1	Visit 1	1
1	27.7424	467	Visit 4	13
0	35.3167	9441	Visit 6	28
0	22.622	2.166	Visit 1	1
0	11.6522	119.9	Visit 1	2
0	34.0793	5550	Visit 6	30
1		6206	Visit 1	0
0	28.8862	13655	Visit 4	14
1	27.3504	4986	Visit 3	6
0		6709	Visit 6	35
1	34.4584	3037	Visit 6	30
0	37.8788	954.7	Visit 2	5
1	35.1237	1	Visit 2	5
1	29.1589	1334	Visit 3	10
0	26.6198	2364	Visit 2	4
1	37.0463	3858	Visit 6	33
0	33.7389	77.46	Visit 2	2
1		37.35	Visit 2	3
1		14.55	Visit 1	2
1	29.4018	685	Visit 2	3
2	29.0721	185.1	Visit 1	0
1		11725	Visit 6	36
1	27.6567	4097	Visit 6	30
0	24.9166	1555	Visit 2	4
2		10036	Visit 6	36
0		20181	Visit 2	5
0	24.7416	12056	Visit 3	8
1	34.2568	16137	Visit 6	29
0	14.1286	3985	Visit 5	26
0		5.1	Escalation 1	1
1		575.7	Visit 2	5
1	26.6158	1099	Visit 4	15
0	32.9165	220.1	Visit 1	1
0	20.7624	10561	Visit 2	4
0	21.2711	3769	Visit 2	4
0	32.8457	19862	Visit 4	19
1	18.3461	64.02	Visit 3	8
0	23.4742	2269	Visit 4	16
0		792	Visit 2	4
1	33.0054	212.9	Visit 1	1
1	35.8756	11564	Visit 2	6
0		32224	Visit 5	22
0	27.9173	2836	Visit 1	1
0	23.7495	16705	Visit 2	7
1	26.0047	134.3	Visit 1	2
0	35.6202	7674	Visit 6	27
0	36.8313	2078	Visit 1	2
1	31.9117	56995	Visit 1	0
0	35.9098	6741	Visit 6	36
0	16.1796	67.85	Visit 1	2
1	19.9699	170.5	Visit 2	4
1	33.1139	16420	Visit 3	7
1	15.6168	1	Visit 1	1
0	34.7974	19671	Visit 6	27
0	28.5955	79.79	Visit 2	4
0		3441	Visit 4	12
0	23.3581	17546	Visit 1	3
1	26.7033	4710	Visit 1	2
0	15.2902	8487	Visit 6	32
1		13386	Visit 6	33
0	19.3829	240.4	Visit 3	6
0	34.4493	40925	Visit 3	10
0	32.0982	11109	Visit 2	5
0	35.2834	2.548	Visit 1	1
1	31.3916	1	Visit 1	3
0		147.9	Visit 1	2
0		4547	Visit 4	15
0	23.484	393.5	Visit 2	5
0	33.6262	17666	Visit 6	32
0	29.0523	1314	Visit 1	2
2	24.4932	6428	Visit 3	7
1		9724	Visit 6	44
0	27.9275	1	Visit 1	1
0	26.944	46.31	Visit 1	1
0		6877	Visit 6	29
0		717.1	Visit 2	4
0	28.5891	21888	Visit 4	14
1	33.2795	49249	Visit 3	5
1	36.1455	8595	Visit 1	2
1	31.266	9176	Visit 1	1
0	30.7804	1289	Visit 1	1
1		1	Visit 1	1
0		1638	Visit 3	8
0	26.092	1320	Visit 1	2
0	21.4558	1	Visit 1	0
0		66.41	Visit 1	2
0	24.6497	323.5	Visit 1	1
0	34.2485	1083	Visit 1	1
0	19.0626	382.2	Visit 1	1
0		11439	Visit 5	22
1	28.4126	799.6	Visit 1	2
0		15691	Visit 4	16
0		1	Visit 2	3
1		7560	Visit 4	14
1	16.2884	1	Visit 1	3
0	34.6429	8876	Visit 4	13
1		2986	Visit 3	6
0	33.0859	580.9	Visit 2	4
1	26.7262	137.3	Visit 1	3
1	35.0195	3213	Visit 4	12
0	33.515	30331	Visit 6	31
1	32.4949	2.386	Visit 4	13
0	26.081	1502	Visit 3	9
0		23581	Visit 4	15
0	15.1149	91.41	Visit 3	8
1	24.5866	1	Visit 2	4
0	32.3105	23582	Visit 6	28
2	29.8966	4751	Visit 2	4
0	26.6269	161	Visit 1	2
0	17.9346	1934	Visit 2	6
1		48.81	Visit 2	3
0	32.7174	3408	Visit 4	13
1	32.2371	16421	Visit 2	4
0		4679	Visit 3	6
0	28.8216	15570	Visit 3	8
1	25.2225	27.04	Visit 1	1
0		22359	Visit 2	6
1	16.2537	14.66	Visit 2	3
1	31.4807	5235	Visit 3	10
0	31.9722	17909	Visit 3	9
0	26.7889	5156	Visit 3	8
0	29.7703	369.4	Visit 1	2
0		15254	Visit 6	28
1	28.6992	4764	Visit 2	5
0	24.3424	1	Visit 2	4
0	22.1363	1347	Visit 1	2
2	27.55	1327	Visit 1	2
0	24.491	1	Visit 1	1
0	32.9662	690.8	Visit 1	2
0	15.5942	1.111	Visit 1	6
1	24.7276	1432	Visit 3	10
1	17.3818	4.844	Visit 1	0
0	25.3951	17.22	Visit 1	2
0	32.4851	1	Visit 2	5
2		12061	Visit 6	26
1	31.2178	1584	Visit 2	5
2		2373	Visit 2	3
1	32.4065	29851	Visit 3	9
1	28.3026	72221	Visit 2	4
0	32.3968	215.5	Visit 2	6
1		21788	Visit 6	30
0	26.6666	22.81	Visit 1	0
1	33.1591	72151	Visit 3	7
1	27.8647	13991	Visit 3	8
1		2055	Visit 1	3
1	31.5931	3015	Visit 1	3
1	15.628	15.4	Visit 2	7
1	36.7245	14518	Visit 6	27
2	25.4998	1131	Visit 1	1
1	22.0876	1055	Visit 4	18
1	26.7684	309.7	Visit 1	1
1		2415	Visit 1	2
1	32.3237	9104	Visit 4	14
0	35.2517	13269	Visit 1	1
0		1409	Visit 1	1
0	30.3254	7592	Visit 1	2
0	37.377	8969	Visit 4	13
1	28.6155	609.1	Visit 1	2
1	21.2477	1	Visit 2	5
1	17.0826	43.03	Visit 1	2
2	28.6713	14.46	Visit 1	2
1	21.445	4945	Visit 2	4
0	36.4363	634.3	Visit 1	2
0	25.6323	1	Visit 1	2
0	19.7522	1559	Visit 1	2
0		4214	Visit 3	5
1	32.7232	13485	Visit 2	5
1	32.1307	16651	Visit 4	14
1	31.966	33308	Visit 3	9
2	27.4127	437.9	Visit 1	1
0	34.0829	5696	Visit 6	27
1		1017	Visit 1	1
1	37.6317	3115	Visit 4	17
1		1	Visit 1	2
1	34.2513	6087	Visit 4	13
0	29.2891	3354	Visit 4	13
1	35.0456	1191	Visit 4	15
0	30.3773	28845	Visit 1	1
0	31.2274	32815	Visit 3	6
0		462.2	Visit 1	0
1	35.8551	1170	Visit 6	28
0	13.2468	459	Visit 1	1
0	29.433	23025	Visit 1	2
0	27.6436	1461	Visit 2	4
1		16291	Visit 4	13
0	28.3829	6807	Visit 2	3
0	34.677	11698	Visit 2	5
1	33.4888	2472	Visit 6	28
1	11.3126	11.17	Visit 1	3
1	34.1988	1622	Visit 2	6
1		1445	Visit 1	8
2	30.2507	2779	Visit 1	3
1	17.6393	1	Visit 1	1
1		11736	Visit 1	2
1	30.0213	27477	Visit 3	8
0	24.3101	6136	Visit 4	12
2		446.4
0	30.9136	6751	Visit 5	19
1	37.5163	4063	Visit 6	30
1	30.9519	38.77	Visit 1	2
0	34.1372	10554	Visit 3	7
1	19.8344	129.8	Visit 1	1
0	19.1918	72.34	Visit 3	7
0	32.682	11.72	Visit 1	2
0	28.9486	6388	Visit 6	26
1	33.5114	17683	Visit 4	16
1	31.5227	387.2	Visit 3	8
1		29.84	Visit 2	6
1	32.2518	1846	Visit 4	15
0	35.2192	19376	Visit 2	6
0		289.5	Visit 1	2
2	34.7275	23927	Visit 6	28
2		3367	Visit 1	1
2	34.5023	12631	Visit 2	4
1	23.6761	11179	Visit 2	6
1		3973
1	21.9262	16660	Visit 1	2
0	15.6453	362.6	Visit 2	5
1	31.0751	99.46	Visit 1	2
1		25148	Visit 5	23
1	26.5107	3907	Visit 2	4
1	30.1761	20723	Visit 1	2
1		1062	Visit 2	4
1	40.0022	9999	Visit 5	25
0	20.4356	1	Visit 2	4
1	23.4591	14847	Visit 3	7
0	31.4031	17427	Visit 3	10
1	28.4948	9876	Visit 3	7
1	30.2461	7044	Visit 6	29
0	30.8131	25467	Visit 2	3
1		31830	Visit 4	16
1		1	Visit 2	3
1	30.1864	4887	Visit 2	4
1	36.7467	454.6	Visit 4	15
0	25.5023	284.6	Visit 1	2
1	16.1274	435.7	Visit 1	1
2	34.153	12568	Visit 4	15
1	31.5604	256.8	Visit 1	2
1	15.188	27.81	Visit 3	10
0	27.9282	7194	Visit 1	4
1	17.3076	1	Visit 1	2
1	33.195	14649	Visit 3	8
0		18611	Visit 3	7
1	28.4341	63.99	Visit 1	1
2	33.8997	18119
1	24.2555	56.48	Visit 1	2
0	13.813	1	Visit 1	1
1	21.6127	1	Visit 2	4
0		2299	Visit 2	4
0		2033	Visit 1	2
0	32.9396	4605	Visit 4	15
0	30.3252	5634	Visit 4	16
1	24.5096	13765	Visit 4	16
0	34.4633	6170	Visit 4	16
1	35.583	24435	Visit 4	13
0	35.407	2838	Visit 6	27
0	30.1684	19702	Visit 2	6
0	27.5339	136.7	Visit 1	2
1	34.7321	41046	Visit 5	19
1	35.5921	2824	Visit 3	9
0	25.8241	161.9	Visit 3	9
1	36.4	12787	Visit 4	14
1	16.6776	374.2	Visit 3	6
1	27.9813	17.27	Visit 1	1
0		13154	Visit 2	4
0	28.5824	2395	Visit 1	3
0		4518	Visit 2	3
1		22883	Visit 3	7
0		8818	Visit 6	30
0	26.484	4104	Visit 2	6
0	28.8484	1134	Visit 1	3
0	18.7886	16.53	Visit 2	5
0	24.1133	10.7	Visit 1	2
0	24.7769	817	Visit 5	21
0		13701	Visit 6	29
1		12568	Visit 1	2
0	24.1505	35.83	Visit 2	4
1	25.9628	5272	Visit 1	2
0		2422	Visit 3	7
1	26.0153	1	Visit 1	1
0	27.849	5369	Visit 3	9
1	16.8649	21.92	Visit 1	2
1	19.2842	1	Visit 1	1
1	26.7406	58.98	Visit 1	2
0	36.4839	3610	Visit 6	32
0	32.7259	74.91	Visit 1	2
0	29.7726	14404	Visit 4	14
0	12.9643	1	Visit 1	1
0	33.2843	38.28	Visit 2	4
1	30.4402	11091	Visit 3	8
0	27.2304	493.8	Visit 1	1
0	26.8165	3.947	Visit 1	2
0	32.1888	10535	Visit 3	9
0	28.6253	6297	Visit 3	7
1	32.9607	11766	Visit 4	16
0	26.3827	347.1	Visit 1	2
0	35.6882	602.5	Visit 3	6
0	34.6802	10182	Visit 1	2
0	31.6425	10.48	Visit 2	5
1	23.49	2843	Visit 2	5
0	30.2999	13639	Visit 4	16
0	32.7772	7301	Visit 3	7
1	20.3512	12.32	Visit 1	1
1	18.9604	67.66	Visit 2	5
1	32.2082	4383	Visit 2	6
0	33.2335	10757	Visit 4	15
1		12271	Visit 2	6
1		6503	Visit 6	28
1	22.3543	85.99	Visit 2	6
0	32.2357	4749	Visit 2	5
0	31.1323	6091	Visit 2	6
0	36.6783	7506	Visit 6	41
0	36.5694	253.2	Visit 1	2
0	35.9463	13713	Visit 2	3
1	33.3975	32416	Visit 6	28
1		14928	Visit 4	14
0	32.735	10051	Visit 3	8
0	21.5875	3.24	Visit 1	1
1	17.8626	54.33	Visit 2	4
1	22.4533	186.6	Visit 2	3
0	29.1475	1623	Visit 2	5
0		848.5	Visit 6	25
1	29.0816	1264	Visit 2	5
0	24.1428	1322	Visit 2	5
0	33.6823	12117	Visit 3	8
0	31.5752	1920	Visit 2	3
1	36.1925	8573	Visit 4	20
1	36.1958	26873	Visit 4	16
2		1	Visit 1	2
1	20.248	13.36	Visit 1	3
0		16401	Visit 6	37
1	16.0059	147.4	Visit 1	0
0		6129	Visit 2	5
0	29.1439	1727	Visit 1	1
1	25.9695	289.6	Visit 1	2
0	23.9567	8907	Visit 2	5
1	29.0162	141.5	Visit 2	4
0	30.7959	5937	Visit 4	16
1	33.4793	561.7	Visit 2	4
0	29.4438	3042	Visit 1	2
0	26.4741	142.3	Visit 3	8
1	36.4128	15898	Visit 6	36
1	25.8089	3952	Visit 1	2
1		20700	Visit 2	5
1	35.9705	6514	Visit 6	30
0	32.7596	7003	Visit 2	5
1		11522	Visit 6	31
1	30.6388	7445	Visit 3	8
1	29.1114	3598	Visit 3	7
1		5503	Visit 1	2
1	32.1753	938	Visit 2	6
0	21.2411	33.19	Visit 1	2
0	27.0609	4.871	Visit 1	2
0	33.8485	12962	Visit 3	9
1		36860	Visit 5	22
0	24.0782	12.92	Visit 1	1
0		1664	Escalation 2	6
0	30.3342	1679	Visit 2	5
0	31.4844	4641	Visit 1	2
1	32.2547	7076	Visit 5	24
1	35.9551	20652	Visit 6	30
1	30.6941	24625	Visit 4	15
0		2348	Visit 2	4
0	29.6795	131.7	Visit 2	4
1	33.0131	5972	Visit 2	3
0	36.1023	2892	Visit 4	15
0	27.0629	154.8	Visit 1	2
1	36.0719	2259	Visit 2	4
1	21.54	555.1	Visit 2	4
0		390.9	Visit 1	1
0	26.5434	556.6	Visit 1	2
0	22.8039	1661	Visit 2	6
0	23.6393	22.7	Visit 1	2
0	20.1473	3481	Visit 3	8
0	27.6512	2753	Visit 1	2
1	30.2895	1649	Visit 1	2
0	28.9307	192.4	Visit 2	5
0	31.5902	13600	Visit 6	29
0		3113	Escalation 2	16
1	27.2153	371.5	Visit 3	9
0	26.8732	67633	Visit 1	2
1		7243	Visit 3	9
0		3593	Visit 4	15
0	31.6833	18760	Visit 4	18
1	33.7575	204.9	Visit 1	2
0	27.9466	17552	Visit 3	6
0		5058	Visit 4	13
0		3178	Visit 3	9
1		731.4	Visit 1	1
0	30.8546	821.1	Visit 2	6
0	23.1024	6863	Visit 3	6
1		8454	Visit 4	16
0	28.5028	1	Visit 2	4
0	34.8609	18413	Visit 6	29
1		4938	Visit 4	13
1	31.8679	1049	Visit 2	4
1	23.6039	498.6	Visit 1	4
0	25.93	2.774	Visit 1	2
0		2444	Visit 4	16
0	34.6695	16458	Visit 2	4
1	31.2822	105.1	Visit 1	1
1		2417	Visit 2	3
0	21.7479	52.95	Visit 1	4
1	32.2805	2648	Visit 5	19
1	30.1683	29872	Visit 2	6
1		1	Visit 1	2
0	19.6761	68.5	Visit 1	3
1	34.5667	1359	Visit 2	4
1	29.6348	9246	Visit 6	32
0		4718	Visit 6	37
0		6.765	Visit 1	1
0	37.489	18704	Visit 6	30
1		10568	Visit 4	16
1	37.5283	8059	Visit 6	32
0	33.2506	8019	Visit 4	15
0	15.9537	182.8	Visit 2	6
1	18.2685	30.7	Visit 1	2
1		7466	Visit 5	23
2	20.2877	10.03	Visit 1	0
1	31.0384	930	Visit 1	2
0		2569	Visit 6	29
0		2145	Visit 3	9
0		7606	Visit 5	29
0	30.9312	6256	Visit 1	2
0		3054	Visit 4	22
[truncated: 1,953 more rows]

## Sheet: Fig4AB
micb	MICB_cpm	trajectory_group
1	3.55271	1
0	4.31673	3
0	3.39214	1
1	3.90151	3
0	4.51769	2
1	3.84614	2
0	4.24087	3
0	3.69028	5
1	4.25962	2
0	3.7678	1
1	3.78992	3
1	4.36544	2
0	4.3614	3
0	3.83279	3
0	3.03387	1
0	4.13928	1
0	3.56021	5
1	4.34069	2
0	3.51528	5
0	3.65672	5
1	3.091	1
1	4.19505	1
0	4.2143	2
1	3.07538	1
0	4.07629	2
0	3.02209	4
0	3.0981	4
1	2.98742	2
0	3.04772	1
0	3.91579	1
1	3.83856	3
0	3.40332	2
1	3.54118	2
1	3.25074	1
1	4.79837	2
0	3.47992	1
0	2.69172	3
1	2.81757	3
1	3.69889	2
1	2.76615	3
0	3.90422	1
0	4.5061	2
0	4.8558	1
0	3.60892	2
1	3.43888	3
0	4.15385	3
0	3.34794	1
1	4.20043	1
0	3.49164	5
1	3.97878	1
1	3.22803	1
0	4.22416	2
0	3.50355	2
0	3.76073	3
1	3.36134	1
0	3.03397	3
1	3.53265	3
0	3.7764	3
0	3.54408	3
0	4.07931	4
0	3.81212	3
1	3.16459	2
1	3.33612	2
1	4.19345	3
0	4.31963	5
1	3.57613	5
1	4.03952	2
0	3.63285	5
1	3.72965	3
1	3.16415	3
0	3.90033	2
0	4.09489	4
1	3.87131	3
0	4.09856	1
0	5.99049	3
1	4.1823	3
0	3.84423	3
0	3.7174	2
1	4.94365	2
1	4.99364	1
1	3.77425	4
0	3.83991	1
1	3.99484	1
1	3.44744	1
1	4.31444	1
0	3.86564	2
1	4.53901	1
1	3.84672	2
0	2.0346	5
1	3.72292	3
0	4.26257	3
0	4.44887	1
0	3.37129	2
1	4.8757	2
0	3.5995	5
1	-1.83692	1
0	4.25448	2
1	4.39201	1
0	4.05597	5
0	3.86922	1
1	4.09256	1
1	4.00347	2
1	3.23261	3
0	4.83758	5
0	4.2556	1
0	4.03652	3
0	3.58582	3
1	4.37115	3
0	3.0668	3
1	3.37342	1
1	4.51903	1
1	3.28989	3
0	3.52703	1
1	3.68258	1
0	3.62269	5
0	4.84544	2
1	-3.59651	3
0	4.03715	3
1	5.23693	2
0	4.8483	1
1	4.35782	3
1	4.46577	3
1	3.87828	2
1	4.66526	2
1	4.50328	1
1	3.92887	2
0	4.45784	3
0	3.14301	4
0	4.1569	2
1	3.68512	3
0	4.05042	2
1	3.85577	1
1	4.26792	1
1	3.49576	2
1	4.21639	2
1	3.94008	3
1	3.67723	5
1	4.3961	3
1	3.7512	4
1	3.56909	1
0	4.28087	3
1	4.63271	4
0	3.70682	2
0	3.77004	1
0	4.23424	5
1	3.94572	1
1	3.55878	1
0	3.69805	3
1	4.10619	2
0	3.59777	3
0	3.18962	1
1	4.08706	4
1	4.23602	3
1	3.77298	3
0	3.47801	4
0	4.23871	3
1	4.57201	3
1	4.02872	5
1	3.44687	4
0	3.55407	2
1	4.07402	2
0	4.27691	2
0	3.35696	2
0	4.01138	2
0	4.08559	5
0	3.72771	4
0	3.6128	4
1	3.84483	2
0	3.70157	1
1	3.61369	3
1	3.55969	4
0	4.03981	1
0	4.16568	3
0	3.60866	2
1	4.76005	5
0	4.07163	5
0	4.2723	5
1	3.94905	1
1	3.14607	2
0	3.45728	1
1	4.83956	5
1	2.93015	3
0	3.88125	3
0	4.38889	4
0	4.07165	5
0	4.62436	4
1	4.31066	3
0	4.31784	2
1	4.38572	4
1	3.94564	2
0	3.5771	4
0	4.09717	2
1	4.06088	1
0	4.88097	5
1	3.30999	4
0	4.62492	1
0	4.31918	2
0	4.74499	4
0	4.29704	5
0	4.13126	2
0	4.17207	1
0	3.79037	1
0	4.90131	3
0	2.20571	4
0	4.17142	3
1	5.05907	3
1	3.93754	3
0	4.44921	5
1	3.53314	2
0	3.76586	4
0	4.34287	4
0	3.78563	4
1	3.78965	3
0	4.18799	1
1	3.70909	3
1	4.85156	2
1	4.15611	3
0	3.70537	1
1	4.28428	3
0	3.71221	4
0	4.69312	5
0	4.06047	4
1	3.20386	3
1	3.59277	2
0	4.16076	2
0	4.65989	1
0	3.93742	1
0	3.68938	4
1	4.50157	3
0	3.9742	4
0	4.18927	2
1	4.25993	3
1	2.60399	3
0	3.72573	1
0	4.1651	2
0	3.76734	1
0	3.73754	4
0	3.70508	1
1	3.23445	2
1	4.40903	4
0	4.90721	3
1	4.26378	1
1	3.70866	4
0	4.4156	2
1	4.18462	2
0	4.0735	4
0	3.91266	3
0	3.97854	2
1	4.25937	2
0	4.43064	2
1	4.0331	2
1	3.84503	2
1	4.69381	2
0	4.0317	2
0	4.3761	1
1	4.27452	3
2	4.12274	4
1	3.80557	1
0	3.9792	3
0	4.85787	1
0	3.55042	1
0	4.76023	4
0	4.31194	2
1	3.54344	2
1	4.13238	1
0	3.75784	5
0	3.75701	1
0	3.79619	5
1	3.66079	4
1	3.85107	2
0	3.15446	2
0	3.73417	4
0	4.02572	1
0	3.68886	2
1	4.19355	3
1	4.21781	3
0	3.83703	2
1	3.33221	1
0	3.76127	4
0	4.15865	5
0	4.34556	4
1	3.7769	4
0	4.60665	2
0	3.9674	2
0	4.10051	4
1	4.05243	1
0	3.34393	3
0	3.18283	1
0	3.96602	3
0	4.60939	3
2	3.68894	2
0	4.65929	2
0	3.85413	5
1	3.88996	5
1	3.77813	4
0	4.00468	2
0	3.51738	4
0	3.82744	3
0	4.04856	4
0	3.68766	3
0	3.78232	4
0	4.3719	1
0	3.79812	4
0	4.10285	4
0	4.13297	4
0	3.16655	4
1	4.01848	1
1	4.03986	5
0	3.9767	4
0	3.36881	4
1	2.90947	4
0	4.07831	4
1	3.95537	4
1	3.58092	3
0	4.13461	2
0	4.21137	1
0	4.17005	2
0	3.65206	3
1	3.65734	1
0	4.21771	1
0	3.4012	1
0	4.10099	2
1	3.83647	2
0	4.20868	2
1	3.54388	2
1	4.5624	4
1	4.30338	3
0	3.31093	5
0	3.52489	3
0	4.52392	5
1	4.54339	2
0	4.25905	3
0	4.33519	3
1	4.2448	3
0	4.22427	2
0	4.00628	3
0	4.43408	4
0	3.66334	4
1	4.07227	1
1	4.34142	1
0	3.78266	2
1	3.29867	4
0	4.3581	2
1	5.12311	3
1	3.8474	2
0	4.40121	2
0	3.98986	4
0	4.31402	3
1	4.38562	2
1	4.34111	4
0	3.5063	4
0	3.76931	4
0	3.82001	2
0	4.30476	3
1	4.01476	1
0	4.16178	4
0	3.87947	4
0	4.20073	2
1	3.96478	3
0	3.83614	2
1	3.93472	5
0	3.35864	3
1	4.48661	5
1	3.19472	2
1	4.32647	3
0	4.33604	3
0	3.71673	3
0	4.12433	5
0	3.70842	2
1	3.72112	4
0	4.50458	4
0	4.26142	3
0	3.94101	3
0	3.57688	5
0	5.32529	4
1	4.43593	2
0	4.24266	1
0	3.95141	2
1	4.52808	4
1	3.96518	3
1	3.68107	3
1	4.59559	3
0	4.84669	5
0	3.76278	2
0	4.089	3
0	4.24802	4
0	4.03777	1
0	3.78817	3
1	3.9412	3
0	3.9351	4
1	3.89492	4
0	4.01599	3
0	3.40829	2
0	3.80783	4
0	3.6558	3
0	4.22114	3
0	4.31744	4
0	4.38106	3
1	3.97697	3
1	4.28898	2
1	3.38174	2
1	4.46624	5
1	3.47583	2
0	3.61686	1
1	3.18534	3
1	3.8037	3
1	2.87148	3
1	4.28815	1
1	4.37661	2
0	4.34877	2
2	4.41234	2
1	4.07435	3
1	3.74773	4
1	4.31185	4
0	3.8947	3
0	4.39704	1
0	3.53287	2
0	3.17432	4
0	4.28806	2
1	3.56254	3
1	4.07047	5
0	4.3455	1
1	4.49501	2
1	3.5434	3
1	4.25725	1
0	3.57767	3
1	2.77994	3
0	3.82795	1
0	4.44352	2
1	4.0515	2
1	3.54415	4
0	4.03305	3
1	4.37051	1
1	4.32305	2
1	3.95495	1
1	4.03267	1
1	5.16334	1
1	4.78723	4
1	4.96033	4
0	4.4456	3
0	5.28417	5
0	4.56288	3
1	4.48419	3
0	4.26549	4
1	4.03342	4
1	3.99931	1
0	3.71848	1
0	4.00115	1
0	3.35441	4
0	3.79403	4
1	3.59936	3
0	4.11804	3
0	3.57559	3
0	4.23796	3
1	4.56286	3
2	3.77912	3
1	4.92044	2
0	3.62382	1
0	3.6179	3
0	4.69422	5
0	4.37238	2
0	4.66314	1
1	5.05357	2
1	4.68471	3
0	3.73095	3
0	3.56632	2
1	4.36986	1
2	4.1807	4
0	4.35203	5
1	3.89647	1
0	2.5957	1
1	4.28031	3
0	3.93559	2
0	3.69717	4
2	4.67842	1
0	4.33452	2
2	4.50259	4
1	4.04026	4
1	4.18318	3
1	3.88526	3
1	3.81109	3
1	4.84881	3
2	3.81943	2
0	4.54539	5
0	4.62292	2
0	4.38869	5
1	3.6363	1
0	4.08262	1
0	3.52099	4
2	3.85766	2
1	3.73665	5
1	4.05319	2
0	4.4727	1
0	4.14729	2
2	4.33968	2
0	3.30317	2
0	3.1789	1
1	4.28979	3
0	4.40295	2
1	4.20936	3
1	4.03571	3
2	3.80573	1
1	2.85313	4
1	4.42823	3
0	3.69362	2
0	4.67968	1
0	3.13539	4
1	4.06481	1
0	4.30999	5
0	3.79076	2
1	3.69027	3
0	3.74946	3
1	4.3521	3
2	4.20955	1
2	4.20671	4
1	3.70595	2
2	4.24303	1
0	3.81415	1
0	4.2673	1
2	4.71366	3
1	4.029	4
0	4.16245	2
0	3.9766	1
1	3.61487	1
0	4.93547	1
0	5.32964	1
0	3.94964	3
0	3.45957	5
0	5.30048	2
2	4.62226	4
0	4.22561	1
0	3.93287	3
1	3.29061	1
0	3.48817	3
2	3.71324	1
1	3.54981	4
1	4.35117	3
1	4.06219	1
0	4.78213	2
0	3.98525	3
1	4.39413	5
0	3.94141	2
2	3.44043	2
0	4.14824	2
1	3.48192	4
0	3.96467	3
0	3.81396	1
0	3.90214	1
1	3.40412	3
0	4.10835	4
0	3.30282	3
0	3.14756	2
1	3.67322	1
0	3.21588	4
1	3.76258	3
0	4.06515	2
0	3.63701	5
1	3.81639	4
1	3.5663	3
0	3.72286	3
1	3.98887	2
0	3.94703	3
1	3.48853	3
1	5.28637	3
1	3.96981	1
1	4.18958	2
0	3.38835	2
1	3.54959	2
0	4.50747	1
0	4.46185	3
1	4.61919	3
1	3.81022	2
0	4.48428	1
2	4.1911	3
0	4.66139	2
1	4.54302	4
1	4.14805	4
1	3.90526	2
0	4.19476	3
0	3.92778	5
0	3.94105	5
1	3.44601	2
0	4.76504	3
1	4.24655	1
0	4.4404	3
1	3.84872	3
1	4.14504	3
1	3.87854	1
0	4.19711	2
0	4.50248	1
1	4.25228	1
1	3.79834	2
1	4.4597	3
0	3.77177	4
2	3.66842	2
2	3.543	3
0	4.51161	3
1	4.64731	3
1	4.59472	2
1	3.49337	2
1	3.79154	1
0	3.60022	1
2	4.33133	2
0	4.81822	1
0	3.87214	4
1	4.75351	3
0	3.87536	1
1	4.30017	1
0	4.35601	3
1	3.6862	3
0	4.38551	1
1	4.39035	4
0	3.92604	1
0	4.69622	5
0	3.89525	2
2	4.73824	3
1	3.40613	1
2	4.71745	1
0	4.19585	3
0	5.28498	1
0	4.41146	4
1	4.53363	1
0	4.57096	4
0	4.32709	1
0	3.8875	4
0	4.55821	1
1	4.42425	5
0	4.68131	2
0	3.75774	3
0	4.58266	3
0	4.42138	1
0	4.52116	3
1	4.32012	3
1	4.65437	3
0	3.96285	1
0	3.72736	2
0	4.26986	3
1	3.5269	1
0	4.1386	4
1	4.48153	3
0	3.35026	2
2	2.96064	3
1	4.17403	3
0	2.88326	3
1	2.98532	3
1	2.43053	1
1	3.13116	2
1	2.40972	2
0	2.35469	2
0	3.80661	1
2	3.58966	2
0	2.57127	1
1	3.0412	4
0	3.55859	5
2	2.81437	2
1	2.93546	1
1	5.17432	2
1	4.47613	4
0	4.20601	1
1	4.13546	2
0	4.56002	2
0	4.1721	2
1	3.88113	3
1	4.8252	2
1	3.92754	1
1	4.19535	5
1	4.6768	4
1	3.71995	3
1	3.72081	4
0	4.48572	1
1	4.25036	3
1	4.11161	1
1	4.38177	1
1	3.95955	2
0	4.61355	3
1	4.51922	3
1	3.9705	1
1	4.28286	4
1	3.97319	3
0	4.65283	4
0	4.00707	4
1	4.03127	3
2	3.11355	4
0	3.75301	3
1	3.80768	3
0	3.90208	2
0	4.05113	1
1	4.42777	1
1	4.17616	4
0	4.80313	3
0	4.86701	5
2	4.08881	3
1	3.2544	1
1	3.86127	4
2	4.02089	2
2	3.66771	2
0	3.64518	3
0	3.79011	2
0	4.24373	3
0	4.71901	1
0	4.05402	4
0	3.87862	3
0	4.50429	1
0	3.60402	5
0	3.80626	3
2	4.86274	3
1	4.90446	3
1	4.17969	3
0	4.4944	5
1	4.60357	4
2	3.98309	2
1	4.08041	2
0	4.06563	4
0	4.15176	3
1	5.09652	4
2	4.23644	3
1	3.81939	2
0	4.22981	2
0	4.74811	3
0	4.67028	1
0	4.06892	4
0	4.96496	3
1	4.96548	5
1	3.606	3
1	4.11455	3
0	4.73969	1
0	4.52665	5
1	4.9768	2
0	3.57661	1
1	4.57629	4
0	3.73287	1
1	4.45549	3
1	3.65141	3
1	4.22522	3
1	3.86843	3
0	3.90696	1
1	4.28588	2
0	4.13852	1
0	3.53454	1
0	4.13705	5
1	3.96412	2
0	4.27226	1
1	4.46573	3
0	3.93488	3
0	5.1112	5
1	4.96375	4
1	4.13208	5
0	4.51562	3
0	4.88368	3
0	1.38229	4
1	3.85137	3
0	4.28375	1
1	4.75162	3
2	4.2319	2
0	4.11391	3
0	4.78588	2
1	4.15187	5
1	5.04209	3
0	4.06155	2
1	3.88798	4
1	4.82004	2
0	4.74615	3
0	4.8256	2
1	4.46554	5
0	4.20062	1
0	3.71749	2
0	4.58653	3
0	3.87881	1
1	4.65417	1
0	4.53876	2
0	4.34256	4
1	4.30255	2
1	4.48908	4
2	4.23576	3
1	4.3272	3
0	3.06508	4
0	4.11951	4
0	4.37746	4
1	4.83748	3
0	5.09609	3
2	4.28368	5
0	3.69145	3
1	2.95866	1
0	5.31026	2
1	5.29416	4
0	4.05142	1
0	4.18516	5
1	4.25128	4
1	3.23563	3
0	4.17453	2
0	4.58685	5
0	3.88681	3
1	4.4872	1
0	4.0541	2
1	4.65014	4
0	4.45834	4
0	3.81314	5
1	3.52533	3
0	3.72508	4
0	4.19379	3
0	3.12934	3
0	3.79075	3
0	4.3018	4
0	4.47776	3
2	5.07657	3
1	1.78555	3
0	4.02663	3
0	3.84131	2
0	3.84527	3
1	4.68886	4
1	5.03458	1
2	4.07735	2
2	4.71327	5
0	4.55561	5
0	3.65178	3
0	4.3521	3
0	4.10822	1
0	3.89002	2
0	5.35203	4
1	3.49606	4
0	3.71684	3
0	3.76832	1
1	4.58843	1
1	4.29381	5
1	4.5645	2
0	2.52718	5
0	4.34098	3
1	4.11723	1
1	3.75523	1
0	4.34825	1
0	3.88446	5
0	3.68376	4
0	2.94951	3
0	4.54147	4
1	4.47812	4
0	4.01961	4
1	3.56266	4
1	4.62003	4
1	4.48522	4
0	3.66702	4
0	3.83345	5
1	4.44262	5
0	4.14221	2
2	4.25136	3
0	4.3729	3
1	2.98431	2
0	3.46951	2
1	5.17793	4
1	4.09249	3
1	3.08827	4
1	4.4494	4
0	3.88315	4
1	3.96954	3
0	3.73872	5
0	4.39774	1
0	3.31121	3
0	5.58475	5
0	4.43505	5
0	3.61377	4
1	3.29737	4
0	3.66094	3
2	4.36866	4
0	4.26039	4
0	4.42087	4
0	3.11177	4
1	3.59175	4
0	4.28965	3
0	3.59149	3
1	4.45908	5
1	4.09899	2
1	4.97656	3
0	3.69549	4
0	3.63745	4
1	3.93752	4
0	4.08543	1
0	4.55532	4
1	4.18437	3
1	3.33274	2
0	3.39959	3
0	4.88438	4
0	4.16787	2
0	4.37944	5
1	4.10052	2
0	3.43754	3
1	4.47421	4
1	4.29072	3
1	4.56629	4
0	3.93401	4
0	4.66684	3
0	3.89865	1
2	3.79614	4
1	3.66925	3
1	3.80823	3
0	2.89578	3
2	4.01271	2
1	4.93828	5
0	3.9973	3
1	4.33332	4
0	3.70714	1
1	3.84092	3
1	4.48571	4
1	4.56464	4
0	4.02131	3
1	3.51803	3
0	3.7647	4
0	3.87424	2
2	4.24014	2
1	4.08904	3
0	3.88135	2
0	3.42998	4
0	4.36033	4
0	3.65166	3
0	4.96978	4
0	4.35861	3
0	4.54589	3
1	3.49356	3
0	4.65512	5
0	3.90246	3
1	3.25086	3
0	3.85889	3
0	3.36321	3
0	3.70118	3
0	3.58	3
0	4.09282	5
0	4.05445	3

## Sheet: Fig4CD
micb	MICB	trajectory_group
1	2.98413	2
1	3.1347	2
1	2.74844	1
0	3.9951	5
1	2.79823	2
0	4.43345	4
1	3.97433	5
0	2.49053	4
0	5.51235	2
1	3.37489	3
0	3.4511	2
1	4.9888	2
1	2.4083	2
0	1.55073	3
1	2.54414	1
1	3.00569	3
0	3.67047	5
1	2.37806	1
0	1.13377	3
1	4.60696	3
1	2.65612	3
1	2.5571	3
0	4.21686	2
1	3.90752	1
0	2.36149	3
0	3.76867	5
1	2.30183	1
0	2.50549	4
0	2.26443	4
1	0.842616	3
0	1.05139	2
0	1.81705	2
0	2.88446	4
0	3.9116	1
0	1.44002	2
0	4.24579	1
0	3.96095	5
0	1.97693	4
0	2.46119	3
1	2.40261	3
0	1.19843	1
1	1.77776	1
0	-0.263289	5
1	4.02345	4
1	1.84591	1
0	-0.247541	4
1	2.27712	2
1	4.64545	2
0	1.12348	1
1	3.4081	5
0	2.90987	3
1	2.41835	3
0	2.68662	5
1	1.10675	3
1	5.20733	5
0	-0.323522	4
0	1.45588	1
1	1.94824	1
0	3.20417	4
1	1.8163	2
0	2.63925	4
0	3.43437	4
0	0.4577	4
0	2.63707	4
1	3.82806	2
0	1.88149	1
0	1.08827	4
0	3.40989	4
0	-0.601589	3
0	1.78878	3
0	1.81807	5
0	3.06454	5
0	2.75725	1
1	3.26929	2
0	0.378886	4
0	3.85139	5
1	3.75655	1
1	1.88958	2
0	2.67422	5
1	2.67859	3
0	1.39535	2
1	3.81642	3
0	1.71551	3
1	3.06049	3
0	1.14996	1
0	3.81234	2
0	3.87653	3
0	3.959	1
0	4.03075	5
0	0.663132	3
0	-1.52208	4
1	1.98465	3
1	2.26302	3
0	4.21904	5
0	1.65667	1
0	1.82471	2
0	1.66888	3
0	2.56032	1
0	2.27777	2
1	2.48835	3
0	1.04164	1
1	3.631	3
0	2.96199	1
1	1.26493	2
0	2.33128	1
1	2.19647	1
1	0.197161	3
1	3.33369	2
0	2.68234	3
0	2.07287	1
0	1.05035	3
0	2.16164	1
1	3.41781	4
0	3.4478	1
1	3.49713	1
1	3.33313	3
0	2.10639	1
1	5.74648	3
0	1.96881	2
0	3.02761	1
0	0.148212	5
0	5.30301	2
1	0.944896	1
0	-0.961213	3
0	4.6238	5
1	1.88379	3
0	3.93631	1
0	0.2421	4
1	1.45965	2
0	1.21794	5
0	2.40391	2
1	2.18706	2
0	1.35999	2
1	1.98816	5
0	1.96937	5
1	2.69426	2
1	1.49602	3
1	2.59811	3
0	2.56023	5
0	2.0984	4
0	5.14353	4
0	4.76364	4
1	1.83106	1
1	1.20582	3
1	4.28079	3
1	1.60092	3
0	2.27566	2
0	1.84999	2
1	0.644283	1
1	2.89387	4
1	2.23104	4
0	-1.33132	1
1	1.83498	3
1	1.96051	1
0	2.20246	3
0	1.26044	2
1	3.37672	3
1	1.38802	2
0	0.383056	2
0	1.2087	3
0	1.34906	4
0	0.453651	3
0	3.88293	3
1	1.68755	1
0	1.84207	1
1	2.6319	4
0	0.836766	4
0	2.93579	2
0	2.37936	2
1	3.15468	1
1	3.68515	4
0	1.59954	3
0	2.96392	1
0	2.01903	3
1	3.70828	2
0	1.93697	1
0	1.63087	2
0	2.66993	5
1	0.803538	2
0	1.26742	4
1	1.19523	1
1	1.56036	3
0	1.20502	3
0	3.10713	3
0	0.401607	3
0	1.03514	2
1	0.789814	2
0	1.30253	5
1	0.366317	4
0	1.97621	4
0	2.84061	2
1	1.43264	1
0	2.86803	3
0	2.39591	4
0	2.8412	4
1	2.11039	2
0	1.43872	4
0	3.35194	1
0	1.2361	3
0	4.19562	3
0	3.13736	2
1	2.30036	2
1	1.30716	1
0	1.29355	2
0	0.604008	4
0	2.1518	4
0	3.99513	5
0	3.92666	4
0	2.98389	3
1	2.56426	3
0	1.68943	1
1	2.19463	4
0	2.24284	2
0	2.58621	2
0	4.08241	4
1	1.91685	1
0	1.16289	3
1	1.01551	3
0	2.2353	2
0	3.78807	4
0	1.84391	4
1	2.61606	1
1	0.821627	5
1	4.20885	2
1	1.72772	1
1	1.80921	5
1	3.10791	2
0	1.79059	5
1	2.97087	5
1	4.64666	3
0	1.50232	2
0	2.90945	4
1	2.14761	3
0	1.90179	3
0	0.152582	3
1	3.54235	3
1	2.16903	2
1	3.2231	3
0	2.52335	1
1	2.91844	3
0	1.34228	1
1	2.6976	5
0	2.56238	2
1	2.98912	2
0	5.63686	5
0	2.56099	2
0	3.57942	4
1	2.86851	4
0	4.46243	2
1	3.81018	2
1	2.91557	5
0	2.63585	3
1	2.4117	4
1	1.80917	3
1	3.01308	4
0	3.01005	1
0	3.47477	5
0	2.91971	1
1	2.19545	3
0	1.8334	3
0	5.23876	4
0	2.28005	3
0	1.21144	3
0	0.583548	1
0	3.41453	2
1	2.28814	2
0	3.90389	3
1	1.57703	4
0	1.3998	1
0	2.44049	1
1	4.95696	2
0	1.31898	4
1	2.82274	3
1	1.38425	2
1	5.006	3
1	1.97709	3
1	6.60479	1
0	3.19552	1
0	2.56359	2
1	2.92613	4
0	3.34376	3
0	2.11191	5
1	3.16046	4
1	3.96507	4
1	4.65523	3
0	-0.618166	4
0	5.42704	1
0	0.847035	3
0	0.901651	5
1	2.34654	2
0	1.32544	4
0	4.24703	5
1	2.35221	1
0	1.98398	2
0	4.51243	2
0	3.81373	2
1	1.86312	3
0	2.07238	3
0	3.10043	4
0	4.38707	2
0	0.169955	3
1	1.45797	4
0	3.57749	1
0	3.26767	1
0	2.27424	2
0	1.30057	3
1	1.24576	4
0	1.72021	3
0	2.065	5
1	2.65615	3
1	0.770477	2
1	2.32451	5
1	2.65393	2
1	4.04721	3
0	2.91223	3
1	2.33621	2
1	1.9513	4
1	2.53643	3
0	3.48693	3
0	0.847359	5
1	1.44669	1
0	1.89017	4
0	4.77506	5
0	2.28053	1
1	2.5759	4
0	3.31922	2
1	1.70393	1
0	4.5133	2
0	2.47649	1
0	2.37938	1
0	3.6958	2
1	-2.47098	2
0	2.59316	2
1	3.71663	2
0	0.48299	5
0	3.966	4
1	1.80788	3
1	3.87525	4
1	2.4851	1
0	3.53375	3
1	2.40332	3
0	0.765768	4
1	0.296967	5
0	1.36076	4
0	3.20128	4
1	1.78304	3
1	-0.138106	3
0	1.19926	2
0	1.5515	5
0	3.54566	2
0	0.798409	4
1	3.09278	4
1	2.2997	3
0	1.29602	5
0	2.01755	5
1	3.53773	1
1	3.73153	2
0	2.62269	3
0	1.68468	5
0	1.76229	4
1	2.62866	3
0	2.43388	4
0	2.05116	3
0	1.79485	4
0	2.75611	3
0	4.6105	4
0	3.45625	2
0	3.29748	4
0	1.07115	3
0	2.99777	3
2	3.97839	2
1	3.33783	3
0	5.15863	4
0	5.09666	3
1	3.24435	2
2	2.21633	2
0	4.03365	1
0	0.485505	1
0	0.991939	1
2	2.5447	3
1	2.37237	2
2	2.43901	3
2	3.95927	2
0	4.79035	5
1	2.59923	2
1	2.47747	3
0	3.03095	4
1	3.08935	2
1	0.981926	4
0	2.68349	2
0	4.76363	2
1	2.29005	4
1	2.10431	3
1	1.70695	2
1	5.23579	4
0	1.61444	1
0	2.56871	5
0	2.79811	3
0	-0.926204	1
1	1.7602	3
0	2.17619	3
1	4.43408	2
1	1.48128	3
1	1.79253	3
1	3.92692	2
1	1.97497	1
0	2.1141	1
1	1.26967	2
0	3.64433	1
0	3.66262	2
2	3.61821	2
0	0.495699	3
1	1.87386	2
0	2.52854	5
0	2.48886	3
0	0.925409	4
0	3.87669	4
0	2.33046	1
1	3.49151	4
2	3.7611	2
1	2.01414	1
0	1.97127	5
1	4.01959	3
1	3.05645	4
0	2.11697	4
0	1.67214	5
1	2.89675	4
0	2.67348	1
0	3.22644	2
1	2.59553	3
0	4.64443	2
0	1.92493	3
0	4.4444	3
0	3.08139	3
2	3.17441	3
0	1.45758	3
2	2.87985	4
0	1.49597	1
0	3.37776	3
1	4.58818	3
0	3.41451	3
0	2.05141	1
2	2.15796	1
0	3.14725	1
0	3.63284	1
1	3.42321	1
1	3.75793	3
0	4.35389	2
0	0.544127	1
1	2.40258	3
0	2.26806	3
1	1.65139	1
1	3.18604	4
0	2.37419	4
1	4.23664	3
1	4.50909	5
1	2.68437	4
1	2.58341	5
0	4.41791	5
0	0.506334	4
0	2.78216	4
0	3.79741	4
0	1.07773	3
0	5.10365	5
0	2.06296	3
0	1.66118	4
0	2.90828	4
1	-0.00208213	3
2	1.00821	3
1	3.25146	2
2	0.537246	1
0	1.52186	2
1	0.980669	3
0	0.630793	2
0	1.86818	2
1	1.9159	2
0	1.21981	2
2	3.13425	4
0	0.481918	1
0	3.51796	5
1	3.49494	4
0	4.66964	4
0	1.48079	1
0	5.30866	3
1	0.852105	3
0	3.18027	1
0	0.075023	4
1	2.80562	2
0	2.97564	4
1	1.25219	4
0	4.56699	4
1	2.87924	2
0	1.99439	1
0	1.78511	3
1	4.05561	1
0	1.75521	2
0	1.53488	1
0	2.0146	1
0	3.19788	3
0	3.36792	1
1	1.80328	4
0	2.14325	4
1	1.2678	2
0	2.42097	1
1	2.41001	4
1	3.02925	3
1	1.43188	3
2	2.87733	4
1	2.00805	4
0	2.29454	3
1	1.6762	3
0	0.75474	3
0	3.07524	3
1	3.05483	5
1	2.45357	3
0	2.77741	3
0	2.95136	5
1	1.8281	2
1	1.76898	1
0	3.8381	4
0	2.50302	2
0	2.2686	2
1	1.78362	2
0	2.50592	3
1	5.32414	5
0	4.48407	2
0	2.24044	1
1	2.67741	1
0	3.12114	3
1	3.89742	1
0	2.3393	5
1	1.45251	3
2	2.61444	3
1	2.79521	4
2	3.10408	3
1	4.7161	4
1	1.63537	4
1	-2.47098	3
1	2.81723	3
0	4.14243	3
1	4.26272	3
1	4.41302	5
0	2.51683	1
0	3.58028	4
0	3.42076	5
0	3.38455	4
1	3.22915	3
1	2.46996	2
1	4.59268	3
1	3.00774	1
0	1.29393	1
0	2.27353	3
0	2.67474	3
1	3.6664	5
0	4.24728	3
1	0.911207	5
1	2.65476	5
2	3.20454	3
1	2.2406	3
0	1.21465	4
0	0.557824	1
1	3.21585	3
1	2.78277	2
0	2.93454	1
1	1.41072	2
0	0.899717	1
0	1.19672	3
0	1.36778	1
2	1.4688	2
0	2.56763	1
1	1.96425	1
2	3.99983	2
0	4.27259	1
0	2.53071	4
1	2.81955	3
0	4.08156	4
0	1.8931	1
0	3.54121	2
1	2.78597	4
0	1.28258	5
0	4.40283	5
0	5.13943	4
0	3.17765	4
1	1.90655	1
0	2.14524	3
1	2.9784	2
1	2.16597	1
0	1.75554	1
0	0.486808	2
0	3.10511	3
1	1.77689	1
0	1.98075	2
1	4.15723	1
0	1.90593	4
1	1.90254	3
0	3.2395	5
0	1.14313	3
1	2.41684	3
1	2.8108	4
0	2.07807	2
0	4.00961	1
0	2.45238	3
0	4.29716	4
1	2.80747	3
1	2.1339	1
0	1.15515	1
1	3.04948	3
0	2.10903	1
0	2.20252	2
1	2.94683	4
1	1.46558	3
1	0.644279	3
0	1.99269	1
0	3.35712	3
1	2.21595	3
1	2.61838	3
2	2.60833	1
0	4.15413	4
2	1.71824	2
1	1.43794	1
1	4.11376	2
1	2.54001	2
1	3.11442	2
0	2.77258	2
0	0.979526	5
0	2.826	2
1	2.70657	5
1	1.04189	4
1	1.90148	4
0	4.23854	1
1	1.62717	4
0	5.32317	2
0	4.05089	3
1	2.73046	3
0	2.292	3
1	3.63689	4
1	2.69061	4
0	3.46927	3
0	2.24716	5
0	0.876373	1
1	1.74814	3
0	3.73597	2
1	3.1672	3
0	3.59788	3
1	3.18517	5
2	1.78975	2
0	2.28042	3
1	4.22938	1
1	2.3413	4
0	2.06669	2
1	3.07709	1
0	-0.0724515	1
1	1.9785	1
1	1.16969	1
0	1.49063	4
0	4.87319	3
0	1.00059	4
0	3.54517	1
0	1.18172	1
0	3.44832	4
1	2.01405	3
0	3.21543	2
2	2.09414	2
0	2.41814	3
0	3.25488	4
0	3.02132	5
1	1.49834	5
0	0.824009	4
0	2.83516	1
0	1.99532	5
0	0.541489	2
1	2.07514	1
1	2.56739	2
0	3.55729	4
0	0.887196	2
0	-0.472942	2
1	3.48778	3
0	2.49827	2
0	3.50433	4
1	5.13651	4
1	1.65438	3
0	2.87002	3
1	2.14721	1
1	2.11707	1
1	3.62341	2
0	3.31407	5
0	1.99101	1
2	5.01519	3
1	3.03672	1
0	0.0436784	2
1	0.879551	4
2	4.00486	4
0	3.73428	3
2	4.25853	4
1	3.02644	2
2	4.27954	1
1	4.68375	2
0	-0.162105	3
0	1.89439	3
2	3.09933	2
1	2.73505	2
1	3.07502	2
1	5.00875	2
1	3.66837	2
1	3.45805	1
1	1.62816	2
0	1.6073	2
0	1.80954	4
2	2.6	5
1	3.86881	5
0	2.31963	2
2	2.90053	2
0	2.7894	3
1	2.74037	4
0	3.86067	2
0	3.18632	1
1	1.82748	3
0	3.37049	2
1	2.40265	4
1	3.38653	3
0	2.89779	1
0	2.52162	3
1	1.66594	1
0	2.67632	3
0	2.37187	3
0	1.46799	3
2	3.38232	1
1	1.77415	2
1	2.50762	3
0	3.56842	2
1	2.73325	3
0	1.89112	3
1	3.79364	3
1	2.38259	1
1	1.99238	1
1	2.73852	3
1	4.12109	3
0	-2.47098	4
0	3.35404	3
1	2.18539	3
1	1.62873	2
1	0.92241	1
0	1.31077	5
0	2.44773	3
0	2.59849	1
1	3.27846	3
0	3.0782	1
1	2.51927	4
1	1.423	4
0	2.96688	4
1	-2.47098	2
2	1.82079	2
1	5.51329	4
0	2.91695	3
0	2.95851	2
1	3.06905	5
0	5.16446	5
2	4.19798	3
1	2.68146	3
1	4.93941	5
1	4.79484	3
0	3.17328	5
1	1.84723	3
0	2.54783	3
0	2.66629	3
1	3.19492	4
0	3.9169	2
0	0.864766	3
1	1.58588	4
0	0.956462	3
1	3.22614	4
1	4.34206	5
0	2.10186	3
0	2.63339	3
1	1.74699	3
1	3.33058	3
0	1.0323	1
0	0.293495	1
0	3.5325	3
0	1.2602	3
0	1.37852	3
0	1.15486	1
2	4.68988	3
0	1.30963	3
1	2.61961	3
1	1.60423	3
1	1.19943	3
0	1.32256	3
0	3.02136	2
0	1.31288	4
0	1.77806	2
0	4.5832	3
1	1.62679	1
0	-2.47098	3
1	1.38228	5
0	3.83808	4
1	4.00442	4
1	2.27811	3
1	3.03755	3
2	2.07037	1
0	3.54602	2
1	5.5742	3
0	1.34489	1
0	1.54949	1
0	3.34424	1
1	1.61959	4
0	1.63503	5
1	0.743003	4
0	3.09274	5
0	0.697057	2
0	1.10329	3
0	2.8064	3
1	3.95892	5
1	4.76255	4
1	2.38512	2
1	1.38408	1
0	2.19835	3
1	2.41929	4
1	2.98	1
0	1.5277	1
0	0.715112	3
1	3.91611	2
1	2.46389	3
0	4.97291	2
0	2.43633	4
0	4.97921	3

## Sheet: Fig4EF
micb	event_date	event_type	NK_pct
0	1	Visit 1	11.0903
0	0	Visit 1	3.01297
1	2	Visit 1	1.93733
0	1	Visit 1	1.53304
1	8	Visit 2	0.669653
0	2	Visit 1	1.68327
0	2	Visit 1	0.616687
0	5	Visit 2	1.05091
0	1	Visit 1	2.5488
0	48	Visit 6	4.59642
1	1	Visit 1	2.27978
0	1	Visit 1	1.76624
0	13	Visit 4	0.249269
1	5	Visit 2	1.07909
0	4	Visit 2	0.494305
1	8	Visit 3	1.45864
1	2	Visit 1	4.54936
1	6	Visit 2	2.30485
0	15	Visit 4	0.793473
0	21	Visit 5	0.977141
1	2	Visit 1	0.497305
1	5	Visit 2	0.392009
1	3	Visit 2	0.415366
1	7	Visit 3	0.354308
1	14	Visit 4	0.621838
1	24	Visit 5	0.82343
0	2	Visit 1	0.529252
0	4	Visit 2	0.328569
0	2	Visit 1	0.42333
0	8	Visit 3	0.359837
0	7	Visit 3	0.316134
0	28	Visit 6	0.160855
0	23	Visit 5	0.900115
0	22	Visit 5	0.0685167
1	2	Visit 1	2.22888
0	2	Visit 1	2.08559
0	4	Visit 2	0.642545
0	28	Visit 6	1.05512
0	1	Visit 1	0.406384
0	2	Visit 1	3.08411
0	4	Visit 2	2.28769
0	4	Visit 1	2.65887
0	32	Visit 6	4.38971
1	15	Visit 4	4.64637
1	1	Visit 1	0.499735
1	6	Visit 3	1.02753
0	1	Visit 1	5.58689
0	4	Visit 2	2.46675
0	1	Visit 1	0.171172
0	2	Visit 2	0.163102
0	14	Visit 4	6.06281
0	7	Visit 3	0.10558
1	15	Visit 4	1.48768
0	8	Visit 3	0.0713553
0	28	Visit 6	8.13161
1	5	Visit 2	1.4201
1	3	Visit 1	2.27147
1	36	Visit 6	1.17043
1	7	Visit 3	1.79632
2	3	Visit 1	1.3131
1	13	Visit 4	0.448286
0	1	Visit 1	0.59586
0	3	Visit 2	1.11566
1	0	Visit 1	2.03311
1	22	Visit 5	0.162771
0	15	Visit 4	1.8579
0	30	Visit 6	4.32155
1	35	Visit 6	1.94801
1	2	Visit 1	5.41307
1	5	Visit 2	5.35336
1	7	Visit 3	4.91461
1	30	Visit 6	5.67515
1	2	Visit 1	3.55576
1	4	Visit 2	2.02238
0	27	Visit 6	1.14486
1	14	Visit 4	3.84978
1	3	Visit 2	1.6436
1	28	Visit 6	3.7265
0	2	Visit 1	2.03529
1	2	Visit 1	0.501009
0	27	Visit 6	7.13469
1	7	Visit 1	1.93819
0	1	Visit 1	0.483403
0	0	Visit 1	2.27121
1	2	Visit 1	1.01762
1	0	Visit 1	1.35843
1	4	Visit 2	3.76104
0	1	Visit 1	0.589976
1	2	Visit 1	0.832548
1	5	Visit 2	0.445907
0	19	Visit 4	6.66771
0	4	Visit 1	2.42597
0	7	Visit 3	0.47005
0	32	Visit 6	1.71802
1	30	Visit 6	0.0112775
0	21	Visit 4	0.565278
1	16	Visit 4	1.33178
1	6	Visit 2	1.25156
0	22	Visit 5	0.261905
1	27	Visit 6	0.505939
1	15	Visit 4	5.84341
0	2	Visit 1	0.443256
0	2	Visit 1	4.2538
0	4	Visit 2	4.5886
0	1	Visit 1	1.39743
0	3	Visit 1	0.285705
0	8	Visit 2	0.481241
0	10	Visit 3	1.11539
1	33	Visit 6	1.87966
0	17	Visit 4	1.12821
0	4	Visit 2	0.22408
0	23	Visit 5	0.813805
0	31	Visit 6	1.07737
0	1	Visit 1	1.66204
1	2	Visit 1	0.0552777
1	5	Visit 2	0.0209687
1	8	Visit 3	0.0218597
0	2	Visit 1	0.821286
1	16	Visit 4	0.425126
1	30	Visit 6	0.447438
1	15	Visit 4	3.07715
1	31	Visit 6	5.63469
1	28	Visit 6	4.1767
1	0	Visit 1	2.08286
1	3	Visit 2	0.805995
1	2	Visit 1	0.486443
1	10	Visit 3	0.27566
1	13	Visit 4	0.154094
1	0	Visit 1	1.8491
0	1	Visit 1	3.69693
0	5	Visit 2	2.61123
0	2	Visit 1	0.364898
1	2	Visit 1	0.971514
1	4	Visit 2	0.546339
1	7	Visit 3	0.457411
1	2	Visit 1	6.20102
1	4	Visit 2	4.15946
1	7	Visit 3	6.70888
1	15	Visit 4	1.44914
0	1	Visit 1	1.28171
0	4	Visit 2	0.553877
0	6	Visit 3	1.70152
0	2	Visit 1	3.47874
0	44	Visit 6	2.97286
1	2	Visit 1	2.19602
0	1	Visit 1	3.90249
0	17	Visit 4	3.36783
1	2	Visit 1	5.38077
1	5	Visit 2	2.33339
0	2	Visit 1	2.71653
0	4	Visit 2	2.27729
1	2	Visit 1	1.64541
1	5	Visit 2	1.53173
0	4	Visit 2	3.65122
1	2	Visit 1	0.775963
0	12	Visit 4	3.34636
1	4	Visit 2	0.142965
1	7	Visit 3	0.255128
0	19	Visit 5	4.28824
1	2	Visit 1	5.91877
1	4	Visit 2	12.9132
1	13	Visit 4	0.798138
2	2	Visit 1	0.855864
2	4	Visit 2	0.814678
1	15	Visit 4	2.53978
1	4	Visit 2	7.25351
1	0	Visit 1	1.88165
1	1	Visit 1	0.843103
0	4	Visit 1	0.815928
1	2	Visit 1	2.29505
1	2	Visit 1	1.21364
0	5	Visit 1	0.655875
1	14	Visit 4	1.98608
1	14	Visit 4	0.911684
1	28	Visit 6	3.81001
1	27	Visit 6	1.10968
1	36	Visit 6	6.15809
1	14	Visit 4	4.48909
1	29	Visit 6	5.22082
0	15	Visit 4	3.0761
1	4	Visit 2	0.2137
0	29	Visit 6	3.3562
1	2	Visit 1	3.62986
1	2	Visit 1	0.337633
1	6	Visit 3	0.295019
2	0	Visit 1	0.190483
2	5	Visit 2	0.103909
2	8	Visit 3	0.168577
1	2	Visit 1	2.40923
0	2	Visit 1	1.72637
0	2	Visit 1	1.828
1	2	Visit 1	0.166982
1	6	Visit 2	0.977053
0	8	Visit 3	0.993425
1	33	Visit 6	5.14513
0	15	Visit 4	1.28014
0	0	Visit 1	2.36346
0	2	Visit 1	2.19016
0	12	Visit 4	0.435858
1	1	Visit 1	0.702201
1	3	Visit 2	1.01394
0	37	Visit 6	2.16414
1	14	Visit 4	2.63912
1	30	Visit 6	5.99782
1	2	Visit 1	4.09324
1	5	Visit 2	4.48206
0	4	Visit 2	1.73201
1	2	Visit 1	0.842115
2	2	Visit 1	0.319488
2	15	Visit 4	0.568846
2	22	Visit 5	0.832029
2	27	Visit 6	1.33017
0	2	Visit 1	2.50637
0	2	Visit 1	2.74461
1	2	Visit 1	5.50555
1	46	Visit 6	5.64755
0	8	Visit 3	0.360089
0	15	Visit 4	0.574114
0	2	Visit 1	4.07344
1	1	Visit 1	3.74473
1	4	Visit 2	2.37714
1	29	Visit 6	3.55705
1	13	Visit 4	15.1045
1	28	Visit 6	6.41887
1	18	Visit 4	6.49207
1	30	Visit 6	6.2431
0	28	Visit 6	3.6784
1	22	Visit 5	1.43724
1	29	Visit 6	1.12758
1	3	Visit 1	0.367057
1	16	Visit 4	3.78048
1	1	Visit 1	7.5044
1	30	Visit 6	4.24827
0	1	Visit 1	4.01097
0	5	Visit 2	0.406127
0	7	Visit 3	0.620114
0	3	Visit 1	0.826031
1	1	Visit 1	0.717192
0	4	Visit 1	0.530886
0	7	Visit 2	0.520855
0	2	Visit 1	1.15831
0	11	Visit 3	0.366501
0	5	Visit 2	0.528114
0	9	Visit 3	0.543401
0	2	Visit 1	6.72804
0	2	Visit 1	0.811275
0	37	Visit 6	2.56874
1	1	Visit 1	0.902894
1	35	Visit 6	1.66571
0	7	Visit 3	2.21812
2	3	Visit 1	0.601056
2	10	Visit 2	0.444837
1	2	Visit 1	0.572303
1	4	Visit 2	2.2267
1	2	Visit 1	1.34994
1	7	Visit 3	0.302035
1	6	Escalation 2	0.764964
1	14	Visit 4	0.785939
1	1	Visit 1	2.21199
1	15	Visit 4	5.32467
1	21	Visit 5	3.71356
1	29	Visit 6	4.56685
1	2	Visit 1	1.84385
1	4	Visit 2	1.11437
0	3	Visit 1	1.62126
0	4	Visit 2	1.29373
1	2	Visit 1	2.35389
0	0	Visit 1	6.64964
0	5	Visit 2	2.25428
0	1	Visit 1	3.93414
0	4	Visit 1	1.05985
0	3	Visit 1	0.804651
0	1	Visit 1	2.13427
0	6	Visit 2	0.456418
2	2	Visit 1	1.81568
2	5	Visit 2	2.78942
0	6	Visit 2	2.18763
0	2	Visit 1	7.92701
1	2	Visit 1	0.231287
1	6	Visit 2	0.911227
1	9	Visit 3	0.466218
0	2	Visit 1	0.89788
1	2	Visit 1	4.55226
1	1	Visit 1	4.04031
0	1	Visit 1	1.16525
0	4	Visit 2	2.57931
1	1	Visit 1	1.07624
1	0	Visit 1	2.44805
1	1	Visit 1	0.684659
1	4	Visit 2	1.10988
1	4	Visit 2	0.818653
0	2	Visit 1	0.914205
0	0	Visit 1	0.928619
0	1	Visit 1	0.732257
0	53	Visit 6	2.78181
0	5	Visit 2	0.305784
1	2	Visit 1	1.60631
1	9	Visit 3	1.88052
1	2	Visit 1	8.0888
1	19	Visit 5	2.26902
1	2	Visit 1	1.21749
1	4	Visit 2	1.81743
1	1	Visit 1	0.67
1	4	Visit 2	1.92688
1	8	Visit 3	2.3051
1	2	Visit 1	0.424965
2	4	Visit 2	1.1675
1	13	Visit 1	0.775697
1	16	Visit 2	0.967385
1	20	Visit 3	1.3618
0	1	Visit 1	1.97742
0	15	Visit 4	2.1163
0	6	Visit 2	0.356267
1	30	Visit 6	1.02001
0	4	Visit 3	0.712053
0	10	Visit 3	0.466596
0	-1	Visit 1	1.18215
2	1	Visit 1	3.2069
2	3	Visit 2	1.53992
1	1	Visit 1	3.6039
1	8	Visit 3	3.80566
1	22	Visit 5	1.70042
1	33	Visit 6	3.13543
0	1	Visit 1	3.72242
0	5	Visit 2	1.16913
0	13	Visit 4	1.28865
0	1	Visit 1	3.71973
0	4	Visit 2	2.83009
1	10	Visit 3	0.442561
1	7	Visit 2	0.799128
0	2	Visit 1	2.03243
0	4	Visit 2	1.56331
0	27	Visit 6	1.93082
1	2	Visit 1	4.85509
0	2	Visit 1	5.7137
1	5	Visit 2	0.34927
1	14	Visit 4	0.61659
1	20	Visit 5	1.7646
1	1	Visit 1	0.389995
0	4	Visit 2	0.514191
0	13	Visit 4	0.886958
0	27	Visit 6	0.876599
2	2	Visit 1	1.88046
2	4	Visit 2	2.05614
2	7	Visit 3	0.669227
1	2	Visit 1	4.19608
1	2	Visit 1	1.70464
1	5	Visit 2	1.48281
1	8	Visit 3	2.51162
1	14	Visit 4	2.26966
2	28	Visit 6	6.94589
1	27	Visit 6	4.63344
0	2	Visit 1	1.78024
0	2	Visit 1	1.87745
1	3	Visit 1	2.15813
0	1	Visit 1	1.66668
1	6	Visit 2	1.8096
0	5	Visit 2	1.31791
1	7	Visit 3	0.277057
0	1	Visit 1	0.672157
0	4	Visit 2	0.6368
1	2	Visit 1	6.08754
1	5	Visit 2	2.30961
0	33	Visit 6	2.36457
1	8	Visit 3	1.35017
1	23	Visit 4	7.97774
1	32	Visit 6	9.83304
0	2	Visit 1	1.19792
0	4	Visit 2	0.806898
1	7	Visit 3	2.44387
1	4	Visit 1	3.07104
1	13	Visit 4	4.72806
1	20	Visit 5	5.64282
1	28	Visit 6	8.8311
0	2	Visit 1	3.73041
1	4	Visit 1	1.83892
1	6	Visit 2	1.03722
0	2	Visit 1	1.99188
1	1	Visit 1	5.31189
0	1	Visit 1	1.43909
0	3	Visit 1	1.56189
0	10	Visit 1	0.269589
0	1	Visit 1	1.04884
0	2	Visit 1	2.83829
0	7	Visit 3	1.81646
1	1	Visit 1	2.31699
2	2	Visit 1	2.69509
2	4	Visit 2	1.73641
0	2	Visit 1	9.44071
1	1	Visit 1	1.05959
1	5	Visit 2	0.552518
1	8	Visit 3	0.195735
1	16	Visit 4	0.315822
2	30	Visit 6	1.56106
1	30	Visit 6	0.546371
0	2	Visit 1	10.0083
0	2	Visit 1	1.73473
0	2	Visit 1	1.038
0	13	Visit 4	1.76588
0	8	Visit 3	0.832764
0	28	Visit 6	3.88778
1	1	Visit 1	1.54672
0	4	Visit 1	0.40028
1	8	Visit 1	3.92518
1	12	Visit 2	6.48223
1	15	Visit 3	7.26961
0	2	Visit 1	0.399086
0	4	Visit 2	0.227629
0	6	Visit 3	0.319876
0	29	Visit 6	0.661077
0	2	Visit 1	6.89334
0	14	Visit 4	5.65432
0	33	Visit 6	10.4606
1	2	Visit 1	3.95148
1	3	Visit 2	3.49341
1	7	Visit 3	5.55818
1	14	Visit 4	4.22067
1	21	Visit 5	4.75777
1	2	Visit 1	3.55142
1	1	Visit 1	1.19579
2	2	Visit 1	0.567808
2	6	Visit 3	0.835489
1	2	Visit 1	1.12216
0	1	Visit 1	1.99224
0	4	Visit 2	0.408967
1	15	Visit 4	1.3294
0	15	Visit 4	3.8776
1	29	Visit 6	3.3693
0	29	Visit 6	1.93677
0	2	Visit 1	1.06654
2	0	Visit 1	0.389038
0	1	Visit 1	2.30323
1	3	Visit 1	2.04149
0	3	Visit 2	1.53371
0	7	Visit 3	1.09875
1	0	Visit 1	2.08073
1	1	Visit 1	0.419375
2	36	Visit 6	2.25424
1	3	Visit 2	0.582034
1	15	Visit 4	3.78131
1	36	Visit 6	4.78101
0	1	Visit 1	2.88456
0	14	Visit 4	4.13852
0	28	Visit 6	2.32841
2	28	Visit 6	2.51352
1	2	Visit 1	1.49918
1	3	Visit 2	1.49681
2	2	Visit 1	1.74778
1	1	Visit 1	1.48077
1	3	Visit 2	1.39619
0	2	Visit 1	3.64287
1	44	Visit 6	1.58305
1	2	Visit 1	0.232373
1	5	Visit 2	0.517811
1	19	Visit 5	1.29348
1	23	Visit 6	0.848454
1	0	Visit 1	0.541968
0	2	Visit 1	1.03356
0	0	Visit 1	7.97681
0	4	Visit 2	1.84954
0	17	Visit 4	10.6069
0	12	Visit 4	1.73816
0	30	Visit 6	5.22752
0	2	Visit 1	2.58547
1	2	Visit 1	0.502685
0	2	Visit 1	2.35026
1	6	Visit 2	0.380273
1	9	Visit 3	0.460681
1	15	Visit 4	0.412742
0	2	Visit 1	1.06834
0	4	Visit 2	0.736086
1	2	Visit 1	7.40824
1	4	Visit 2	3.97883
1	13	Visit 4	2.80903
1	27	Visit 6	3.61949
1	5	Visit 2	1.72311
0	2	Visit 1	0.310937
0	5	Visit 2	0.278975
1	14	Visit 4	0.601612
0	2	Visit 1	4.86069
0	1	Visit 1	1.85044
0	4	Visit 2	3.15869
0	0	Visit 1	2.90787
0	5	Visit 3	0.895208
1	1	Visit 1	0.124622
1	8	Visit 3	0.152303
2	1	Visit 1	2.41166
1	15	Visit 4	0.54907
0	1	Visit 1	0.983129
0	19	Visit 4	2.23049
0	38	Visit 6	2.79756
1	6	Visit 2	0.502392
1	20	Visit 4	2.25563
0	6	Visit 1	0.999785
1	2	Visit 1	2.80505
1	14	Visit 4	1.46217
0	1	Visit 1	0.11901
0	4	Visit 2	0.101811
0	8	Visit 3	0.0978032
1	1	Visit 1	1.60967
1	4	Visit 2	0.394526
1	9	Visit 3	0.499174
1	12	Visit 4	0.390077
0	4	Visit 2	1.4288
1	2	Visit 1	1.28492
0	2	Visit 1	1.29679
0	14	Visit 4	2.37308
2	2	Visit 1	9.77594
2	6	Visit 2	3.80909
0	3	Visit 1	1.39182
0	5	Visit 2	0.780742
0	7	Visit 3	1.33619
1	2	Visit 1	1.15829
1	30	Visit 6	2.01025
1	4	Visit 1	3.08081
0	2	Visit 1	0.393387
0	4	Visit 2	0.290935
0	8	Visit 3	0.239439
0	16	Visit 4	0.503006
0	13	Visit 4	1.70287
0	4	Visit 1	1.82919
0	35	Visit 6	1.22252
2	0	Visit 1	0.936773
1	2	Visit 1	0.581943
1	16	Visit 4	0.211146
1	29	Visit 6	1.54373
1	8	Visit 1	0.662725
1	1	Visit 1	2.89833
0	1	Visit 1	4.42452
0	2	Visit 1	4.11888
0	5	Visit 2	2.40129
1	44	Visit 6	3.36621
0	8	Visit 3	0.555694
0	15	Visit 4	4.38505
2	1	Visit 1	0.692201
0	4	Visit 1	1.51936
2	14	Visit 4	1.88495
2	29	Visit 6	3.06412
1	2	Visit 1	0.298754
1	4	Visit 2	0.930779
1	8	Visit 3	0.530903
1	4	Visit 2	2.00173
0	2	Visit 1	0.462771
0	7	Visit 3	1.9897
0	14	Visit 4	1.76537
1	1	Visit 1	4.07748
1	56	Visit 6	1.48999
1	4	Visit 2	0.440404
1	43	Visit 6	2.42402
2	18	Visit 4	1.89158
2	31	Visit 6	2.17302
1	2	Visit 1	0.0319621
1	4	Visit 2	0.0465929
1	2	Visit 1	1.31582
1	8	Visit 3	0.0455437
1	2	Visit 1	2.63351
1	2	Visit 1	0.777174
1	2	Visit 1	1.57713
1	3	Visit 2	0.841175
1	3	Visit 2	2.04506
1	7	Visit 3	1.0848
1	14	Visit 4	1.43455
1	30	Visit 6	1.02605
1	3	Visit 1	1.43663
1	0	Visit 1	1.1662
2	2	Visit 1	2.15031
0	1	Visit 1	2.24025
0	4	Visit 2	1.26517
0	13	Visit 4	1.55493
0	27	Visit 6	2.98027
0	1	Visit 1	2.41517
0	1	Visit 1	4.69057
1	3	Visit 1	0.819634
1	6	Visit 2	0.399615
1	10	Visit 3	0.691496
1	17	Visit 4	1.99598
1	24	Visit 5	2.27466
1	31	Visit 6	1.38959
0	33	Visit 6	4.20392
1	1	Visit 1	4.05787
0	2	Visit 1	1.44114
0	15	Visit 4	4.52241
0	36	Visit 6	6.73304
1	1	Visit 1	1.32435
0	2	Visit 1	2.67719
0	2	Visit 1	2.15405
1	35	Visit 6	1.2689
0	16	Visit 4	2.58716
0	30	Visit 6	8.15865
0	2	Visit 1	0.831941
0	8	Visit 3	0.747897
1	6	Visit 2	3.23064
0	0	Visit 1	5.8111
0	2	Visit 2	3.93311
1	2	Visit 1	1.16488
1	4	Visit 2	0.720172
1	2	Visit 1	4.89808
0	1	Visit 1	1.21306
1	22	Visit 5	0.161873
0	1	Visit 1	11.6764
0	1	Visit 1	0.543794
0	34	Visit 6	3.4909
0	6	Visit 2	0.63707
0	1	Visit 1	2.47207
0	2	Visit 1	0.64441
0	14	Visit 4	1.93397
0	2	Visit 1	1.80589
0	28	Visit 6	4.51163
2	3	Visit 2	2.0879
0	2	Visit 1	0.908337
0	15	Visit 4	0.499688
0	2	Visit 1	2.9068
0	5	Visit 2	0.389551
0	7	Visit 3	0.806562
0	20	Visit 4	8.19487
0	35	Visit 6	5.76375
1	1	Visit 1	4.93779
0	1	Visit 1	0.803797
1	2	Visit 1	1.35708
1	8	Visit 3	1.97544
0	2	Visit 1	1.34591
1	5	Visit 2	3.08384
1	2	Visit 1	0.817363
1	6	Visit 2	1.19399
1	1	Visit 1	0.47128
1	1	Visit 1	4.75409
0	2	Visit 1	0.489374
0	1	Visit 1	4.71758
0	2	Visit 1	0.928173
0	2	Visit 2	3.71755
0	19	Visit 4	8.41335
1	9	Visit 3	0.717416
0	33	Visit 6	1.06701
0	2	Visit 1	2.26368
0	4	Visit 2	2.12789
0	7	Visit 3	1.26958
0	6	Escalation 2	0.339351
0	1	Visit 1	0.164252
0	4	Visit 2	0.532769
1	3	Visit 1	0.737455
0	7	Visit 3	0.8306
1	9	Visit 2	0.614497
0	1	Visit 1	0.389464
0	2	Visit 1	0.778657
1	11	Visit 3	2.38549
0	3	Visit 2	0.163351
0	1	Visit 1	3.67092
0	4	Visit 2	2.75497
0	8	Visit 3	0.0716462
0	13	Visit 4	5.62148
0	5	Visit 1	0.729018
0	2	Visit 1	0.539267
0	4	Visit 2	0.742224
0	18	Visit 4	0.876208
0	4	Visit 2	0.656564
0	2	Visit 1	1.5155
0	2	Visit 1	2.45185
2	3	Visit 1	1.07652
2	7	Visit 2	0.489492
0	5	Visit 2	3.00396
2	10	Visit 3	1.0409
1	28	Visit 6	7.13262
0	2	Visit 1	0.354471
0	4	Visit 2	0.19585
0	15	Visit 4	9.08792
2	15	Visit 4	1.79074
2	26	Visit 6	2.63762
2	2	Visit 1	1.58484
1	5	Visit 1	0.307519
1	8	Visit 2	0.356476
1	12	Visit 3	0.753626
1	19	Visit 4	0.858726
0	15	Visit 1	0.0287548
0	19	Visit 2	1.34909
0	31	Visit 4	0.219331
2	2	Visit 1	1.18409
2	5	Visit 2	0.469084
1	1	Visit 1	1.96912
1	4	Visit 2	0.252886
1	6	Visit 3	0.372828
0	1	Visit 1	1.72423
0	2	Visit 1	0.831834
0	6	Visit 2	1.80397
1	2	Visit 1	0.952011
0	9	Visit 3	1.98615
1	33	Visit 6	1.99175
1	1	Visit 1	0.285734
1	16	Visit 4	3.66212
1	30	Visit 6	5.01985
1	1	Visit 1	0.269305
1	4	Visit 2	0.13505
1	3	Visit 1	1.07457
1	8	Visit 3	0.255311
1	7	Visit 2	1.49262
1	8	Visit 2	0.822394
1	2	Visit 1	1.53088
1	2	Visit 1	5.14707
2	5	Visit 1	3.08464
1	11	Visit 3	2.23859
1	8	Visit 3	2.03613
2	2	Visit 1	1.00763
2	3	Visit 2	0.552272
1	13	Visit 4	2.19903
2	6	Visit 3	0.94879
2	2	Visit 1	1.77062
0	1	Visit 1	1.33782
0	33	Visit 6	1.22717
1	2	Visit 1	0.524092
1	2	Visit 1	1.66314
1	3	Visit 2	1.27089
1	7	Visit 3	1.69882
1	34	Visit 6	0.446823
1	15	Visit 4	1.87723
0	2	Visit 1	0.983866
0	1	Visit 1	3.86318
0	1	Visit 1	1.21388
0	5	Visit 2	0.375865
0	7	Visit 3	1.19899
1	2	Visit 1	1.65976
0	2	Visit 1	3.40148
0	4	Visit 2	1.35355
0	37	Visit 6	4.96617
0	1	Visit 1	4.79089
1	2	Visit 1	3.51403
1	3	Visit 2	2.27882
1	6	Visit 3	1.13159
1	2	Visit 1	0.693911
0	28	Visit 6	4.20011
0	0	Visit 1	6.52249
0	3	Visit 2	0.966954
0	14	Visit 4	2.87966
0	29	Visit 6	3.97871
1	1	Visit 1	1.8474
1	5	Visit 2	1.22702
2	2	Visit 1	0.283988
1	1	Visit 1	5.81727
1	2	Visit 1	1.83731
1	3	Visit 2	0.826884
1	1	Visit 1	5.34018
1	213	Visit 6	2.59692
1	4	Visit 2	0.711599
1	27	Visit 6	4.72252
1	16	Visit 4	0.585958
0	2	Visit 1	1.20276
0	5	Visit 2	3.25104
0	4	Visit 2	3.52848
0	9	Visit 3	0.802908
0	10	Escalation 1	1.03256
0	16	Visit 4	1.0629
1	2	Visit 1	3.61649
1	6	Visit 2	1.0739
0	1	Visit 1	2.68709
0	5	Visit 2	0.942462
1	2	Visit 1	1.11369
0	2	Visit 1	2.54181
1	13	Visit 4	5.00225
1	1	Visit 1	6.66926
1	5	Visit 2	8.89188
0	14	Visit 4	5.0431
0	1	Visit 1	3.32797
0	2	Visit 1	1.8616
0	28	Visit 6	4.89881
0	6	Visit 2	1.46041
0	25	Visit 6	2.68009
0	19	Visit 4	5.21389
1	1	Visit 1	0.712111
0	27	Visit 6	4.59799
0	2	Visit 1	8.45476
1	2	Visit 1	2.07204
1	2	Visit 1	0.882174
1	7	Visit 2	0.134818
1	6	Visit 2	0.700242
0	0	Visit 1	5.51316
1	9	Visit 3	0.33641
0	2	Visit 1	0.804759
0	15	Visit 4	1.54923
0	4	Visit 2	3.22784
0	7	Visit 3	0.675175
1	2	Visit 1	2.46562
0	27	Visit 6	1.30627
1	4	Visit 2	1.94431
1	1	Visit 1	0.141467
1	5	Visit 2	0.152923
1	0	Visit 1	3.62115
1	2	Visit 2	1.39414
1	2	Visit 1	1.9068
1	2	Visit 1	0.764775
1	5	Visit 2	0.536977
1	1	Visit 1	1.7089
0	2	Visit 1	4.36989
1	3	Visit 1	0.238557
1	4	Visit 1	1.70569
1	7	Visit 2	1.96723
1	7	Visit 2	0.979755
1	11	Visit 3	3.31303
1	11	Visit 3	0.750031
0	28	Visit 6	3.53648
1	4	Visit 1	0.96016
1	22	Visit 4	2.07468
1	7	Visit 2	0.395681
0	1	Visit 1	4.15886
0	2	Visit 1	0.706573
1	2	Visit 1	3.97964
0	5	Visit 2	0.510111
1	5	Visit 2	3.0103
0	1	Visit 1	1.7196
0	16	Visit 4	0.438207
0	2	Visit 1	3.67296
0	7	Visit 3	0.956065
0	5	Visit 2	1.55711
1	2	Visit 1	3.83723
0	17	Visit 4	0.79786
0	21	Visit 5	1.10048
0	1	Visit 1	0.363991
1	1	Visit 1	2.34307
0	31	Visit 6	0.626305
1	1	Visit 1	7.30092
0	1	Visit 1	2.76089
1	37	Visit 6	2.70663
1	1	Visit 1	5.2076
1	2	Visit 1	5.31043
1	4	Visit 2	1.06062
1	1	Visit 1	0.978102
1	4	Visit 2	0.269072
1	15	Visit 4	2.78026
0	2	Visit 1	1.39492
1	7	Visit 3	0.209505
1	1	Visit 1	1.69928
0	3	Visit 2	1.11125
1	5	Visit 1	1.50637
1	2	Visit 1	2.65599
1	12	Visit 3	2.78901
1	1	Visit 1	1.50821
1	1	Visit 1	0.599261
1	9	Visit 3	0.383036
1	16	Visit 4	1.36575
0	3	Visit 2	6.22829
1	36	Visit 6	6.20656
0	7	Visit 3	1.03984
0	14	Visit 4	0.66528
0	19	Visit 5	1.43952
1	44	Visit 6	6.59479
1	1	Visit 1	0.913263
1	0	Visit 1	1.30845
1	0	Visit 1	4.7717
1	5	Visit 2	1.86838
1	7	Visit 3	1.65628
0	1	Visit 1	0.793357
0	2	Visit 1	1.7491
1	1	Visit 1	2.49501
0	5	Visit 2	1.12412
1	2	Visit 1	3.50923
0	2	Visit 1	1.47753
0	5	Visit 2	0.829967
0	3	Visit 1	0.516625
0	6	Visit 2	0.74721
1	16	Visit 4	3.48273
0	2	Visit 1	1.13821
0	7	Visit 2	1.78857
0	10	Visit 3	0.951785
1	30	Visit 6	4.41135
0	13	Visit 4	2.07135
1	16	Visit 4	0.882637
0	16	Visit 4	1.49856
0	0	Visit 1	0.404293
0	1	Visit 1	0.563373
0	2	Visit 1	0.0614835
0	34	Visit 6	3.78279
0	2	Visit 1	0.129308
0	28	Visit 6	2.57072
0	6	Visit 3	0.161774
0	19	Visit 4	0.764315
1	2	Visit 1	0.415753
1	4	Visit 2	0.524723
0	2	Visit 1	2.21896
0	8	Visit 3	1.73102
1	15	Visit 4	0.822627
1	15	Visit 4	1.26364
1	2	Visit 1	2.42536
1	3	Visit 2	2.40763
0	30	Visit 6	1.48014
0	29	Visit 6	1.84074
1	13	Visit 4	2.01061
1	2	Visit 1	0.767087
1	4	Visit 2	0.497793
1	27	Visit 6	2.77908
1	3	Visit 1	1.85573
1	5	Visit 1	2.91897
1	7	Visit 3	0.412084
2	2	Visit 1	1.61599
1	13	Visit 4	0.574453
1	21	Visit 5	0.685905
1	1	Visit 1	0.981606
0	2	Visit 1	0.639408
0	6	Visit 2	1.01751
0	10	Visit 3	1.3132
1	1	Visit 1	1.63362
0	2	Visit 1	0.0584633
0	7	Visit 2	0.382262
0	13	Visit 4	0.641688
0	2	Visit 1	1.37341
0	2	Visit 1	0.376696
0	6	Visit 2	0
0	6	Visit 2	0.0840565
1	30	Visit 6	3.40246
1	1	Visit 1	0.722755
1	2	Visit 1	0.752881
0	22	Visit 5	0.832378
1	1	Visit 1	2.25338
1	4	Visit 2	1.64919
1	2	Visit 1	0.638677
1	8	Visit 3	0.569576
1	8	Visit 3	0.914654
1	28	Visit 6	2.61271
0	13	Visit 4	3.24522
2	2	Visit 1	2.01361
0	3	Visit 2	0.906968
1	1	Visit 1	1.02807
2	4	Visit 2	0.825796
1	3	Visit 1	0.712099
2	16	Visit 4	1.09197
1	16	Visit 4	0.436954
0	4	Visit 1	2.41783
1	30	Visit 6	0.489688
1	7	Visit 3	0.13784
0	16	Visit 4	2.62976
1	1	Visit 1	0.747805
1	6	Visit 2	2.04625
1	8	Visit 3	1.96639
0	29	Visit 6	1.35547
0	31	Visit 6	1.79849
1	1	Visit 1	4.0315
0	3	Visit 1	1.7464
0	6	Visit 2	0.830464
1	5	Visit 2	5.75702
1	8	Visit 3	7.85138
0	11	Visit 3	0.705708
1	15	Visit 4	2.12849
0	17	Visit 4	0.611332
1	2	Visit 1	0.0881017
1	1	Visit 1	5.83586
1	3	Visit 2	4.24319
1	27	Visit 6	3.31845
1	15	Visit 4	2.03547
0	13	Visit 4	4.92498
0	2	Visit 1	3.99452
0	6	Visit 2	3.02204
0	27	Visit 6	6.68354
0	2	Visit 1	0.28112
0	4	Visit 2	0.501903
0	7	Visit 3	0.372053
1	1	Visit 1	1.00078
1	2	Visit 1	0.747342
0	1	Visit 1	2.13739
0	15	Escalation 2	0.072855
1	15	Visit 4	0.595414
1	1	Visit 1	0.958825
1	5	Visit 2	1.20483
1	7	Visit 3	0.55142
0	2	Visit 1	0.912193
1	2	Visit 1	0.860433
1	2	Visit 1	1.9968
0	1	Visit 1	1.47261
0	4	Visit 2	1.3812
0	6	Visit 3	0.78921
0	2	Visit 1	0.202577
0	16	Visit 4	0.826158
0	23	Visit 5	1.42204
0	30	Visit 6	1.52436
1	2	Visit 1	3.18581
1	9	Visit 3	0.117089
1	16	Visit 4	0.472124
0	1	Visit 1	6.45042
0	3	Visit 2	0.772528
1	30	Visit 6	1.09711
1	4	Visit 2	1.21899
0	2	Visit 1	0.364321
0	5	Visit 2	0.57462
0	2	Visit 1	0.211259
0	5	Visit 2	0.188144
1	2	Visit 1	0.335159
1	1	Visit 1	1.38069
0	1	Visit 1	4.36602
0	3	Visit 2	1.99303
1	1	Visit 1	1.75277
1	5	Visit 2	1.24627
1	9	Visit 3	1.31621
1	16	Visit 4	1.53203
1	23	Visit 5	3.87243
0	2	Visit 1	0.783194
0	4	Visit 2	0.836165
0	12	Visit 4	1.68303
0	2	Visit 1	1.29728
1	2	Visit 1	1.34106
1	5	Visit 2	0.635081
1	8	Visit 3	0.28018
0	23	Visit 6	3.01192
0	6	Visit 2	0.933489
0	9	Visit 3	2.33533
0	16	Visit 4	2.75511
1	5	Visit 2	0.678515
1	8	Visit 3	0.673899
0	2	Visit 1	3.18035
0	6	Visit 2	1.692
1	22	Visit 5	1.7751
1	29	Visit 6	1.36786
0	8	Visit 3	0
0	2	Visit 1	0.563863
1	1	Visit 1	0.499939
0	4	Visit 2	0.554643
1	5	Visit 2	0.591123
0	31	Visit 6	6.7685
0	2	Visit 1	0.741379
0	6	Visit 3	0.925726
0	12	Visit 4	1.8015
1	1	Visit 1	0.457174
0	26	Visit 6	4.8164
1	8	Visit 3	0.288141
0	2	Visit 1	2.93625
0	8	Visit 3	2.62157
1	0	Visit 1	0.361495
1	1	Visit 1	2.75563
1	3	Visit 2	2.95638
0	15	Visit 4	0.471225
1	1	Visit 1	0.692662
0	2	Visit 1	0.743084
1	38	Visit 6	1.34961
0	40	Visit 6	6.03304
0	2	Visit 1	0.19067
0	18	Visit 4	0.0694072
0	24	Visit 5	0.237295
0	2	Visit 1	0.592006
0	30	Visit 6	0.260669
0	6	Visit 2	0.539919
0	9	Visit 3	0.96113
0	1	Visit 1	0.147127
0	3	Visit 2	0.0665039
0	7	Visit 3	0.190249
0	2	Visit 1	2.22137
0	14	Visit 4	0.0552966
1	3	Visit 1	1.04015
1	10	Visit 3	0.725339
1	51	Visit 6	2.18409
1	5	Visit 2	0.912162
2	1	Visit 1	0.0642022
2	4	Visit 2	0.406592
0	2	Visit 1	0.224618
0	4	Visit 2	0.305069
0	6	Visit 3	0.221627
0	13	Visit 4	1.26991
1	1	Visit 1	3.58059
0	1	Visit 1	1.64942
0	22	Visit 5	3.70276
1	5	Visit 2	1.66447
0	27	Visit 6	4.39147
1	8	Visit 3	2.80625
1	1	Visit 1	2.80518
1	5	Visit 2	1.52864
0	36	Visit 6	3.22
0	2	Visit 1	1.01262
0	4	Visit 2	1.83846
0	7	Visit 3	0.204436
1	2	Visit 1	0.406788
1	4	Visit 2	0.122039
1	6	Visit 3	0.0862258
0	2	Visit 1	0.820732
0	4	Visit 2	0.793222
0	3	Visit 1	2.54568
0	1	Visit 1	1.85958
0	6	Visit 3	0.847974
0	3	Visit 2	0.560953
0	7	Visit 3	0.439722
0	16	Visit 4	2.19878
0	14	Visit 4	0.567359
0	18	Visit 4	8.46563
0	15	Escalation 1	0.229415
0	30	Visit 6	2.08503
0	28	Visit 6	2.00139
0	43	Visit 6	6.67128
1	3	Visit 1	0.527297
1	10	Visit 3	0.637394
1	24	Visit 5	0.736599
1	7	Visit 3	0.271366
1	31	Visit 6	1.25166
1	21	Visit 5	0.357607
0	0	Visit 1	0.169852
1	28	Visit 6	0.599761
0	4	Visit 2	0.671272
1	383	Escalation 1	0.892822
1	383	Escalation 2	1.06069
0	7	Visit 3	0.478311
0	14	Visit 4	1.52466
1	9	Escalation 1	0.188942
0	1	Visit 1	1.47063
0	3	Visit 2	1.31406
0	7	Visit 3	0.690373
0	14	Visit 4	1.71536
0	2	Visit 1	1.4554
0	4	Visit 2	3.42651
0	28	Visit 6	6.13692
0	1	Visit 1	0.442823
0	6	Visit 3	0.505626
1	1	Visit 1	0.474564
1	4	Visit 2	0.144709
1	8	Visit 3	0.449942
1	15	Visit 4	0.3359
1	22	Visit 5	0.373827
1	2	Visit 1	2.59754
1	1	Visit 1	1.43804
1	30	Visit 6	1.90372
0	2	Visit 1	0.452982
1	34	Visit 6	1.06979
0	1	Visit 1	0.18772
0	1	Visit 1	0.173916
0	6	Visit 2	0.875572
0	5	Visit 2	0.431488
0	9	Visit 3	0.261642
0	22	Visit 5	0.870277
0	29	Visit 6	1.26777
0	8	Visit 3	0.37369
0	15	Visit 4	0.424607
0	22	Visit 5	0.6878
0	29	Visit 6	1.23908
1	1	Visit 1	4.09266
0	6	Visit 2	0.13377
0	1	Escalation 1	0.336753
1	5	Visit 2	2.73291
1	3	Visit 2	10.135
0	15	Visit 4	5.52238
1	3	Visit 1	0.730774
1	9	Visit 3	0.694448
0	1	Visit 1	0.573007
0	4	Visit 2	0.689696
0	6	Visit 3	0.22259
0	9	Escalation 2	0.552733
0	13	Visit 4	0.496398
0	1	Visit 1	0.582854
1	0	Visit 1	0.160628
1	4	Visit 2	0.408078
0	20	Visit 5	0.972848
0	5	Visit 2	1.17968
1	7	Visit 3	0.590154
1	14	Visit 4	0.889354
1	21	Visit 5	0.448298
1	28	Visit 6	0.191902
1	6	Visit 3	0.594874
0	1	Visit 1	9.81265
0	6	Visit 2	2.75008
1	41	Visit 6	2.66891
0	4	Visit 2	0.509813
1	1	Visit 1	2.90088
1	3	Visit 1	0.351523
1	4	Visit 2	0.205859
0	8	Visit 3	0.325241
1	8	Visit 3	0.666184
1	1	Visit 1	0.806866
1	14	Visit 4	0.562756
1	41	Visit 6	1.91238
0	2	Visit 1	7.26178
1	21	Visit 5	0.892024
0	2	Visit 1	0.314308
0	14	Visit 4	1.05266
0	27	Visit 6	0.902983
0	3	Visit 1	0.946767
0	5	Visit 2	0.559327
0	7	Visit 3	0.761347
0	16	Visit 4	1.55736
0	1	Visit 1	2.656
1	0	Visit 1	0.104141
1	4	Visit 2	0.166953
1	7	Escalation 1	0.100822
1	10	Visit 3	0.0878179
1	7	Visit 3	0.139201
1	8	Visit 3	0.664943
1	14	Visit 4	1.39308
1	21	Visit 5	1.11167
0	3	Visit 1	1.40357
1	28	Visit 6	1.33366
1	32	Visit 6	1.99923
0	24	Visit 4	5.58265
1	1	Visit 1	1.9394
1	2	Visit 1	2.77144
1	6	Visit 2	5.53077
0	6	Visit 2	2.01463
1	5	Visit 2	2.87418
1	9	Visit 3	11.3369
0	9	Visit 3	2.51278
0	16	Visit 4	0.93749
0	8	Visit 3	0.152824
0	15	Visit 4	0.15268
0	22	Visit 5	0.119591
0	29	Visit 6	0.470615
0	5	Visit 2	1.32165
0	1	Visit 1	0.142466
1	4	Visit 2	0.247167
1	3	Visit 1	0.675307
1	4	Visit 2	0.424646
1	14	Visit 4	1.32611
0	2	Visit 1	2.28036
0	1	Visit 1	4.70523
0	6	Visit 2	1.40052
0	3	Visit 2	1.6896
0	9	Visit 3	1.26031
0	17	Visit 4	1.7774
1	1	Visit 1	3.03499
1	3	Visit 2	0.1251
1	8	Visit 3	3.72795
0	37	Visit 6	2.12564
0	8	Visit 1	0.604498
0	13	Visit 2	0.261072
0	15	Visit 3	0.182482
0	29	Visit 5	0.389849
0	78	Visit 6	2.18454
0	1	Visit 1	0.494375
0	1	Visit 1	1.76201
0	7	Visit 3	1.1141
0	16	Visit 4	2.57543
0	28	Visit 6	2.15632
0	1	Visit 1	0.235466
0	43	Visit 6	1.84441
0	2	Visit 1	0.831912
0	4	Visit 2	0.383884
0	7	Visit 3	0.939525
1	2	Visit 1	3.60287
0	14	Visit 4	0.494614
0	1	Visit 1	1.19745
0	3	Visit 1	1.00388
0	21	Visit 5	1.38678
0	4	Visit 2	1.2478
0	6	Visit 3	0.676513
0	28	Visit 6	2.08826
0	2	Visit 1	2.01987
0	2	Visit 1	1.50602
0	4	Visit 2	1.89918
1	2	Visit 1	1.50625
0	16	Visit 4	1.93849
0	35	Visit 6	3.23456
0	2	Visit 1	0.634946
0	7	Visit 3	0.238733
0	32	Visit 6	1.91869
0	29	Visit 6	2.79504
0	16	Visit 4	4.04753
0	1	Visit 1	1.11793
0	3	Visit 2	1.71948
0	37	Visit 6	1.91225
0	7	Visit 3	0.0279035
0	30	Visit 6	2.90195
0	15	Visit 4	0.247259
1	1	Visit 1	0.296225
0	29	Visit 6	1.14293
0	1	Visit 1	0.886426
0	5	Visit 2	3.13594
0	8	Visit 3	1.33395
0	23	Visit 5	3.01599
1	2	Visit 1	0.107591
1	4	Visit 2	0.34616
0	2	Visit 1	0.761942
0	4	Visit 2	2.17514
1	10	Visit 3	1.0307
0	8	Visit 3	1.87655
1	37	Visit 6	2.05758
0	2	Visit 1	7.13165
0	2	Visit 1	0.586298
2	0	Visit 1	2.18195
0	4	Visit 2	0.358292
2	2	Visit 2	4.95405
2	7	Visit 3	0.746277
0	29	Visit 6	1.77572
1	2	Visit 1	0.17687
1	6	Visit 2	0.0646403
1	9	Visit 3	0.514821
1	1	Visit 1	0.744632
0	16	Visit 4	0.285886
1	16	Visit 4	0.3266
0	15	Visit 4	1.7043
1	30	Visit 6	1.61385
0	2	Visit 1	1.43326
0	2	Visit 1	0.494621
0	6	Visit 2	1.21262
1	6	Visit 2	0.765165
0	9	Visit 3	1.08223
0	1	Visit 1	4.13665
0	5	Visit 2	1.60839
0	0	Visit 1	2.81969
0	5	Visit 2	3.03621
0	2	Visit 1	1.41892
1	0	Visit 1	1.70948
1	4	Visit 2	0.332459
1	2	Visit 1	0.879117
1	7	Visit 3	2.08149
0	6	Visit 2	0.856025
0	1	Visit 1	0.519892
0	3	Visit 2	0.766825
0	2	Visit 1	0.487831
0	4	Visit 2	0.349976
0	68	Visit 6	5.59785
0	2	Visit 1	0.0639726
1	2	Visit 1	1.06407
0	40	Visit 6	1.21844
0	1	Visit 1	3.18243
0	3	Visit 2	6.79317
0	2	Visit 1	0.410034
0	7	Visit 2	0.712357
0	3	Visit 1	0.656486
0	1	Visit 1	0.901294
0	4	Visit 1	0
0	10	Visit 3	0.939208
0	5	Visit 2	1.02389
0	8	Visit 3	0.0155063
0	3	Visit 1	0.408719
0	17	Visit 4	0.988688
0	2	Visit 1	0.075188
0	3	Visit 1	2.5
0	10	Visit 3	0.510856
0	24	Visit 5	0.485437
0	1	Visit 1	0.123102
0	6	Visit 2	2.81771
0	1	Visit 1	1.62734
0	29	Visit 6	1.31314
1	1	Visit 1	0.531805
1	5	Visit 2	0.132059
1	30	Visit 6	4.40118
0	2	Visit 1	2.21963
0	13	Visit 4	2.73927
1	55	Visit 6	0.272704
0	3	Visit 2	0.695136
1	2	Visit 1	0.690064
0	1	Visit 1	4.78149
1	6	Visit 2	0.354383
0	5	Visit 2	7.019
1	9	Visit 3	0.504472
0	1	Visit 1	8.28345
0	6	Visit 3	0.817986
1	2	Visit 1	1.27781
2	0	Visit 1	1.86166
0	3	Visit 2	1.24583
0	2	Visit 1	2.9015
0	4	Visit 2	2.89034
0	2	Visit 1	1.82994
0	4	Visit 2	1.69133
0	7	Visit 3	1.31904
1	2	Visit 1	0.777342
0	5	Visit 2	0.822834
0	2	Visit 1	2.13179
1	1	Visit 1	1.73317
1	1	Visit 1	0.420544
1	5	Visit 2	0.501626
0	4	Visit 2	0.204684
0	23	Visit 5	0.460419
1	9	Visit 3	1.15437
0	2	Visit 1	0.62383
0	7	Visit 3	0.556904
0	2	Visit 1	2.45056
0	5	Visit 2	1.97917
1	2	Visit 1	1.05433
1	6	Visit 2	0.718368
1	9	Visit 3	0.644774
0	1	Visit 1	0.740584
0	7	Visit 3	1.04576
1	16	Visit 4	0.775039
2	0	Visit 1	2.73538
2	5	Visit 2	1.82617
1	78	Visit 7	3.29064
0	3	Visit 1	0.394317
0	8	Visit 3	0.375675
0	2	Visit 1	1.60839
0	4	Visit 2	1.32214
0	2	Visit 1	0.595929
0	5	Visit 2	0.186729
0	16	Visit 4	1.69745
0	9	Visit 3	0.379564
0	14	Visit 4	0.68399
0	30	Visit 6	1.71664
1	3	Visit 1	0.0617021
1	4	Visit 2	0.0717426
1	6	Visit 3	0.145116
1	13	Visit 4	0.447725
1	20	Visit 5	0.55158
0	1	Visit 1	4.11811
0	6	Visit 2	1.84881
0	2	Visit 1	3.05565
0	6	Visit 2	0.676722
0	2	Visit 1	0.187235
0	14	Visit 4	2.1809
0	23	Visit 5	1.65184
0	5	Visit 2	1.73943
0	8	Visit 3	4.14781
0	30	Visit 6	1.60107
0	9	Visit 3	3.4245
0	2	Visit 1	0.34778
0	26	Visit 5	1.56212
0	5	Visit 2	0.161249
0	2	Visit 1	0.433241
0	4	Visit 2	0.52772
0	8	Visit 3	0.341064
0	30	Visit 6	1.61149
0	8	Visit 3	0.544348
0	15	Visit 4	1.3396
0	1	Visit 1	5.64419
0	5	Visit 2	1.10972
1	2	Visit 1	0.44734
1	4	Visit 2	0.45499
1	9	Visit 3	0.370567
0	2	Visit 1	1.68888
0	4	Visit 2	0.522947
1	16	Visit 4	0.76233
0	8	Visit 3	0.312962
1	1	Visit 1	4.53919
1	3	Visit 2	4.40783
1	23	Visit 5	0.986415
0	15	Visit 4	0.531163
1	30	Visit 6	1.71107
0	22	Visit 5	1.15713
0	16	Visit 4	0.625653
0	5	Visit 2	2.77217
0	2	Visit 1	0.674159
0	6	Visit 2	0.693778
0	30	Visit 6	0.287718
1	29	Visit 6	5.81476
1	5	Visit 2	0.741376
0	2	Visit 1	7.44988
0	6	Visit 2	6.26222
0	8	Visit 3	2.6432
0	15	Visit 4	3.52198
0	2	Visit 1	0.504577
0	3	Visit 2	0.723737
0	6	Visit 3	1.21739
0	2	Visit 1	1.44364
0	5	Visit 2	3.82227
0	14	Visit 4	1.943
0	21	Visit 5	2.04077
0	25	Visit 6	2.11238
0	195	Visit 6	7.17101
1	2	Visit 1	1.2639
2	2	Visit 1	0.721893
1	6	Visit 2	0.288112
1	9	Visit 3	2.80844
1	23	Visit 5	2.49299
2	16	Visit 4	0.0766871
1	16	Visit 4	1.72501
0	1	Visit 1	2.89645
1	7	Visit 2	2.98473
2	30	Visit 6	1.40778
0	1	Visit 1	2.35259
0	4	Visit 2	2.7307
1	61	Visit 6	2.6996
1	2	Visit 1	1.30224
1	1	Visit 1	1.40047
0	1	Visit 1	0.562197
0	3	Visit 2	0.203063
0	7	Visit 3	0.626715
1	13	Visit 4	0.702905
0	4	Visit 2	0.570335
0	8	Visit 3	0.375174
1	32	Visit 6	1.69508
0	1	Visit 1	0.703991
2	0	Visit 1	0.0184707
1	2	Visit 1	1.50737
0	4	Visit 2	0.137799
0	8	Visit 3	0.231033
1	7	Visit 2	0.139556
1	10	Visit 3	0.0391785
1	9	Visit 3	1.27273
1	23	Visit 5	3.66734
0	44	Visit 6	8.37789
0	1	Visit 1	1.62404
0	4	Visit 2	0.686065
1	1	Visit 1	0.0962585
1	4	Visit 2	0.100671
0	2	Visit 1	1.80776
1	8	Visit 3	0.215408
0	6	Visit 2	1.85389
0	3	Visit 1	0.0723077
0	3	Visit 1	0.382903
0	4	Visit 2	0.310921
0	6	Visit 3	0.367405
0	7	Visit 2	0.214126
0	16	Visit 4	0.466568
1	3	Visit 1	0.811252
1	2	Visit 1	2.6489
1	7	Visit 2	0.624441
0	32	Visit 6	0.0604495
0	26	Visit 5	0.129501
1	10	Visit 3	0.675676
1	18	Visit 4	0.902562
1	24	Visit 5	0.840084
1	31	Visit 6	3.00947
1	48	Visit 6	3.61097
1	1	Visit 1	0.280193
1	4	Visit 2	0.110698
2	1	Visit 1	0.427121
2	3	Visit 2	0.252017
2	7	Visit 3	0.102567
2	14	Visit 4	0.329957
0	3	Visit 1	0.855564
0	5	Visit 2	0.540615
0	8	Visit 3	0.736157
0	14	Visit 4	0.653924
2	2	Visit 1	0.266888
2	6	Visit 2	0.486253
0	1	Visit 1	7.10194
2	9	Visit 3	0.187285
2	16	Visit 4	0.351049
2	23	Visit 5	0.761646
0	18	Visit 4	6.95006
0	29	Visit 6	0.385117
0	15	Visit 4	0.704003
1	3	Visit 1	5.96054
1	8	Visit 3	3.96156
1	6	Visit 2	3.24628
0	6	Visit 2	0.104351
0	2	Visit 1	0.459221
0	8	Visit 3	0.587423
0	16	Visit 4	0.769013
0	23	Visit 5	1.11747
0	2	Visit 1	2.57208
0	14	Visit 4	1.24777
0	5	Visit 2	2.15429
0	25	Visit 5	1.89961
0	30	Visit 6	3.58271
0	2	Visit 1	0.105087
0	5	Visit 2	0.113895
0	18	Visit 4	0.358103
0	22	Visit 5	0.911179
2	2	Visit 1	1.02904
2	6	Visit 2	2.93032
1	2	Visit 1	1.17099
1	5	Visit 2	0.973118
1	2	Visit 1	1.1492
1	4	Visit 2	0.374342
1	1	Visit 1	2.49437
1	8	Visit 3	1.30875
1	4	Visit 2	1.01001
1	1	Visit 1	4.80792
1	3	Visit 2	5.19215
0	2	Visit 1	0.796097
0	4	Visit 2	0.299836
0	15	Visit 4	1.6032
0	35	Visit 6	3.46968
0	14	Visit 4	1.19512
1	29	Visit 6	7.30067
0	28	Visit 6	2.20919
1	65	Visit 6	8.78933
0	2	Visit 1	0.439388
0	5	Visit 2	0.259099
0	9	Visit 3	0.330208
0	16	Visit 4	0.547248
1	2	Visit 1	0.226139
1	1	Visit 1	0
1	4	Visit 2	1.56163
1	7	Visit 2	0.809319
0	2	Visit 1	1.90219
1	9	Visit 3	0.717932
1	7	Visit 3	0
0	4	Visit 2	2.38734
0	8	Visit 3	2.69171
0	14	Visit 4	2.23851
1	1	Visit 1	1.12115
1	4	Visit 2	0
1	1	Visit 1	0.369815
1	29	Visit 6	1.93127
0	1	Visit 1	1.16235
1	2	Visit 1	0.124284
1	3	Visit 2	0.819336
0	1	Visit 1	1.50859
1	6	Visit 3	0.270031
0	5	Visit 2	0.717105
0	2	Visit 1	0.872853
0	2	Visit 1	1.49179
0	4	Visit 2	2.43657
0	15	Visit 4	4.36803
1	2	Visit 1	5.0711
1	5	Visit 2	1.69803
1	7	Visit 3	1.03995
1	14	Visit 4	1.5893
0	2	Visit 1	1.31565
0	4	Visit 2	1.49651
0	7	Visit 3	0.852478
0	14	Visit 4	0.972434
1	1	Visit 1	0.237471
0	1	Visit 1	2.34111
0	4	Visit 2	1.34137
0	5	Visit 2	1.1257
0	8	Visit 3	1.38258
0	5	Visit 2	0.336645
0	2	Visit 1	0.0994661
0	9	Visit 3	0.468595
0	6	Visit 2	0.0256418
0	9	Visit 3	0.147094
0	15	Visit 4	0.00365642
0	23	Visit 5	0.0293751
1	2	Visit 1	1.73956
1	6	Visit 2	1.2638
1	9	Visit 3	0.662546
1	2	Visit 1	1.31423
1	5	Visit 2	2.18746
1	7	Visit 3	0.879923
1	14	Visit 4	0.105136
1	2	Visit 1	3.23367
1	5	Visit 2	1.69097
0	2	Visit 1	0.703881
0	2	Visit 2	1.61927
0	2	Visit 1	0.608056
0	12	Visit 4	2.77534
1	2	Visit 1	0.246165
1	6	Visit 2	0.367861
1	9	Visit 3	0.304945
0	26	Visit 6	5.13302
1	16	Visit 4	0.998776
0	45	Visit 6	1.69734
0	2	Visit 1	1.4659
2	2	Visit 1	0.953348
0	16	Visit 4	0.281885
0	1	Visit 1	5.67482
0	4	Visit 2	2.15821
0	1	Visit 1	1.3856
0	4	Visit 2	0.197809
1	2	Visit 1	1.34978
1	6	Visit 2	1.16472
0	31	Visit 6	3.69694
1	1	Visit 1	0.898906
0	2	Visit 1	2.98904
0	1	Visit 1	7.35409
1	4	Visit 2	0.161027
1	6	Visit 3	0.179715
1	16	Visit 4	1.01956
0	1	Visit 1	0.626843
1	1	Visit 1	0.157474
1	6	Visit 2	0.448351
1	9	Visit 3	0.264057
0	3	Visit 1	1.86227
1	1	Visit 1	0.205378
1	7	Visit 3	0.0305236
1	14	Visit 4	0
1	21	Visit 5	0.133489
0	2	Visit 1	0.295858
0	4	Visit 2	0.199868
1	28	Visit 6	0.546973
0	7	Visit 3	0.162749
1	1	Visit 1	4.7795
1	3	Visit 2	5.69484
2	2	Visit 1	2.75501
2	5	Visit 2	3.38907
0	2	Visit 1	1.23399
0	6	Visit 2	2.14679
0	0	Visit 1	2.47862
0	9	Visit 3	10.6265
0	15	Visit 4	5.43123
0	2	Visit 1	2.56273
0	66	Visit 6	4.42985
1	18	Visit 4	1.4724
0	26	Visit 6	0.832206
1	2	Visit 1	0.417159
1	40	Visit 6	2.11396
1	2	Visit 1	2.13541
1	5	Visit 2	1.12905
1	8	Visit 3	1.47602
0	2	Visit 1	6.1403
0	2	Visit 1	0.874428
0	5	Visit 2	7.1028
0	4	Visit 2	1.38988
1	16	Visit 4	2.18323
1	2	Visit 1	2.15203
1	6	Visit 2	0.6391
1	28	Visit 6	1.98851
1	2	Visit 1	1.46073
0	2	Visit 1	1.21862
0	4	Visit 2	1.27406
1	1	Visit 1	0.0626158
0	16	Visit 4	2.50615
0	1	Visit 1	2.25959
0	28	Visit 6	6.73165
0	13	Visit 4	1.97523
0	29	Visit 6	3.12142
1	2	Visit 1	0.857433
1	4	Visit 2	0.706292
0	2	Visit 1	0.93542
1	0	Visit 1	0.486721
0	7	Visit 2	0.938708
0	9	Visit 3	1.62946
1	5	Visit 2	0.995736
1	8	Visit 3	1.63976
1	15	Visit 4	2.58798
0	3	Visit 1	0.172476
1	2	Visit 1	1.38889
0	7	Visit 2	0.378993
1	7	Visit 2	0.409654
1	9	Visit 3	1.04214
1	2	Visit 1	0
1	2	Visit 1	1.71526
1	5	Visit 2	0
0	4	Visit 2	0.328688
0	2	Visit 1	1.1191
0	8	Visit 3	0.643767
0	15	Visit 4	0.341594
0	36	Visit 6	1.16863
1	1	Visit 1	0.0975277
1	4	Visit 2	0.657442
1	8	Visit 3	1.21581
0	2	Visit 2	0.185985
1	2	Visit 1	4.60344
1	6	Visit 2	1.26741
1	4	Visit 2	1.13278
0	34	Visit 6	1.19302
0	6	Visit 2	1.2245
0	4	Visit 2	0.76453
0	7	Visit 3	0.705879
0	14	Visit 4	0.95272
0	44	Visit 6	3.85585
0	36	Visit 6	1.4695
0	0	Visit 1	0.628931
0	7	Visit 3	0.316456
1	1	Visit 1	1.0929
0	2	Visit 1	0.33557
0	8	Visit 2	0.0447439
1	0	Visit 1	0
1	3	Visit 2	0
0	11	Visit 3	0.137954
1	2	Visit 1	0.487975
1	2	Visit 1	2.447
0	3	Visit 1	1.15679
0	1	Visit 1	1.43266
0	6	Visit 2	0.149646
0	4	Visit 2	1.73603
0	0	Visit 1	0.190551
0	1	Visit 1	0.82058
0	5	Visit 2	0
1	9	Visit 3	0.311725
1	16	Visit 4	0.298266
0	2	Visit 1	0.357833
0	2	Visit 1	0
1	23	Visit 5	2.63683
0	9	Visit 3	0.232142
1	1	Escalation 1	0.581033
0	4	Visit 2	0.884831
0	2	Visit 1	1.48965
0	6	Visit 2	0.501736
0	9	Visit 3	0.762484
0	2	Visit 1	0.762185
0	4	Visit 2	0.700052
0	6	Visit 3	0.610266
0	13	Visit 4	0.44771
1	1	Visit 1	0.401811
1	8	Visit 3	0.406398
1	15	Visit 4	0.615753
0	2	Visit 1	0.0477574
0	5	Visit 2	0.130547
0	7	Visit 3	0.0666401
0	14	Visit 4	0.34747
0	2	Visit 1	1.69411
0	4	Visit 2	1.23772
0	6	Visit 3	1.1008
0	12	Visit 4	1.91458
1	18	Visit 4	5.94397
1	31	Visit 6	7.45252
0	41	Visit 6	3.01412
0	1	Visit 1	0.30016
0	2	Visit 1	4.16645
0	21	Visit 5	0.573912
0	2	Visit 1	0.227809
0	5	Visit 2	0.0674713
0	8	Visit 3	0.128813
0	1	Visit 1	0.351271
0	5	Visit 2	0.508074
0	7	Visit 3	0.365848
0	22	Visit 5	0.34965
0	8	Visit 3	1.57102
0	7	Visit 3	0.55102
0	13	Visit 4	1.14665
0	16	Visit 4	3.5435
1	1	Visit 1	3.72934
0	41	Visit 6	2.64752
1	4	Visit 2	2.68645
1	7	Visit 3	1.82769
0	2	Visit 1	4.71818
0	4	Visit 2	5.41352
0	7	Visit 3	1.27348
0	14	Visit 4	0.215951
0	2	Visit 1	0.34678
0	1	Visit 1	0.0485689
0	3	Visit 2	0.0439055
0	6	Visit 3	0.345315
0	8	Visit 2	0.199013
0	12	Visit 4	0.924454
0	9	Visit 3	0.290598
0	33	Visit 6	2.52694
0	1	Visit 1	0.84467
0	5	Visit 2	0.41634
1	1	Visit 1	1.52293
1	3	Visit 2	0.891054
1	8	Visit 3	0.379724
0	29	Visit 6	2.3572
0	2	Visit 1	0.300576
0	1	Visit 1	2.99564
0	6	Visit 2	0.917358
0	5	Visit 2	12.8464
0	8	Visit 3	7.37365
0	15	Visit 4	7.49734
0	10	Visit 3	1.17514
0	17	Visit 4	0.0636197
0	7	Visit 2	0.777613
1	2	Visit 1	7.62245
0	31	Visit 6	0.580043
0	0	Visit 1	0.73005
0	36	Visit 6	1.5495
1	2	Visit 1	0.516605
1	5	Visit 2	0.679534
0	7	Visit 3	1.44354
0	61	Visit 6	1.3333
1	8	Visit 3	0.885251
1	14	Visit 4	1.58101
0	43	Visit 6	1.7033
0	15	Visit 4	0.458074
1	1	Visit 1	2.73105
1	3	Visit 2	0.741234
1	7	Visit 3	0.437937
2	2	Visit 1	2.87865
1	2	Visit 1	1.56371
1	5	Visit 2	0.740783
2	12	Visit 4	0.854176
0	1	Visit 1	1.24466
0	3	Visit 2	1.62173
0	7	Visit 3	1.03006
1	1	Visit 1	1.83841
0	29	Visit 6	6.57518
0	1	Visit 1	1.22863
0	1	Visit 1	2.83506
0	2	Visit 1	2.09762
0	9	Visit 3	2.34306
0	17	Visit 4	2.17652
0	5	Visit 2	0.563819
0	9	Visit 3	0.602283
1	2	Visit 1	5.22713
0	1	Visit 1	1.39364
1	10	Visit 3	1.19082
0	0	Visit 1	5.89302
0	4	Visit 2	2.05697
1	1	Visit 1	0.569279
1	4	Visit 2	0.173048
0	2	Visit 1	0.189636
1	8	Visit 3	0.39771
1	16	Visit 4	1.16297
1	19	Escalation 1	0.577087
1	22	Visit 5	0.363807
0	2	Visit 1	0.832968
0	6	Visit 2	0.707376
0	2	Visit 1	1.29545
0	9	Visit 3	0.191234
0	3	Visit 2	0.568924
0	16	Visit 4	0.368879
1	2	Visit 1	4.68569
0	2	Visit 1	0.603512
0	4	Visit 2	0.393453
1	2	Visit 1	2.28927
1	7	Visit 3	1.55492
0	20	Visit 4	1.67486
1	4	Visit 1	2.13344
0	1	Visit 1	0
0	2	Visit 1	0.640709
0	3	Visit 2	0.349066
0	7	Visit 3	0.370485
0	14	Visit 4	0.402476
1	5	Visit 2	0.623245
1	7	Visit 3	0.905862
0	21	Visit 5	0.547492
0	2	Visit 1	3.85855
0	4	Visit 2	3.24833
0	28	Visit 6	0.254307
0	16	Visit 4	4.65599
0	1	Visit 1	2.71829
0	3	Visit 2	2.99767
0	2	Visit 1	0.138605
0	30	Visit 6	5.12431
0	31	Visit 6	2.47213
0	30	Visit 6	1.31969
1	31	Visit 6	1.57345
1	3	Visit 1	0.254693
1	5	Visit 2	0.142634
0	6	Visit 2	0.287538
0	9	Visit 3	0.488582
0	2	Visit 1	2.33655
0	376	Visit 10	1.01112
0	387	Visit 10	5.66638
1	389	Visit 10	6.12286
1	197	Visit 8	5.26285
1	114	Visit 7	1.67071
0	174	Visit 8	0.853386
0	281	Visit 9	4.99008
0	274	Visit 9	1.26589
0	287	Visit 9	3.96326
0	373	Visit 10	5.61666
0	188	Visit 8	2.4428
0	100	Visit 7	7.30768
0	350	Visit 10	6.93305
1	291	Visit 9	3.54203
1	401	Visit 10	1.8688
0	284	Visit 9	4.49038
0	283	Visit 9	1.76918
0	355	Visit 10	0.552007
0	384	Visit 10	1.53981
1	423	Visit 10	1.93535
0	264	Visit 9	1.54049
0	181	Visit 8	3.54659
1	376	Visit 10	3.68386
1	406	Visit 10	0.656995
2	187	Visit 8	1.21441
1	315	Visit 9	4.39484
0	385	Visit 10	1.02491
1	322	Visit 9	1.44297
2	279	Visit 9	2.89964
0	375	Visit 10	2.92962
0	172	Visit 8	2.00885
2	370	Visit 10	2.23207
1	234	Visit 8	1.33232
0	87	Visit 7	4.00305
0	350	Visit 10	0.645133
0	298	Visit 9	2.99376
1	204	Visit 8	3.94774
1	288	Visit 9	5.54596
0	185	Visit 8	2.10067
0	95	Visit 7	3.35602
0	112	Visit 7	0.814736
1	261	Visit 9	4.22629
0	124	Visit 7	2.02645
0	367	Visit 10	5.2697
0	208	Visit 8	2.93399
0	359	Visit 10	2.53232
1	353	Visit 10	3.07167
1	366	Visit 10	3.7354
0	94	Visit 7	3.29085
1	85	Visit 7	3.4981
0	174	Visit 8	1.08047
1	178	Visit 8	5.93348
0	386	Visit 10	2.77623
0	262	Visit 9	2.49642
1	285	Visit 9	1.49626
1	394	Visit 10	3.49824
1	129	Visit 7	3.20285
0	98	Visit 7	0.742263
1	186	Visit 8	1.02257
1	86	Visit 7	5.08157
1	302	Visit 9	1.51237
0	184	Visit 8	3.48837
1	371	Visit 10	5.56291
0	371	Visit 10	3.99637
1	354	Visit 10	1.4384
1	366	Visit 10	3.78859
0	296	Visit 9	9.81887
0	179	Visit 8	2.3433
0	387	Visit 10	5.27366
1	92	Visit 7	7.12254
1	294	Visit 9	5.29524
0	197	Visit 8	2.84463
0	281	Visit 9	2.47085
0	203	Visit 8	3.53885
0	363	Visit 10	2.25534
0	262	Visit 9	1.7198
0	128	Visit 7	5.30408
0	110	Visit 7	2.89077
1	189	Visit 8	2.46296
0	288	Visit 9	3.83821
0	457	Visit 10	2.93063
0	111	Visit 7	8.52018
1	253	Visit 8	1.52469
0	172	Visit 8	2.17865
0	281	Visit 9	2.23664
1	155	Visit 7	2.55341
0	376	Visit 10	2.01437
0	353	Visit 10	1.47148
0	188	Visit 8	2.75198
0	286	Visit 9	2.53618
0	262	Visit 9	1.60105
0	86	Visit 7	2.37288
0	292	Visit 9	1.45689
0	369	Visit 10	2.02806
0	271	Visit 9	1.06896
0	375	Visit 10	4.50162
0	383	Visit 10	4.27318
0	369	Visit 10	2.07473
0	182	Visit 8	4.61417
0	362	Visit 10	3.14402
0	353	Visit 10	5.99162
0	277	Visit 9	9.39716
1	373	Visit 10	1.5915
0	114	Visit 7	3.76886
0	386	Visit 10	0.234548
1	283	Visit 9	1.2828
0	296	Visit 9	0.487442
0	383	Visit 10	2.2195
0	349	Visit 10	0.527608
0	93	Visit 7	3.95462
1	368	Visit 10	2.88909
1	287	Visit 9	3.5294
1	370	Visit 10	6.49869
0	383	Visit 10	2.72184
0	278	Visit 9	2.89494
1	280	Visit 9	1.34954
0	100	Visit 7	2.10413
0	391	Visit 10	2.10915
[truncated: 989 more rows]

## Sheet: Fig5
CXCL8	VEGFA	CD8A	CCL7	GDNF	CDCP1	CD244	IL7	TNFRSF11B	TGFB1	PLAU	IL6	IL17C	CCL2	IL17A	CXCL11	AXIN1	TNFSF10	IL20RA	CXCL9	CST5	IL2RB	IL1A	OSM	IL2	CXCL1	TSLP	CCL4	CD6	KITLG	IL18	SLAMF1	TGFA	CCL13	CCL11	TNFSF14	FGF23	IL10RA	FGF5	MMP1	LIFR	FGF21	CCL19	IL15RA	IL10RB	IL22RA1	IL18R1	CD274	NGF	CXCL5
9.54897	13.3757	11.0705	5.61164	3.46609	6.00575	6.34581	4.37934	12.0019	7.64407	10.373	5.09754	6.46795	12.7548	5.52176	11.804	3.97534	6.95327	0.901915	9.14593	7.35701	1.06976	-1.14053	8.96104	0.602111	11.6632	1.58971	8.36412	6.59156	7.18036	11.7275	4.5772	5.23432	15.8986	9.19813	8.18263	3.92	2.03482	1.67065	15.4654	5.29003	8.64939	10.6738	2.90875	7.65102	2.79668	11.0417	7.94704	0.172623	13.6742
9.29646	12.7122	9.63457	3.7486	3.17142	5.11075	6.18759	3.57145	11.4479	7.03234	9.97126	4.32578	4.93231	12.1498	3.91631	9.48282	4.09198	7.74288	0.791195	7.80383	8.29006	0.805044	-1.08319	8.53958	0.570521	10.5998	1.58207	7.75354	6.05951	7.08795	10.9169	4.0558	5.05324	15.1193	8.95997	8.23679	3.01706	1.71139	1.39015	15.1063	4.71371	7.95545	9.81632	2.60579	7.23476	2.46316	10.5023	7.46827	0.135853	12.2047
7.95812	12.5777	10.3007	4.67079	2.41341	4.29563	7.18788	3.1281	10.7091	7.04209	9.9766	4.18163	6.55462	12.9428	1.42573	9.93063	2.93794	8.48316	1.07669	9.11856	7.08152	1.37881	-0.406248	7.88945	0.329911	10.7648	1.30694	8.1388	7.52267	8.98474	10.0408	4.62618	5.59951	16.2726	9.58988	7.68491	2.56462	0.718064	1.54495	15.8755	4.73539	7.56622	10.9336	2.49692	6.83919	2.30539	9.67036	6.78433	0.125023	13.1591
7.88406	12.7222	9.68937	5.37255	2.00334	3.83377	5.80103	4.18546	11.1921	6.73286	9.78462	7.43456	4.24375	12.9954	0.760193	11.6556	3.95498	7.54781	0.716615	10.1495	7.86678	0.504584	-0.202018	8.31154	0.168091	11.552	1.59	7.53345	5.37842	8.48749	10.6807	3.03786	6.03172	15.3246	8.18344	7.67636	1.17463	0.725804	1.12111	16.0891	4.39529	3.54385	10.9827	1.26754	6.12076	1.00869	9.0954	7.19804	0.340533	13.4135
7.36196	12.7713	9.31963	4.09057	2.01356	3.85201	5.72394	4.40512	10.3072	6.65782	9.38576	4.07885	3.87743	12.9681	0.773853	10.9599	2.85771	7.80619	0.898845	8.63463	8.34466	0.994004	-0.346518	7.72746	-0.00300917	11.7293	2.07024	7.1716	5.52188	8.18119	10.0992	2.83198	5.99936	16.0072	8.73305	7.2406	1.41887	0.733054	1.26097	16.3448	4.32034	3.28396	10.1067	1.53766	6.34902	1.9538	9.00094	6.77171	0.476263	13.7973
9.11791	12.2687	9.35495	4.19116	2.7598	4.27402	5.72192	2.70189	11.5612	6.93639	10.0132	6.36734	5.07106	11.7302	5.24782	10.8953	3.6403	7.25239	1.14905	10.9206	6.77633	1.21632	-0.289598	10.6528	0.417691	11.788	1.79263	8.69008	6.48027	8.19455	8.8523	3.17588	7.46885	15.7084	8.17727	8.83576	1.99832	0.711054	1.21059	15.781	4.82147	6.05832	12.4083	1.13044	6.68995	1.74215	9.79567	6.32154	0.183423	13.6799
8.55432	12.089	10.8112	3.67376	2.25757	4.00872	5.15865	3.48835	11.7823	6.95906	9.55318	5.81693	4.28191	12.3517	2.43623	8.31811	3.47606	7.33685	0.949765	7.02483	5.63917	0.756604	-0.474038	8.97972	0.173191	10.385	1.11919	6.9527	5.55164	8.70087	8.65128	3.03294	6.38794	15.6848	8.72265	7.9678	0.923617	0.443314	1.62199	15.2805	4.64042	5.95435	10.5217	1.17167	6.43568	1.95609	9.3286	6.32276	0.119713	13.0191
7.51623	11.9927	9.10794	5.83269	2.68742	3.8301	5.71149	4.05067	10.7492	6.71854	9.92369	7.01375	3.20733	13.1822	1.13113	10.8119	3.505	7.75657	0.775665	7.0844	5.89559	0.766084	-0.433598	9.12812	0.236091	10.3668	1.09418	6.77782	5.17693	8.82729	9.73726	2.31585	6.37528	14.0465	8.15474	7.90366	1.59092	1.04514	0.688132	15.9053	4.73252	4.23388	11.8275	1.34601	5.91484	2.25287	9.77511	6.45364	0.183103	11.402
7.37749	12.3083	8.49916	5.76888	1.91864	3.80581	5.34212	3.95336	10.1992	7.14677	9.66473	3.90421	4.11488	11.8191	1.06037	12.3669	3.81058	7.70166	0.818035	8.16522	7.44293	0.824694	-0.484018	9.08585	0.401951	11.268	1.02307	6.81614	4.66987	8.55323	9.71638	2.16843	6.5923	15.0671	7.08837	7.80318	1.34017	0.753114	1.29861	15.9373	4.68838	5.43082	9.65328	2.09008	6.78593	3.11421	9.81068	7.16195	0.224543	12.7425
8.83062	12.5401	8.04076	4.935	2.16047	3.5613	5.45185	4.27342	10.3646	7.37659	9.89511	4.01669	3.92712	11.8515	1.25948	12.8886	4.7974	8.56637	1.20805	8.9729	8.39138	1.6402	-0.223458	8.79989	0.469691	11.3705	1.66036	7.66552	4.98642	8.73747	9.75609	2.69293	6.67702	15.7494	7.84573	8.07974	2.2817	1.12013	1.78685	16.1464	4.94671	7.20214	8.95117	2.57461	6.96396	3.84667	9.67579	7.39992	0.346163	12.8332
7.22827	12.0984	10.4112	4.7516	2.29911	4.39154	5.58774	3.39959	10.8966	6.89687	9.9703	4.89621	3.50903	12.0413	5.057	9.32135	1.57767	6.63186	0.567615	7.75386	8.35202	0.404904	-0.552418	8.87551	0.303501	9.72395	1.35575	8.48964	6.20232	7.14112	9.51858	3.4758	6.28906	15.3202	8.20518	6.62777	3.05434	2.53005	0.887522	14.1161	5.17058	5.00581	10.5526	1.69633	6.81396	1.56529	10.1759	6.82417	0.0672133	11.1328
7.85956	13.1173	10.5989	4.88389	2.25862	3.88324	6.23346	4.1651	11.1467	7.01627	9.752	5.26591	3.87914	13.5553	1.82045	10.7732	2.81342	7.27629	0.629555	8.76291	7.65786	0.764344	0.227212	6.69788	0.537771	10.9775	1.91417	7.43086	5.26197	7.89331	11.049	4.09557	4.84499	15.4167	8.68993	6.47406	1.70611	0.327104	0.976632	16.1491	4.44668	9.22669	12.1161	2.0567	6.73885	1.83261	9.2817	8.03968	0.0769733	11.2107
7.95226	13.2558	10.8331	4.85975	2.22744	4.15456	6.62022	4.5087	10.9832	7.30304	10.0688	3.93742	3.42196	13.5574	1.45278	11.1743	4.13806	7.70176	1.16953	9.25961	8.41256	1.3039	-0.355388	6.64327	0.602701	11.2529	2.2157	7.61681	5.44377	8.55756	11.0923	4.24533	5.06995	15.9343	9.20018	6.28053	1.97991	0.518014	1.34723	16.3525	4.56178	8.81501	12.303	2.2935	7.04516	1.71952	9.35553	8.03267	0.308313	12.0091
7.59603	12.2074	10.7046	3.6472	1.98888	4.00361	6.43476	3.63098	10.7516	6.60115	9.66401	3.33214	2.82596	12.6785	0.942752	8.90189	1.13046	7.36321	0.719865	8.15902	8.03225	0.775284	-0.500288	5.67805	0.0165908	9.98392	2.18135	6.86587	5.88165	8.87543	10.1972	3.23399	4.29058	15.0095	8.61602	4.9542	1.66186	0.537184	1.05609	15.6489	4.47618	8.25576	11.8659	1.90633	6.96781	1.8281	8.92673	7.03625	0.176133	11.4628
7.74674	12.1411	8.37271	4.89016	2.09036	2.9339	6.22543	2.82308	11.6786	6.9265	9.73213	6.27723	4.40328	12.5849	1.73992	7.8876	3.75866	8.22054	0.874305	6.75853	6.97772	1.35062	-0.462828	8.83916	-0.0746192	12.7074	1.34376	7.27508	5.27987	9.40304	9.58696	3.02686	5.5444	14.5085	8.15447	8.28632	1.35229	0.806214	0.974382	14.3678	4.5678	5.89996	10.5399	1.12394	6.4456	1.87039	9.13557	6.73737	0.300933	13.3726
9.72124	13.5968	9.36858	4.57785	2.57752	5.04031	6.48403	4.3827	11.5938	7.27495	10.2546	5.67661	4.75992	12.7892	4.22245	12.5233	4.34061	8.62793	0.965065	11.4176	6.95169	0.435994	-0.406638	9.64324	0.308221	12.2762	1.62709	8.35132	7.34929	7.33495	11.3514	4.62415	6.33848	15.5677	9.43166	8.8784	1.86453	1.26398	1.31921	16.0495	5.05723	6.35174	13.0422	2.53493	7.39576	1.88156	9.88061	7.95361	0.343623	13.7885
10.1401	13.6327	9.35009	5.04518	2.80552	5.46313	6.8328	4.40981	11.6605	7.26977	10.4602	5.47488	5.46351	12.9505	5.26416	12.7637	4.08325	8.736	1.13929	11.6822	8.48837	1.15302	-0.453488	9.50935	0.386311	12.4221	1.13531	8.70872	8.03864	7.57886	12.2347	4.60029	6.61602	15.9845	9.65798	8.6063	2.37638	1.3023	1.19738	16.2606	5.22678	7.31239	13.2743	3.01188	7.63712	1.54985	10.722	8.32762	0.485003	13.9208
7.83383	13.592	10.1457	5.55301	2.52103	3.57897	6.27293	2.68317	10.7092	6.80348	10.2288	6.70111	6.84712	14.0047	1.33288	8.21665	2.6802	8.45721	1.21534	8.62906	9.40329	1.07302	-0.698138	7.35114	0.168161	11.5549	1.69049	8.00475	5.3878	9.824	9.67561	3.69151	5.861	13.7935	8.62227	6.87947	8.12727	0.996904	2.28995	15.2777	5.51788	5.74466	10.7719	2.58721	7.37902	3.38104	9.71489	8.78633	0.385473	11.8223
9.17618	13.8181	10.3671	7.42122	2.93206	3.89093	6.0687	3.08408	11.1995	7.19649	10.6259	6.65629	5.63884	14.3816	1.12432	10.8812	3.52637	8.37892	1.12811	10.8788	9.51249	0.900254	-0.366148	6.20491	0.195671	11.0986	2.14117	8.79448	5.17599	9.6186	10.5246	3.11961	5.39876	13.862	8.79734	5.89867	8.5347	1.24082	2.60857	15.5722	5.81892	6.40507	10.8825	2.7796	7.36973	3.65049	10.3468	9.35437	0.364093	11.6656
10.0435	13.6469	9.58348	7.43568	2.45982	3.64458	5.95153	3.6633	11.0768	7.12589	10.8401	7.14828	5.44696	14.7161	0.980672	10.9862	3.87161	8.57021	1.2266	10.6674	9.45821	1.25685	-0.369848	7.19111	0.427021	11.454	1.86346	8.91412	4.97876	9.50759	11.0803	3.14993	5.77123	14.9057	8.8218	6.97814	8.07561	1.17792	2.46111	15.8069	5.6164	6.29858	11.3383	2.8644	7.35983	3.96947	10.4253	9.51089	0.391733	11.6192
7.88974	11.8104	8.73475	4.07998	1.69616	3.0961	5.79284	4.97558	10.6689	6.92581	9.54614	4.78799	3.21282	10.9302	1.88432	10.5347	3.88307	7.25919	0.869695	6.18935	5.8069	1.04496	-0.592398	8.8922	0.941871	10.1035	1.11398	6.87434	5.31596	8.58488	8.80965	2.54376	5.45196	14.2219	6.8868	8.36057	1.20532	1.40404	0.902772	15.0491	4.26519	7.74903	9.61836	1.0563	5.93343	1.5994	9.71659	6.28587	0.161763	11.124
7.6666	11.8681	8.37509	3.16596	1.74846	2.76561	5.61141	5.33404	10.0214	7.41737	9.24077	2.30849	3.1447	10.9105	1.81985	9.81355	4.08937	7.43861	0.676485	5.72122	5.81439	0.898544	-0.518418	8.82293	0.179141	9.85215	1.15545	7.20259	5.49471	8.41982	8.8302	2.64644	5.48097	14.4644	7.27191	8.04688	0.927257	1.97372	0.879732	15.5743	4.06895	6.56837	8.8045	0.75891	5.88212	2.64829	9.59271	6.30059	0.191823	11.3923
11.4202	13.0832	6.99559	8.68492	2.15706	4.56492	5.35938	2.62934	11.9839	6.54384	10.8797	12.7138	7.03916	14.8565	1.83138	9.83772	3.73424	7.5859	0.678555	8.27869	7.31838	0.743024	-0.439868	9.4573	0.144381	11.5026	1.92578	7.98088	6.02846	7.97014	10.7936	3.94229	5.71779	14.109	9.02001	7.57118	3.15306	0.628034	1.65759	16.1608	5.20771	11.6466	12.9124	2.87996	6.92408	3.23871	10.8874	8.33982	0.155093	9.69818
9.53321	12.9384	8.70286	7.76706	1.80283	4.04226	5.40344	2.59782	11.1526	6.88986	9.93037	7.88479	4.83883	14.3142	1.35517	12.0309	3.45958	7.76158	0.811795	10.3648	6.30037	0.900764	-0.373948	8.76056	0.542521	12.2715	1.12513	7.90416	5.96507	7.83814	11.5963	2.29886	6.25028	15.9117	8.12923	7.75827	1.88404	0.484094	0.832922	15.7698	4.332	4.41794	11.7644	1.86612	6.34353	2.3681	9.6	7.23389	0.276023	13.3165
8.72364	13.2076	8.54063	6.01073	3.05765	4.86856	5.55667	3.93688	11.1824	7.55251	9.74787	5.51088	3.92082	12.4857	1.45669	12.4277	4.77617	7.94713	0.616675	9.44654	6.31098	0.926124	-0.569028	8.93699	0.480441	12.4659	1.32041	8.48057	5.40757	6.56322	11.2866	3.16345	6.46943	16.6163	7.93993	8.59835	1.64216	0.728984	1.18413	16.0616	4.35115	4.9655	10.4285	1.78373	6.8109	2.20541	9.96513	7.25696	0.255403	13.7099
8.28408	12.8239	8.48842	4.71167	2.91672	4.75059	5.58432	3.44654	10.9661	7.44151	9.61957	4.99298	3.39628	11.7253	0.906232	12.1438	3.64845	7.95678	0.874865	9.06041	6.36109	0.893294	-0.410158	8.27251	0.287981	12.3755	1.53578	8.23671	5.47592	6.81535	10.9068	3.19323	5.64043	16.5495	7.84903	8.26162	1.96258	0.573724	1.45414	16.0238	4.24626	3.42084	9.7586	1.31171	6.75272	2.10153	9.55098	6.66537	0.123893	13.7321
7.07956	12.1247	9.22294	5.33214	1.58723	3.74726	5.9908	3.45729	10.2435	6.76008	10.0091	6.09596	2.55738	12.7009	0.946542	11.2028	1.93994	8.15662	0.513545	8.04268	5.66396	0.753074	-0.569538	7.34996	0.116741	10.1783	1.365	6.82008	5.78248	8.64572	10.0166	3.74345	4.14255	14.522	8.09115	6.7091	1.0638	0.516244	0.738842	14.1695	4.68785	4.23577	11.1953	1.04127	6.02309	2.40645	9.37597	6.71196	0.0706333	11.1354
9.06846	12.9046	9.47896	7.33204	3.8574	3.83926	5.55032	4.70362	10.5118	7.22517	9.97681	5.20824	3.90605	13.1406	0.988112	11.139	2.27468	7.33505	0.699115	8.93721	5.96721	0.823414	-0.197298	8.51226	-0.192329	10.9157	1.23266	7.41439	5.15525	9.72641	9.73007	2.94061	5.82309	14.1961	8.67714	7.25286	0.933637	1.15929	1.56752	16.0064	4.88463	4.85442	10.5945	1.08039	6.30483	1.46721	10.2435	6.87856	0.267103	11.735
8.09492	13.1578	9.47632	4.78969	3.87163	4.29586	5.60317	5.03228	10.5222	7.3305	9.82068	4.8412	2.52869	12.0283	1.66057	10.0577	2.41693	7.64327	0.901205	8.78804	6.11688	0.994764	-0.749338	7.69672	0.216181	10.6427	1.1677	7.67772	5.30929	9.30097	9.93917	3.439	5.38332	14.6469	8.63297	7.13488	1.04912	1.07566	1.47853	16.2702	4.77813	5.20029	10.5346	1.74924	6.63958	1.42695	10.1811	6.65566	0.262303	12.199
7.1204	12.3045	8.88533	4.65375	1.96754	2.49875	6.13149	4.04906	10.4436	7.31049	9.79606	4.68293	3.35258	12.4175	0.850723	10.337	3.65097	7.52583	0.619965	7.27306	6.14992	0.544174	-0.378028	9.29834	0.466501	10.6811	0.871916	6.84405	5.25426	8.24642	8.66915	2.27607	6.49198	14.6257	8.29103	8.04701	1.17801	1.54183	0.902942	15.3296	4.53263	5.36985	9.24615	1.04221	5.75065	1.55621	9.73251	6.66529	0.309673	11.1618
8.46476	13.0194	10.5505	6.17533	2.76185	4.91161	6.07553	4.61026	10.7461	7.5177	10.1534	7.19554	5.04274	12.87	3.87961	10.641	1.97637	7.28087	2.58514	6.71723	5.75848	1.3202	-0.853678	7.39763	0.588091	10.169	2.29253	6.50863	5.85221	7.55789	10.3638	4.25946	4.65559	14.5536	8.65708	6.4345	2.02411	1.31804	0.865732	15.7614	5.06283	9.39002	11.1745	2.64982	7.16888	2.90966	11.1038	7.29925	0.147663	12.2332
8.57039	12.845	10.5706	4.56985	2.56732	4.21769	5.92439	4.33678	10.3677	7.48831	9.67258	5.03867	2.83631	12.1757	2.97174	9.71131	1.39718	7.35764	2.24707	6.95224	5.77832	0.913614	-0.535658	5.96619	0.0618908	9.74858	1.98972	6.96092	5.85579	7.7015	10.1593	4.05565	3.85391	14.305	8.69829	5.37984	1.74648	1.05344	0.971272	15.8105	5.01029	9.29522	10.4603	2.42709	7.17632	2.44146	10.7798	6.92823	0.280583	11.8044
8.11684	12.4814	8.91853	6.0453	1.75013	3.65512	5.77405	4.89956	10.5299	7.20478	9.72217	3.44883	3.35963	11.9927	1.17939	10.4003	3.49541	6.93303	0.678365	8.45615	6.24522	0.950794	-0.470078	8.07495	0.333231	10.1916	1.25207	7.12484	4.67488	8.34832	9.55815	2.23323	4.94156	14.3035	7.06413	7.22624	1.13384	1.27113	0.942662	16.1045	4.95521	3.75762	10.0571	0.76164	6.09069	2.49531	9.62228	7.19757	0.255603	10.6633
7.66521	11.3572	10.4879	5.17455	2.06185	3.29297	5.89546	3.79155	10.4312	6.91547	9.92883	4.95304	4.41771	12.1399	0.779933	9.77722	2.64222	7.52032	0.603075	7.82063	5.62272	0.692344	-0.426768	7.10612	0.342781	11.8854	1.39646	6.58249	6.07671	8.78742	9.84981	2.40463	4.57223	14.4337	7.59335	6.96445	0.931867	0.689634	0.812902	15.7878	5.01835	3.17439	9.55295	1.05146	6.004	2.92194	9.13128	6.61885	0.212283	13.2196
7.77705	11.7303	9.48866	3.65952	1.73249	2.85536	6.13266	4.18576	10.1359	7.41184	9.69618	2.71021	3.38484	11.3319	0.865762	10.6707	4.00933	7.89226	0.636935	6.84837	5.87354	1.24717	-0.580648	7.52346	0.474631	11.8796	1.27414	6.95477	6.01575	8.21451	9.93235	2.53016	4.89328	14.8058	7.34482	7.39793	1.16782	0.702594	0.791322	16.0483	4.71546	2.46469	8.41523	0.96785	5.95262	2.6888	9.17145	6.74633	0.327573	13.5471
8.57389	11.9329	9.64439	6.36595	2.87401	3.84014	6.47412	2.84319	11.1163	7.25154	10.2418	7.03947	3.23899	13.1437	1.67708	10.1412	3.49877	7.72245	0.773155	6.19147	6.47371	0.969454	-0.505308	9.43535	0.183251	11.5015	1.12842	7.96892	6.19799	8.73282	9.47553	3.3396	6.14734	15.7695	8.60643	8.2222	1.04714	3.30142	0.928112	14.6175	5.24947	7.27677	10.3295	1.07096	6.57226	2.76071	9.97631	7.02013	0.0820033	12.9428
8.34946	12.6788	11.31	3.64888	2.5562	3.89959	6.68579	3.12939	11.2889	6.8501	10.2121	4.47914	3.91552	13.1705	1.97443	8.70227	3.27953	7.83019	0.849305	8.74593	6.32205	0.584964	-0.544628	7.51388	0.267271	10.1705	1.4226	9.23648	6.0873	9.00879	9.47303	4.37514	4.89363	15.5593	9.07412	6.90254	3.695	2.32316	1.3353	15.8916	4.13476	6.7962	10.8718	2.4503	7.31146	1.60893	9.41698	6.76493	0.202633	10.2353
9.69867	13.7324	10.7844	5.06344	4.42579	4.51665	6.87626	3.15165	11.6218	7.5286	10.4463	5.67737	5.84085	13.1628	1.06451	10.8822	3.23999	8.29333	0.879695	10.8866	8.46258	0.612534	1.40428	5.68755	-0.0198092	12.3287	0.941036	7.77142	5.32371	9.03377	10.4596	5.02969	5.01674	15.1466	9.11043	6.28439	7.66304	1.21286	2.33452	14.9916	5.282	6.96325	11.959	3.11355	7.4073	2.58402	9.56191	8.73603	0.125803	12.8738
5.53503	11.4403	9.7449	2.14445	1.59625	1.9693	6.30154	3.69577	9.24644	5.87265	9.33987	2.0788	2.97801	11.1547	1.30421	7.23522	2.27328	7.58646	0.321845	5.29469	6.90662	0.887594	-0.435268	7.30079	0.588751	10.1571	1.0052	5.95676	6.40224	9.37844	8.3568	2.27073	5.13769	15.1348	7.87988	6.68372	1.31621	0.982644	1.00104	15.6131	3.70422	3.64026	9.11006	0.95103	6.61254	1.35764	8.85705	5.51999	0.288463	11.8439
8.29641	13.2395	8.8442	5.34159	2.29096	3.6736	5.61658	4.52116	9.87382	7.17658	9.44159	4.53182	4.2358	14.0023	1.65649	10.9253	3.98548	7.9866	0.745515	7.61434	6.46792	0.974024	-0.106578	9.11083	0.393191	11.5234	0.793866	7.32179	5.42777	6.72066	9.7515	2.86869	6.3392	15.8199	8.87676	7.87011	1.36764	0.770914	1.02208	16.1036	4.30339	2.5286	10.6265	0.92467	5.89291	1.5355	10.4018	6.54217	0.227283	13.1281
9.79724	13.2995	9.01342	4.8222	2.44756	3.92708	5.78428	4.059	9.6018	7.68825	9.57377	3.72004	4.48531	13.9665	2.10643	10.9944	5.00309	8.21867	0.763455	7.72659	7.06153	1.28648	-0.315708	8.55029	0.333011	11.57	1.57858	7.31234	5.99457	7.03214	9.63451	2.8918	5.77486	16.6468	9.02101	8.29991	1.47028	0.561684	1.02129	16.1757	4.12079	3.60618	9.7105	1.15722	6.09468	1.26462	9.9212	6.42181	0.320223	13.3913
6.7347	11.6246	9.76868	5.07439	1.86889	3.16275	5.96818	3.45783	10.997	7.17762	9.7628	3.18428	2.52795	11.6394	0.937362	10.8256	3.01457	8.1906	0.762385	7.67066	5.82547	0.993734	-0.365728	8.78938	0.0677208	10.4413	0.603216	6.2541	5.83133	8.09256	9.86598	2.07819	5.43832	15.0322	8.67649	8.11381	0.981877	1.36101	0.840752	15.2677	4.72293	6.31608	9.45766	1.07198	5.66832	1.53596	9.96287	6.43245	0.206633	12.2007
7.51337	11.7752	10.9314	4.90475	2.81516	4.48088	6.85793	2.91701	10.7302	6.34502	9.65155	4.61261	2.59241	12.6372	1.19535	11.0815	1.97831	7.30234	0.710695	8.84902	6.36243	0.656014	-0.684678	6.14333	0.261701	11.1327	1.11776	6.99988	8.10131	8.58156	9.17784	2.35048	3.55387	14.0699	8.9387	6.35182	1.15897	0.617794	0.837202	14.9353	5.04722	8.91785	10.9537	0.97667	6.33178	1.90655	8.93552	6.63119	0.203623	12.5832
7.50894	12.5677	8.92871	4.38493	2.68659	4.71805	6.67572	2.07545	11.1153	6.41615	9.48483	5.13956	3.44767	11.6833	1.03992	12.3265	2.92185	7.59547	0.872855	6.41107	6.89419	1.04292	-0.505758	6.63458	0.274721	12.2852		8.57279	5.9676	9.12795	9.27299	3.29905	4.31892	15.6175	9.07607	7.27939	1.29921	0.649874	1.35999	16.0212	4.84524	5.82967	10.8292	1.05407	6.28547	1.27444	9.66244	6.46446	0.346853	13.6997
7.15257	12.1902	8.75933	2.87958	3.28074	4.76743	6.6145	2.77474	10.9936	6.82403	9.03547	4.41164	2.77197	11.4079	1.67521	11.9207	2.36532	7.47646	0.805345	6.32008	7.25416	1.13468	-0.489188	5.42121	-0.0227592	12.0895	1.31705	7.99451	5.94284	9.03461	9.16522	3.68645	3.44091	15.1989	8.69615	6.03894	1.18539	0.653354	1.35443	15.881	4.66291	6.18595	10.1837	1.31069	6.23409	1.53328	8.95509	6.29636	0.145173	13.4986
5.64858	11.417	7.93396	3.36267	2.79594	3.564	5.59792	4.11494	10.5597	6.82143	9.28276	1.97732	1.56577	10.2581	0.758042	12.8813	3.66733	6.90317	0.702375	6.03869	6.52441	0.963804	-0.570818	8.74353	0.0379108	11.723	2.20651	7.18661	5.56089	8.65026	9.01244	2.6593	6.2515	15.729	7.72623	7.8978	1.26357	0.492644	0.899592	16.0039	4.70149	5.1095	7.53995	1.11791	5.99833	2.77158	9.59826	5.76137	0.268403	13.4351
6.1074	11.4725	9.51574	2.32104	1.87868	2.02992	5.96481	3.38255	9.28657	6.69058	9.21604	2.43938	2.71735	11.5328	1.19935	9.07286	2.26369	7.58779	0.698445	5.5685	5.97181	0.850974	-0.414848	7.27522	0.382181	10.8634	1.97657	8.43871	6.25974	8.53807	7.92914	2.10898	5.61192	15.1341	8.07672	5.99039	1.18159	0.956954	0.892962	14.1211	4.39509	4.24746	8.79232	0.72272	5.87812	2.00421	8.66186	5.20165	0.227903	12.8447
8.81137	12.5333	10.3754	4.42877	2.14113	4.39163	6.23062	3.43974	11.486	7.18677	9.96619	5.00815	3.66291	12.483	1.43677	10.5671	4.64692	7.98085	0.870385	7.10252	6.61439	1.06192	-0.435278	8.00559	0.0597208	12.3026	1.50717	7.70479	5.87375	8.35441	9.14373	3.65129	5.1268	15.3237	8.50432	7.2376	1.87484	1.48071	1.02273	16.0891	4.87109	7.79195	10.9281	1.42674	6.3375	2.83524	9.8156	6.38972	0.232973	13.6915
7.55441	12.3888	9.8607	3.92148	2.20834	3.13354	6.20296	4.84746	10.0167	7.43616	9.73064	3.56716	3.99856	12.3962	0.888103	12.4438	2.27325	8.11349	1.13962	7.24976	7.07643	0.734454	-0.675858	6.68675	0.361281	10.1682	1.01075	6.71579	5.67803	8.45277	9.98097	2.74604	4.66681	14.3919	7.86479	5.86383	1.1201	4.11834	0.950532	15.7737	4.57658	5.12873	9.83785	1.63623	6.49465	2.51404	9.27505	6.55589	0.311923	11.7644
7.78812	12.1622	10.9305	7.06171	2.31516	4.01267	5.71538	3.26117	10.5295	6.62986	9.62496	6.9662	2.8556	12.8864	1.38035	10.5369	2.25626	7.23088	0.708325	7.8623	5.96413	0.892964	-0.688708	8.69171	0.0707108	11.5371	1.22293	6.86796	5.97182	9.21687	9.5542	3.45907	5.37097	14.3334	8.04901	7.29478	1.35503	0.703374	0.834972	15.0692	4.51163	3.16666	10.4546	1.04694	5.82418	2.18489	9.51022	6.92486	-0.0375067	12.1471
8.34919	11.952	10.5287	4.80869	3.37025	3.63759	6.16743	3.23694	10.2355	6.35684	9.50446	5.02595	5.34468	12.5963	1.9398	10.8209	3.72087	8.47725	0.979735	6.4738	6.26415	0.683394	-0.574138	7.60282	0.394961	11.8402		6.46136	6.03633	8.56144	9.8411	2.31984	4.03843	15.7722	7.90317	7.39985	1.32941	0.968524	0.754122	14.6522	5.13288	4.93224	10.3722	1.24801	5.96639	1.19857	10.1204	6.40144	0.166393	13.6823
7.91444	12.0423	9.39809	3.94526	2.02365	5.44323	6.24691	2.53704	10.4756	6.94142	9.7625	2.18081	5.77001	12.4282	1.33596	8.87995	3.14324	8.22559	0.336985	6.68739	7.42937	0.897654	-0.630188	6.99284	0.410841	10.0976	0.887466	6.68274	5.87867	8.46623	9.71714	2.275	4.47681	14.6775	8.23412	6.14629	1.54784	0.783554	0.925722	14.6604	4.52241	8.33304	10.2438	1.29295	6.17169	1.95213	9.5272	6.26302	0.0847033	10.851
6.18236	11.9981	10.4095	4.05841	3.45409	3.46455	5.77855	2.52793	10.4372	7.15811	9.54177	7.06985	4.32492	11.5581	4.2187	11.414	2.48981	7.50764	0.824875	6.79976	5.7596	1.24003	-0.492638	9.7892	0.360581	11.4083	1.6752	7.13485	5.51191	9.24409	8.31186	3.1006	6.75034	13.8662	6.77294	8.29197	2.22013	0.422624	0.812542	15.7274	5.19531	3.2409	9.56251	0.55756	6.08804	1.5624	9.19262	6.27657	0.178613	13.7424
8.87782	13.7727	9.22028	5.18136	2.69095	3.90222	7.1189	3.98069	11.199	7.40817	10.0873	5.31863	6.17721	13.9118		11.1094	3.67812	8.2602	1.26493	10.9541	9.78215	0.918964	-0.457788	7.94147	0.0190408	11.1824	1.39878	6.8014	5.98228	9.69473	11.4286	2.58506	5.97577	15.9995	7.9378	7.2524	7.86024	1.24892	2.38563	15.9651	5.74937	7.69709	9.5778	3.75043	7.69516	3.92863	9.60068	9.28317	0.495643	12.3581
6.05422	11.9531	9.11816	1.90699	2.10256	2.29955	5.42466	2.95647	10.1483	7.05683	8.90064	3.32	4.04126	9.99758	2.25964	12.4082	2.90334	8.22828	0.393215	6.09042	6.06423	0.979004	-0.414338	7.99949	0.101471	10.9803	1.4129	7.59044	5.61659	7.7478	8.4659	2.19134	5.15542	13.8196	6.87029	7.68519	2.20352	0.663034	0.510402	15.8868	4.43587	3.3343	8.16999	0.97478	5.37505	2.24109	8.89545	5.86925	0.214163	13.5423
7.50465	11.7869	9.5383	2.68596	1.90169	2.98397	6.05475	3.09476	9.92579	6.53265	9.629	2.44754	2.96504	12.2326	1.07155	8.41064	3.25096	8.07415	0.312905	7.05676	6.46221	0.616184	-0.110608	7.16487	0.139931	10.0974	0.905646	8.1572	6.7027	8.24381	8.73366	2.54	5.30929	15.1137	8.03342	6.94022	1.0802	1.68394	0.794012	15.6665	3.9108	6.09072	9.62072	1.08175	6.0309	1.71428	8.60853	5.82228	0.0639133	11.5003
7.21319	12.582	9.94037	4.07615	2.43515	2.82151	5.55853	3.22587	10.5534	6.87236	9.60416	5.64113	3.04588	11.9977	1.33694	7.5939	2.51306	7.14679	0.644355	5.69622	6.13827	0.981054	-0.554498	8.80676	0.552551	10.8137	1.52497	7.92926	6.04689	7.93833	8.49629	2.9377	6.15581	14.347	7.8296	7.5015	2.62132	1.85522	1.36242	15.8819	4.48555	5.25002	9.2503	1.12399	6.31586	0.650261	9.06388	5.99886	0.189923	12.006
8.51444	12.4519	9.57004	3.51757	1.89614	3.11733	5.95235	3.52765	9.95214	7.01747	10.0657	4.7043	2.14281	12.1199	1.24454	8.95194	3.6106	7.73955	0.786595	6.35658	5.97169	0.654534	-0.572388	8.03367	0.296251	11.2969	1.10868	7.72452	5.85793	7.69218	8.4969	2.42889	5.75225	14.9909	8.29401	8.26292	1.98011	1.71363	0.820612	15.9725	4.28922	4.57765	9.98948	0.78732	6.0106	1.80788	8.64321	5.74469	0.132003	12.3836
8.69154	12.5424	10.0165	2.95126	1.73994	3.31822	6.09824	3.42638	9.6826	6.92127	10.0822	5.12018	2.07316	11.2977	0.989762	8.58131	4.5456	7.49515	0.649285	6.12779	5.81221	0.741314	-0.442208	8.39444	-0.0248792	11.4893	1.46595	7.48358	6.37338	8.05906	9.22609	2.66581	5.87584	14.2585	7.68038	8.8202	1.67154	2.25745	0.887212	15.9732	4.48567	4.83258	9.11489	0.90258	6.1855	1.5979	8.69076	6.09905	0.255773	12.6343
7.21636	12.1055	8.61018	3.22049	2.32237	4.07487	6.80971	3.96814	10.8638	7.34764	10.3353	4.24833	3.64451	12.4693	1.7442	9.34888	3.90549	7.46294	1.42667	6.92405	6.31453	1.89855	-0.225048	8.19789	0.238451	11.0242	0.989696	7.79476	6.80589	8.0351	8.74909	3.21201	5.83218	16.248	8.03026	7.80892	4.02565	1.16032	1.15095	15.5728	4.22337	8.8327	9.92432	1.45827	6.49181	1.79338	9.30604	6.10306	0.308083	12.6412
6.60679	13.1118	10.5107	3.77067	2.00122	3.18043	6.24025	4.12613	10.0829	6.64995	9.62409	4.5587	4.79735	12.7545	1.25481	8.63553	1.63072	8.5614	0.770515	8.43389	7.2342	1.18126	-0.492498	6.74086	0.217491	12.1905	1.20501	6.50706	5.26877	10.0249	9.55535	3.11638	5.20084	15.2812	9.0865	6.76045	2.32345	1.02765	1.1704	14.4479	4.55391	6.40937	10.0762	2.58474	6.81916	2.41031	8.82883	7.46316	0.322793	12.5158
7.34504	12.8361	9.50927	3.09451	2.21087	3.33201	6.07514	3.76119	10.1806	6.33444	9.29496	3.59054	3.85786	12.0071	0.748572	8.81387	3.72685	8.01919	0.630665	7.64265	7.36914	0.242754	-0.854258	6.92339	0.124431	11.5684	0.411716	7.79268	5.27211	9.96685	9.41254	2.68021	5.68576	15.0576	8.927	7.27266	2.28803	1.00125	1.23902	14.775	4.36851	6.52217	8.42325	2.63582	6.66263	2.5642	8.83014	7.13301	0.293413	12.3295
6.80112	12.3517	9.80743	2.9539	2.1561	4.19543	6.81479	3.84885	9.88863	7.32512	10.3407	3.46319	4.1701	12.4388	1.07916	8.71834	2.8129	8.39465	0.812545	7.4721	6.96975	1.17479	-0.420298	7.44596	0.467791	10.5677	1.21501	8.18656	7.38225	9.15123	9.29137	3.25105	5.19686	15.7049	8.50729	7.95956	1.42393	1.80016	1.23596	14.9562	4.40403	6.42236	10.1549	1.22886	6.62734	2.31122	9.95931	6.00334	0.331823	13.774
7.83981	12.271	8.51707	1.43897	2.31089	3.77216	5.09396	2.24228	11.2402	6.45734	9.57484	4.63309	6.77561	12.6369	1.46935	8.77263	2.12058	7.71824	0.889892	7.91336	7.94538	0.369654	-1.20268	7.55548	-0.539651	11.2963	0.160061	7.14118	5.37801	9.93191	9.08385	2.96333	4.7577	15.7369	8.24032	7.06904	3.02888	0.444224	1.22605	16.0555	4.43403	7.04261	8.94923	1.34335	6.79623	1.63004	9.0783	5.8742	0.129398	11.4468
8.57011	12.1263	9.36614	5.67268	1.93436	3.54314	5.97681	4.01031	10.9502	7.18077	10.0541	4.82524	3.54878	13.1582	0.622382	9.93621	3.77483	8.05562	0.556922	7.02733	7.0375	0.779584	-1.04176	6.43801	0.357929	10.5341	1.23484	6.97277	6.11049	9.62408	9.66868	2.169	3.91637	14.9224	8.81847	6.72013	1.48806	0.497664	0.93027	15.9915	4.53265	10.4855	9.23192	1.68435	5.96179	2.31669	9.64411	7.05399	0.369918	10.7954
6.89848	13.116	10.0216	2.76832	3.96891	3.3527	5.9748	3.84575	10.4221	7.2883	9.65767	4.10051	3.45242	11.1881	0.611152	12.5176	2.00481	6.56647	1.65788	8.06268	7.68158	1.03766	-0.781178	7.43475	-0.0849708	11.6151	0.920691	6.93146	5.6767	9.41449	9.85782	3.88267	4.91522	15.4319	7.7572	6.11097	1.97349	0.983434	1.04659	16.3701	4.45456	4.43006	9.2121	1.89318	7.18618	2.19016	9.38321	7.67516	0.175328	12.891
8.18277	12.0773	8.57926	5.69164	1.87575	3.50973	5.63418	2.77795	10.6586	6.29803	9.55299	5.26278	4.74027	12.8067	1.36072	9.66222	2.73646	8.32124	0.618992	7.55375	6.59072	0.731874	-1.09466	7.80714	-0.108381	11.9783	0.878941	7.12563	5.87904	9.26722	9.46298	2.42592	5.08432	15.4491	8.28484	7.15334	1.46374	0.347854	1.03442	15.8333	4.44825	4.5839	9.60539	1.28315	5.66792	2.18121	9.7416	6.49731	0.211328	12.3902
7.59049	12.5778	8.91732	5.88565	1.94854	3.58887	5.58772	3.24717	10.9653	6.92176	9.52079	5.83486	3.3593	12.736	1.07149	10.4974	3.71383	7.54423	0.912792	7.00035	6.16505	0.330854	-0.867858	8.32458	0.120969	11.9764	1.26044	7.44943	5.77887	9.14799	9.95185	2.33447	5.89955	16.1065	8.14769	7.75758	1.60997	0.805744	0.96366	16.14	4.45386	5.25634	9.83955	1.2517	5.67323	1.35339	9.6579	6.33133	0.329488	12.6327
7.51128	12.6099	8.57883	4.88753	1.78832	3.58719	5.61045	3.65669	10.8668	7.0168	9.42984	5.20268	3.77184	12.3763	0.968603	10.8209	4.37218	7.39124	0.492502	7.66853	6.28988	0.201804	-1.13143	7.56246	0.255729	12.0376	0.779611	7.46741	5.77	8.88871	9.92417	2.7241	5.23967	16.4175	8.06224	7.60231	1.60065	0.622474	0.94843	16.3154	4.22214	5.10783	9.93529	1.45483	5.80347	1.96341	9.45593	6.18457	0.254468	13.1103
7.49974	12.8392	8.90359	3.77582	2.14281	4.01283	6.28596	4.06232	11.0721	7.74018	9.91336	3.43203	5.3156	12.5158	1.20007	11.5688	4.02986	8.06203	0.765702	8.61635	6.84082	0.735754	-0.997768	7.22824	0.170369	12.3352	1.05243	8.25592	6.23574	9.2739	10.3132	2.97751	5.53149	17.2483	8.99766	7.87411	1.951	0.663524	1.24255	16.6032	4.44963	4.43769	10.0114	1.85166	6.28701	2.29103	9.14945	6.25133	0.410588	13.8999
7.24519	12.6497	9.49193	3.0324	2.03009	3.52535	5.79784	3.28326	11.4932	6.98905	9.66162	4.40517	4.95269	12.9283	2.53055	8.05182	3.24	7.1299	0.577182	8.84401	6.73094	0.543134	-0.902288	7.51441	0.0887392	10.3425	1.17732	7.39107	5.50159	9.51938	9.18907	3.07223	5.7732	15.0841	8.99575	6.85051	1.37916	0.588194	1.24425	14.7277	4.47253	3.75101	9.48935	1.58863	6.81748	1.30659	8.51747	6.20224	0.266318	11.3028
7.52278	13.2647	9.70833	3.59269	2.5307	3.57294	6.0266	3.56493	11.6345	7.21409	9.99213	5.40557	5.42209	13.4698	3.15884	8.84746	3.6587	7.8053	0.831362	9.59524	7.28203	0.813414	-1.00225	7.72723	0.232399	10.9111	1.14877	7.70589	5.66413	9.59821	9.40973	2.90519	6.12534	15.8582	9.53491	7.16609	2.25165	0.667954	1.65277	15.5239	4.58411	3.2168	10.1136	1.83657	6.9538	1.99133	8.70452	6.53154	0.260388	11.6056
7.801	13.1283	9.68221	3.59102	2.30686	3.72919	5.93677	3.46342	11.5833	7.46714	10.09	5.01264	5.00085	13.1796	3.24642	8.74361	4.04887	7.4786	0.559302	9.59135	7.31062	0.921714	-0.739518	8.28768	0.0988792	10.9455	1.25079	7.53317	5.61391	9.6654	9.38831	3.06298	6.16858	15.6929	9.29858	7.62448	2.01992	0.721334	1.6248	15.3059	4.52301	3.14425	10.3495	1.77328	6.89666	1.1316	8.61907	6.31161	0.243108	11.3279
10.0215	12.364	9.96179	6.97171	3.33231	4.77832	6.19845	3.38725	11.3674	6.85193	10.532	7.36203	4.79656	13.5183	2.06394	11.6133	3.60173	7.81062	0.569702	7.69336	6.21396	0.604404	-1.12297	7.55113	0.00415917	12.2882	0.673621	7.05402	7.10379	8.93061	10.3145	3.04589	5.22047	15.4108	8.6652	7.44542	1.75967	0.513284	1.04633	16.1539	5.47896	10.3636	11.2473	1.64626	6.38753	2.07486	10.4761	7.18362	0.235378	13.4999
10.4474	12.4264	9.20856	7.37416	3.01585	5.01746	6.29367	3.38612	10.8829	7.15093	10.0734	6.22194	3.942	12.2024	1.67856	12.2277	3.63852	7.12035	0.795772	7.01837	5.68879	1.15346	-1.01271	7.79752	0.172539	11.9574	1.37407	6.8302	6.79809	8.29547	10.1202	2.97516	5.53538	15.4065	7.99602	7.76025	1.69846	0.437514	0.81799	16.343	4.89277	11.0678	10.6355	1.73106	6.55253	2.17891	9.41409	7.07416	0.208158	13.1453
7.12833	11.086	7.91619	4.31705	2.33953	3.26501	5.11742	3.9571	10.4149	6.81515	9.00034	3.77421	4.37842	11.5482	1.00958	10.9918	2.80593	7.80743	1.22189	6.51682	6.60139	0.703174	-0.878898	8.20165	0.560779	12.1651	1.14939	8.12333	4.93176	8.08823	9.14534	2.21621	6.08022	16.2748	7.88306	6.70088	1.62953	0.478764	0.81065	16.1703	4.45199	2.86617	9.31896	1.43507	5.63402	1.78292	9.98194	6.12741	0.500208	13.5249
7.5564	10.9162	7.95287	3.21165	1.9725	3.09861	4.85674	2.99903	10.4886	6.4369	8.90555	2.16965	3.41219	10.9102	0.352382	9.99226	4.13254	7.47855	0.837962	5.56214	6.10236	0.445614	-1.09362	8.25174	0.0107692	11.8787	0.345161	8.05264	5.39463	8.34139	8.87745	1.53976	6.62087	16.3242	7.61794	7.0458	1.59937	0.260394	0.50441	16.0015	4.49035	2.44347	8.4451	1.33333	5.58006	1.51993	9.81705	5.76779	0.369688	13.3016
7.49071	13.3301	11.3558	3.96832	2.23444	4.08081	6.31558	2.40796	11.5048	6.29712	10.6348	5.47654	5.00115	13.3678	1.06597	9.79285	3.30533	8.01955	0.613932	8.13799	10.2864	0.336644	-1.05327	6.85248	0.0171592	10.5031	1.03381	6.11393	6.13295	9.5213	9.48672	4.9999	4.88109	14.301	8.75378	6.76854	4.86792	0.528114	1.81228	15.1552	4.83892	7.74428	11.3714	2.54052	7.4094	3.18046	9.61446	8.28758	0.129148	10.1011
7.98083	13.7065	11.349	6.20501	2.76646	4.73788	6.5035	2.92518	11.8501	6.71709	10.9617	5.8795	6.51414	13.7884	1.81129	10.9866	2.90171	7.68461	1.07974	9.26495	9.72629	1.01554	-0.328668	7.09226	-0.155281	10.7997	0.272541	6.14548	5.88109	9.42455	9.94509	5.21175	5.37779	14.9601	8.52871	7.04738	6.36967	0.747074	1.70411	16.0734	5.02364	8.95871	11.2314	2.80345	7.58259	2.98732	10.147	8.82048	0.0679683	10.3159
7.2096	13.9904	11.3947	5.30469	2.70837	4.8195	6.59233	3.74197	11.706	6.94108	10.2634	4.19311	6.05263	12.7111	1.43467	11.0337	3.33986	6.35665	0.955232	8.90735	9.4865	0.561854	-0.800538	5.47156	-0.190131	10.0422	1.31628	5.99708	5.73814	8.77219	10.2644	5.16189	4.69383	15.0878	7.814	6.80413	7.18593	0.735254	1.93926	16.3483	5.23623	8.92338	10.4982	3.01739	7.63446	3.23587	10.1243	8.91023	0.0882483	10.6703
7.20622	13.637	11.0269	3.04673	2.38479	3.72419	6.04924	3.59382	11.3691	6.83254	10.0636	3.30307	5.32532	11.679	1.59116	11.6532	3.59923	7.30152	0.846042	8.44099	9.6923	0.411844	-1.33807	7.27207	-0.0271808	11.0903	1.24358	6.20823	5.6028	9.13344	9.20849	4.16929	5.72855	15.1256	7.99302	7.1935	5.75744	1.47365	1.78667	16.2344	4.5664	9.33666	9.44274	2.91788	7.34824	2.64443	8.81944	8.00328	0.127408	11.7305
7.43888	11.4099	7.37178	2.49396	1.89529	3.94111	5.56555	2.57659	10.316	6.16695	9.39396	3.10778	2.84041	12.3817	1.15075	9.76899	2.1375	8.06451	1.06954	7.47482	6.95052	0.870104	-1.24159	6.14467	-0.0549308	10.3499	0.931981	6.48911	6.34854	9.62067	9.18953	2.64094	3.79693	14.5897	8.78934	5.42215	1.54862	0.583904	0.92749	14.7511	4.17768	6.0256	11.0416	1.26298	5.87221	2.80294	8.83372	5.94484	0.132128	13.4585
7.44107	11.5156	7.65822	2.40051	2.13086	4.24408	5.74894	3.10538	10.5983	6.46428	9.42869	3.86334	3.23413	12.7365	1.36094	9.48671	1.86978	8.19509	0.797332	7.65614	7.53509	0.830534	-1.22812	5.9483	0.00370917	10.272	0.706171	6.6512	6.50282	9.67389	9.4211	2.40675	3.96828	15.0199	9.0811	5.07319	1.43751	0.504354	1.13739	14.9081	4.28882	7.01818	11.512	1.31791	5.92053	2.45538	8.79833	5.92932	0.115798	13.4965
7.99428	11.8376	7.64027	3.06091	2.04798	4.46181	5.9137	3.13047	10.3814	6.62325	9.35884	5.56098	4.22772	12.9206	1.98265	10.0307	1.68628	8.23067	1.13436	8.17606	7.19941	0.863984	-1.46609	6.05919	-0.0407608	10.8291	1.11281	6.6884	6.24239	9.68001	9.4328	2.54176	4.36528	14.9766	8.67771	5.85056	2.51418	0.681704	0.92326	15.7797	4.42545	8.52361	11.0042	1.37558	6.02753	2.32028	8.79998	6.10049	0.0911383	13.264
8.94965	11.0735	10.6577	2.80255	1.97861	3.34104	5.91076	3.19272	9.90067	7.08607	9.24017	2.69792	7.77219	12.4647	2.43729	10.2897	2.32676	8.45003	0.494562	7.29933	7.39177	0.890254	-1.18621	6.76868	-0.0580508	10.5654	1.11591	7.3893	5.97967	8.98354	8.82009	3.29311	4.69275	13.693	8.35313	5.33586	1.53643	1.16008	1.0747	14.838	4.8932	4.84269	9.14118	1.38023	6.18684	1.97693	8.88644	6.52119	-0.00749167	11.6671
9.87195	11.8614	6.99239	3.9534	1.65683	2.74704	4.98924	2.61573	10.3755	5.95577	9.30759	5.78763	3.8975	10.7565	0.584072	6.80035	3.52818	6.33695	0.793982	6.44065	5.87218	0.552864	-0.985538	7.76773	-0.0185208	9.31839	0.871161	6.42006	6.16147	8.95443	8.58949	2.77846	4.99361	13.8334	8.06529	7.33723	2.29587	2.34156	0.87084	13.8246	4.04257	4.65299	8.67306	0.971768	6.27831	1.95179	8.25872	5.24036	0.0634283	11.5459
8.56284	11.8377	11.5692	5.41203	2.70295	4.84556	6.43603	2.771	10.5777	6.47844	11.7243	6.46887	2.80272	11.6212	1.0406	10.8444	1.79256	7.12537	0.726072	8.56548	5.54804	0.237794	-1.27198	4.30774	0.148539	9.04948	0.852331	5.35664	7.00253	6.65981	10.9853	4.62373	3.00494	13.5093	9.46003	5.83089	2.23121	2.4017	0.82223	14.4335	5.47092	6.14401	11.2856	1.88862	6.66026	1.55138	9.60084	7.19075	-0.0285317	8.56361
9.22777	12.3162	12.0377	6.23767	2.76465	4.10051	6.07047	3.22876	11.5538	6.55474	11.6822	6.38694	4.66031	13.5461	0.808262	9.76823	2.54836	6.60991	0.566202	8.77489	5.924	0.724554	-1.10385	6.37725	0.277599	9.60309	0.890161	6.801	6.81071	6.46434	10.5911	3.78906	4.73759	14.7034	9.26354	5.79342	3.6186	2.34477	0.7627	15.3251	5.43225	7.94022	11.1529	2.09121	6.41046	2.12014	9.25811	7.12908	0.168458	9.99459
8.97776	12.3113	12.0092	7.2248	2.84022	4.34516	5.88839	2.74134	11.3991	7.00078	12.0674	5.57071	3.57777	13.9883	0.651022	9.9329	2.98066	6.93386	0.455352	9.0505	6.86944	0.409504	-1.09372	7.08736	-0.0213908	9.50643	0.713531	7.61552	6.43669	6.57921	10.8307	4.38551	5.25053	16.0465	9.48088	5.82499	4.49897	2.06291	1.05564	15.445	5.00349	6.6048	10.9577	2.20895	6.58062	2.33327	9.27726	7.36327	0.111878	9.92
9.09161	12.08	11.8829	7.01125	2.86125	5.06232	6.29074	2.83869	11.1055	7.12331	11.6714	5.07169	5.37717	12.768	1.67399	9.1119	2.6446	6.70038	1.09312	8.26851	6.08529	0.174234	-0.534598	5.67286	-0.0230808	9.34191	1.09565	6.9878	6.27095	6.65294	10.5471	4.94475	4.20632	15.7323	9.19974	5.17805	5.73224	1.83641	0.94828	14.8752	5.49769	7.97577	9.68657	1.9545	6.71879	2.06411	9.14836	7.0905	0.0690183	10.0358
9.23546	13.731	10.0969	5.64269	4.09223	4.95082	5.67303	3.54918	11.9392	7.67981	10.1593	8.81547	5.3386	13.3441	2.26558	8.9425	4.26481	6.98956	0.780902	8.28413	7.1113	0.919754	-0.815988	9.73099	0.318869	11.7699	1.24739	7.65324	6.81481	7.01901	10.286	4.50524	7.47044	15.0619	8.58385	8.21322	7.93595	1.61089	1.25547	16.1153	5.00299	9.05537	11.8201	2.06398	6.92543	1.84094	10.5759	7.3697	0.365798	11.5669
10.0154	13.2362	10.5146	6.10963	4.62528	4.90813	5.21715	3.33654	12.7411	7.42211	10.5192	9.4635	7.06612	13.98	3.59683	8.74976	4.50454	6.6844	0.744292	9.49408	6.25801	0.506774	-0.701288	10.3897	0.242139	11.7547	1.23201	8.06794	6.26006	6.34218	10.3937	4.83634	7.42289	15.0947	8.4876	8.70355	5.13101	2.18993	1.61797	15.8446	4.80622	9.04388	12.3528	1.4576	7.09135	1.55347	10.0864	7.11208	0.0727283	10.3146
10.873	13.6878	10.5986	7.05413	5.2233	5.19269	5.36115	4.10328	12.8957	7.72331	10.7878	10.5513	8.08285	14.538	5.38214	9.38611	4.25426	6.92314	1.07935	10.0938	6.68948	0.747664	-0.225538	11.5975	0.390729	12.2531	1.68697	8.20216	6.17395	6.88927	10.8008	4.59691	8.86061	16.0664	8.9641	8.88499	5.49672	1.98573	1.74933	15.8078	5.08099	8.5978	12.8281	1.61684	7.06987	1.92728	10.5035	7.3849	0.00889833	10.7433
9.05011	12.904	10.3713	6.96391	2.67435	4.14882	5.3104	3.50627	12.3278	7.08948	9.96052	9.12519	8.47708	14.0388	2.35223	10.4972	3.50119	6.72326	0.840712	9.63519	6.38513	0.304584	-1.2293	9.58005	-0.339991	10.4696	0.820091	8.21205	5.45921	7.08035	10.4383	3.49183	6.35401	15.3608	8.17493	8.09765	5.56651	0.947734	1.17195	15.9372	4.5011	8.57024	11.9351	1.64358	6.36508	1.28629	9.72608	7.51399	-0.0202117	9.97778
9.17159	13.0328	10.6345	6.14483	2.77944	3.94716	5.03327	3.78352	11.3106	7.23726	10.3576	7.67584	7.10581	14.2729	3.38815	10.105	3.12607	7.66622	0.761552	9.6966	6.8514	0.454584	-1.2985	8.10682	-0.291201	10.7776	0.817771	7.99942	5.00114	8.20895	10.4532	3.18503	5.73739	15.6584	9.0365	6.6732	2.26252	1.33722	1.48838	16.0761	5.19655	6.56663	10.8839	2.05428	6.53702	1.49366	10.0343	7.63237	0.155648	10.7792
8.60359	13.3167	10.4036	5.87739	3.38779	4.19136	5.7048	3.71959	11.2836	7.14662	10.6762	6.20258	6.56471	13.475	3.61736	9.61485	3.57768	7.46643	0.846262	7.90589	6.88059	0.574134	-1.15539	9.21547	0.0212292	10.7192	1.27035	7.76131	5.22072	8.89016	10.5813	4.1627	6.04342	15.7772	9.18763	7.24707	3.83292	0.953604	1.35609	16.3313	4.98875	4.47788	11.8632	1.9966	6.88669	1.74512	9.78497	7.24594	0.552558	10.0583
8.38766	12.9109	9.97579	5.18982	2.78503	4.36555	5.45405	3.80152	10.8323	7.0581	10.2848	6.94939	5.3388	13.2794	2.70351	10.0467	2.82939	7.15158	0.815092	6.84632	6.3267	0.697554	-1.0613	8.23724	0.0941592	10.5866	1.27762	8.20235	5.19736	8.83163	9.77487	4.10076	5.33646	15.8122	8.96939	6.6677	4.70834	0.742284	1.15437	16.3837	4.80207	5.86705	12.6864	1.56974	6.74021	1.78102	9.63499	6.98666	0.195258	10.7123
11.2281	13.2127	10.7964	6.49108	2.45756	4.44099	6.09472	2.44056	11.5472	7.07838	10.1788	7.7625	3.70715	12.9781	1.96194	10.9307	4.36956	6.70108	0.738632	10.031	6.3509	0.872854	-1.35379	9.00184	-0.0826908	12.0965	0.811721	7.64634	5.89106	8.01853	9.01373	4.62829	6.4761	15.7113	8.58616	8.27955	3.53394	0.549684	0.62746	15.7968	4.40823	9.404	11.4548	1.54884	6.78215	1.77283	9.43706	7.29512	0.0318283	13.3148
8.91149	13.2554	10.2368	5.17804	2.83017	4.35789	5.88509	3.39914	10.9379	7.62173	10.1446	5.9893	3.26681	12.3828	1.37297	11.8301	3.79016	7.59068	0.399622	8.96707	6.83826	0.394544	-1.65776	7.75489	0.0548892	12.1092	0.745111	7.81191	5.18043	8.18079	8.54396	4.75984	5.25469	16.4787	8.62913	7.74694	4.59073	0.548784	0.70893	16.1836	4.07345	9.35398	11.1461	1.48402	6.7701	2.07405	9.03886	7.21541	0.0528983	13.6253
9.2411	12.1831	10.1603	9.23206	2.55558	4.62488	5.60281	2.94349	11.5884	6.76026	10.185	12.4618	4.95348	14.9942	3.43062	10.6601	2.73056	8.59749	0.630362	10.4759	7.34247	0.618794	-1.5975	7.23903	0.350869	11.5803	0.687251	8.81733	5.20902	7.66071	10.1133	2.72937	4.3437	15.018	9.33751	6.73753	1.82051	0.292314	1.19365	15.3969	4.39836	9.83953	12.2886	2.2215	6.04155	2.43463	10.2583	7.66071	0.0630483	13.2901
10.0076	12.668	9.93058	5.73944	2.73361	5.70322	6.09782	3.40375	10.4881	6.93205	10.3719	10.0374	4.95953	13.0314	2.65118	9.38006	4.51394	7.90229	1.20154	8.63178	6.90809	0.487114	-0.505528	8.54643	0.136429	12.1164	1.19627	8.61607	5.61702	7.49761	10.2	3.87868	5.33864	15.7015	9.19431	7.75364	1.30985	0.694074	1.02086	15.9156	4.22579	5.0358	11.0591	2.13716	6.65818	1.4287	9.9262	7.13039	0.0982383	13.6266
8.27426	12.1221	9.69207	3.62267	3.08779	4.65361	5.62027	3.06087	9.86203	6.71252	9.30507	5.66275	4.2755	11.2608	1.77401	8.20212	3.4219	7.32606	0.682922	6.00181	6.3792	0.514604	-1.32715	7.76934	-0.00656083	11.7667	0.601071	7.53921	5.39382	8.12884	9.37843	2.794	5.44634	15.4353	8.73408	6.61762	1.27833	0.424134	0.93227	15.7641	4.14557	4.2564	9.35532	1.48835	6.29973	1.43144	9.47972	6.53138	0.0705883	13.4017
8.33122	12.3173	10.2362	4.17092	2.57719	5.03814	5.83143	2.90909	10.1775	6.67981	9.72703	6.54995	4.89863	12.5082	2.78751	7.78587	4.03136	7.66805	0.842542	7.51291	6.69178	1.05893	-1.02924	7.59106	-0.0326808	12.2016	1.04878	8.5332	6.0116	8.59718	9.45222	2.64446	5.41575	15.9306	9.02987	7.18651	1.39943	0.391474	1.02651	15.7937	4.2507	7.01018	11.2088	1.63325	6.62109	1.31216	9.63631	6.88202	0.258588	13.8485
6.06621	12.966	9.25052	1.51927	2.16361	3.07942	6.64529	3.05964	10.5112	7.2682	9.21723	3.95526	4.67211	12.017	1.38553	7.67814	3.07435	7.32062	1.34922	8.40263	8.46187	1.3051	-0.183028	6.13558	0.195399	10.419	1.4302	6.74001	6.11548	9.77289	8.69002	2.85062	5.0191	15.1342	8.18688	6.8947	7.20038	0.882944	1.91734	16.2501	5.03821	10.1337	8.86567	2.3892	7.39689	1.55146	8.22669	7.22688	0.174478	13.3735
6.22288	11.8395	10.1964	2.74282	2.11696	2.85345	5.73044	3.26418	10.6559	7.12737	9.39256	2.06886	3.25308	11.1655	1.12211	9.43635	3.43175	8.10246	0.863492	5.68405	6.1927	1.08349	-0.172168	5.69599	0.262569	12.547	1.71699	6.14457	6.31156	8.83389	9.43804	2.5928	3.54355	15.3335	7.97297	6.13242	1.47889	0.693934	1.0424	15.6137	4.47478	5.44114	10.0016	1.26933	5.7362	1.77106	9.20669	5.53593	0.0942983	13.9476
8.11045	12.3554	9.95192	5.46499	1.35538	4.2898	5.71577	2.64534	11.4245	6.95913	10.1935	5.64391	6.64814	12.3316	2.78092	11.2012	2.94306	8.22171	0.563382	7.5026	6.10924	1.04793	-1.03056	9.65671	-0.0418008	10.9208	0.913241	6.52268	5.36545	8.37567	10.1753	3.53113	6.59946	14.9351	7.82292	7.95661	2.38693	0.796794	0.96913	15.3771	5.08323	7.29704	10.6639	1.06104	6.09835	1.85485	9.62932	6.94232	0.156018	12.3038
7.59908	11.6789	7.19118	4.81851	1.32216	3.68157	6.06016	3.75961	10.1382	7.17462	9.75923	5.58026	3.37984	13.14	1.99863	12.5213	3.99648	8.73894	1.05876	6.529	5.62376	0.764814	-0.406058	7.29474	0.0927592	11.8097	1.29537	7.58538	5.6756	8.73767	10.7523	2.35661	5.03157	15.4044	8.42068	7.75492	2.10164	0.474364	0.6298	16.1222	4.53463	6.62632	11.3698	1.16764	5.75832	1.61243	9.33698	6.26294	0.138618	12.7545
7.71127	11.7284	7.51456	3.76985	1.57099	3.35057	5.73113	3.77181	10.3544	7.14424	9.51513	5.90601	2.49594	11.4978	1.18774	12.5018	3.09877	7.11642	0.410642	5.05898	5.45812	0.609664	-1.29395	7.71562	0.172659	11.5193	1.23231	7.10862	5.54731	9.06439	10.6573	2.5449	5.54515	14.5335	8.09098	7.69293	2.05814	0.452064	0.55068	16.2951	4.70602	8.09857	10.1144	0.924908	5.88708	1.93693	8.82328	5.86847	0.191978	12.5979
10.1077	12.6757	8.12986	4.3334	2.12492	3.84058	5.65025	2.99014	10.9167	7.01358	9.75303	4.90372	3.51043	11.2882	0.879132	9.06112	3.86239	8.28754	0.709302	6.48986	7.36824	0.416354	-1.16692	8.36079	0.337019	12.1518	0.961561	8.01581	5.657	9.59197	9.58331	3.10882	6.1475	14.9228	8.33159	7.71006	2.22454	0.573324	0.82049	16.1477	4.1407	5.24268	10.0588	1.39725	6.36414	1.59975	9.73251	6.60107	0.135458	13.3278
8.42949	11.7838	9.95687	2.80174	1.86399	2.66581	6.11891	2.76102	10.1279	7.25997	9.62041	2.42055	3.53325	12.8413	1.14059	9.10163	4.15582	7.55874	1.51385	7.51739	6.5384	0.907544	-0.989458	8.10839	0.316889	9.82473	1.25915	8.20065	6.59894	9.031	9.28448	2.21526	5.72641	15.8417	8.9889	8.12378	1.30648	0.236134	1.15619	15.279	4.22796	6.75115	9.21741	1.16031	6.29256	1.62276	8.94155	5.50461	0.253048	12.5964
6.97436	12.7249	9.08979	4.26308	1.86302	3.52127	5.93913	2.7234	10.1656	7.4124	9.41698	5.4593	4.05214	11.5628	1.64908	11.9998	3.77313	7.80903	0.541952	7.00811	6.18516	0.545014	-1.37471	8.17567	0.211509	11.8298	0.830621	8.1053	5.49051	8.66264	8.76131	4.1083	5.52865	15.4819	7.83535	7.52119	1.38763	0.632444	1.29275	16.3264	4.63725	4.72903	9.8111	0.908368	5.86052	2.21541	9.67111	6.52336	0.154608	13.5476
9.56516	12.1265	10.0764	5.86151	2.36932	2.92348	5.24776	4.37319	9.90886	6.77479	9.12162	3.1429	4.83802	12.5573	2.57651	10.6199	2.83238	7.51316	1.49507	7.60848	6.77088	0.831534	-1.25511	7.66336	0.178619	11.602	1.11817	7.05324	4.8184	9.72341	9.42566	2.48087	4.88865	15.3054	8.02428	6.80795	0.894985	0.614054	0.95319	15.7951	4.45665	3.55868	9.34768	0.780268	5.59728	1.24492	9.72163	6.21919	0.0789183	12.089
8.40866	12.4578	9.88147	4.89452	2.08268	2.55234	5.07207	3.90975	9.86254	7.18156	8.83329	4.5381	5.79006	13.2554	3.44115	9.63142	2.31763	8.0366	1.84754	9.0926	6.91557	0.517854	-1.0893	7.23925	0.0867092	11.4411	1.13041	7.88802	5.20364	9.46889	9.06384	2.18426	4.9186	15.627	8.97032	6.64229	1.23673	0.572854	0.93521	16.092	4.17895	5.30684	9.05439	1.15405	5.55675	2.11934	9.15916	6.03026	0.175088	12.2072
7.89217	12.5238	10.229	6.29901	1.58053	3.78106	6.12727	3.5258	10.6697	7.07916	9.63862	6.10792	3.53565	12.2998	1.19265	10.3418	3.41598	8.17201	1.1203	8.14813	5.87937	0.874994	-1.08768	7.75511	0.391079	11.7707	0.696021	6.172	5.49135	8.96678	8.55602	3.06993	5.18293	15.3216	7.70026	7.55675	1.51612	1.05946	0.71749	15.1987	4.75893	4.33537	10.3799	1.14962	6.06596	1.56955	10.101	6.61247	0.259688	13.902
8.13088	13.1976	10.1543	4.69505	1.84046	3.93372	6.11327	4.15062	10.6257	7.60291	9.54514	6.43215	3.79501	11.9442	1.37744	11.3701	3.58434	8.12626	1.04951	8.21651	6.3579	0.802434	-1.28564	7.92997	0.419849	11.7018	1.25155	7.10529	5.55154	8.32797	8.38375	3.59052	5.75895	15.8983	7.9477	7.69512	2.02339	1.24857	0.81369	15.9425	4.29163	4.00192	10.84	1.20385	6.44869	2.57331	9.70857	6.73716	0.187748	13.8944
8.5577	13.3458	10.6503	6.39847	1.98826	4.47828	5.43069	3.35416	11.1416	7.19194	10.6192	5.31466	4.45485	12.6042	1.39349	11.1689	3.00317	7.61777	0.771372	7.91724	6.03068	0.574504	-1.22574	8.05227	0.211199	12.3691	0.589961	6.33085	6.23381	7.64668	9.89318	1.7924	4.85604	15.1303	7.31799	7.71329	1.23981	0.550074	0.78521	16.1741	5.0708	8.70633	9.9397	0.687228	6.00345	1.70763	9.9475	6.37365	0.154508	13.1076
8.81636	13.9609	10.555	4.25478	2.09033	4.8512	5.8782	4.197	10.6892	7.38365	10.3883	5.11726	4.68703	11.6209	1.38108	11.9331	4.61864	7.91835	0.792842	7.51535	6.48858	0.900444	-0.955078	7.85866	0.206899	12.4684	1.6121	7.20751	6.61704	7.64079	10.0908	2.68338	4.68913	15.9539	7.52234	8.09164	1.64036	0.800484	0.79471	16.4321	4.52051	9.75186	10.0865	1.25039	6.38126	1.54049	9.57072	6.56389	0.288418	13.8047
8.09012	12.328	8.49264	4.85567	2.51745	3.47131	5.96667	2.8742	10.8883	7.10015	9.54212	4.47715	4.14044	12.2802	1.15147	10.5646	3.27731	7.88872	0.884642	6.57191	6.8341	0.758524	-1.2201	7.7544	0.0651292	12.2904	0.702351	7.13294	5.93146	9.70408	9.2	3.25689	5.5877	15.1839	8.91928	7.7096	1.69034	0.621914	1.2187	15.2912	4.74244	7.35926	10.9424	1.82041	6.60289	2.23271	9.66551	6.88858	0.143438	13.5889
8.02111	12.5264	7.75428	3.18116	2.99535	3.15944	5.91557	4.13404	10.589	7.38021	9.09975	2.27549	6.1276	11.342	0.967322	11.3651	3.40867	7.60778	0.700552	5.77783	6.86441	0.342114	-1.42922	7.99624	-0.0189808	12.2803	1.1217	6.89676	5.80221	9.67807	9.12542	2.82947	6.37407	15.4301	8.99411	7.68672	1.61889	0.739934	1.13219	15.9496	4.92232	5.99266	9.51006	2.12879	6.6571	3.31215	9.51155	6.95897	0.262938	13.7295
8.02398	13.3388	10.6384	5.02815	1.99183	3.43441	5.82145	3.70499	10.6792	7.47463	10.2704	6.285	4.12296	13.6217	0.889123	10.7099	4.09312	7.72295	0.693152	8.28317	6.34647	0.682704	-1.19475	8.32777	0.0554292	11.214	1.09701	7.22903	6.02401	8.16482	9.83647	2.76336	5.23444	16.0888	8.40802	7.68206	1.05302	0.352914	0.72104	16.3911	4.46627	4.51757	10.9702	1.2048	6.31658	1.49174	9.26333	6.8472	0.268108	13.0461
8.21329	13.2745	8.96436	4.81599	2.72455	3.92194	6.0969	3.84529	10.6078	6.83076	9.91003	4.54012	3.04533	12.8417	1.63952	10.7133	3.43629	7.81667	0.695312	7.24471	7.1215	0.589054	-1.3431	8.28225	0.226349	12.1491	0.999071	7.31534	5.40053	8.93961	9.75664	3.41007	5.0501	15.429	8.19416	8.12393	1.5157	1.00897	1.01318	14.8745	4.58176	7.49777	12.0161	1.20413	6.49205	1.97897	9.44847	6.45002	0.254018	13.7685
8.53497	12.0296	8.38438	5.2784	2.02082	4.24835	6.07085	2.65772	10.3851	6.81834	9.71525	4.37683	5.16861	13.9847	1.55695	10.2109	4.03741	7.89161	0.635802	6.79927	5.78009	0.706914	-0.998988	7.21537	0.290759	10.9959	0.450351	7.21525	6.21547	7.9848	10.3957	2.81236	3.72849	15.5616	8.58955	7.36419	1.56278	0.675374	1.30971	16.2582	5.02827	11.3102	10.505	0.983038	6.55387	2.26372	9.50198	6.47302	0.337268	13.1293
7.77041	13.0609	10.2062	5.42226	2.14524	3.54921	6.03071	5.03098	10.1173	7.37268	9.5763	5.77018	4.49396	12.8421	0.980943	10.9259	3.05402	7.88443	1.03722	7.71389	5.7431	0.536024	-0.584628	7.95065	0.112399	11.2684	0.959811	6.97855	4.93718	8.78694	8.4942	2.77891	4.56909	16.236	7.97166	7.53567	1.62075	1.30909	0.73626	16.0296	4.62163	8.45763	10.6289	0.846338	6.28004	1.02043	9.39701	6.82802	0.126588	13.4821
8.67343	13.6852	10.0779	3.87331	2.08453	3.87583	6.2776	4.88265	10.2745	7.7555	9.79965	6.89518	4.69967	12.2167	1.37849	10.1929	4.28753	7.53773	0.981782	6.93652	5.83751	0.553994	-0.674818	9.0032	0.438319	11.5888	1.15925	7.66584	5.2935	8.23185	8.58984	3.64961	5.8697	16.8277	7.84218	8.63359	2.02252	1.597	0.79688	16.3892	4.30589	6.83028	10.0536	1.14015	6.65214	1.18806	8.76867	6.62076	0.384768	13.8287
6.71031	12.1755	10.5329	4.44298	2.31373	4.02267	6.67218	3.66958	10.948	7.59131	10.296	5.27091	2.76849	11.8738	0.478222	9.5196	3.83352	7.57149	0.412492	6.1865	6.49177	0.718014	-1.29028	8.49332	-0.0172708	10.5951	0.897841	7.67896	6.86284	7.37286	10.3215	2.49338	5.83349	15.1103	8.09377	7.93412	0.947385	0.446104	0.56893	14.5941	4.63159	3.90266	9.85633	0.953808	6.48112	1.63011	9.61463	6.14135	-0.0456917	12.6242
9.00868	13.1067	9.09861	4.67834	2.53678	3.61109	5.53328	3.74758	10.4883	6.85755	10.1897	5.20676	4.44684	12.8492	1.34667	11.1075	4.22751	8.597	0.990132	7.51704	7.25439	0.435524	-1.17592	8.58242	0.349489	11.3648	1.07781	7.015	5.78156	9.49222	10.1772	2.94948	5.75538	14.4792	8.91336	7.97662	1.79703	0.391754	1.06653	13.8407	4.56312	4.65707	11.9618	1.10778	6.14531	3.21011	9.87551	6.82057	0.0150883	11.7654
8.46579	13.4512	10.0612	5.88387	2.25121	4.88204	5.47484	4.58619	10.6351	7.76987	10.5983	6.87014	3.48583	11.5606	0.965993	12.0564	2.8264	7.53467	0.951372	8.83859	6.15705	0.669304	-0.871568	9.55849	0.132729	12.126	1.31379	7.45221	7.58657	7.55814	10.619	2.39674	6.28466	17.3325	8.2491	8.0484	1.275	1.12228	1.092	16.1721	4.83592	3.19575	10.9964	1.3022	6.14109	1.28607	9.99584	7.57706	0.401348	13.7311
7.81513	12.9122	10.0739	4.54757	1.9446	3.28879	5.25083	3.74325	10.2708	7.22784	9.96805	3.35121	3.55448	11.7044	0.573852	11.259	3.09557	8.08349	0.876032	7.10991	6.30654	0.579184	-0.918838	9.08315	0.317439	12.3146	0.598691	7.65626	5.6658	7.3178	9.52162	2.08403	6.32059	15.4848	7.20364	7.65934	1.38718	0.567324	0.70682	16.4398	4.73419	5.48801	8.96271	0.925538	5.98953	2.57981	9.74968	6.51351	0.436118	13.3951
8.26117	12.5177	10.9696	5.48131	1.94862	4.63083	5.79834	3.60782	10.9591	6.976	10.0147	6.18781	3.3813	12.6541	1.20838	10.6603	1.66622	7.82256	0.600892	7.73059	5.7455	0.556354	-1.284	6.651	-0.0692808	11.0398	0.989481	6.59838	5.8333	8.33455	10.7366	3.5246	4.68119	14.8522	8.02384	6.67948	1.58018	0.679744	0.85394	15.401	5.05515	8.92405	11.308	0.969828	6.08502	1.57906	10.1543	6.69756	0.135258	12.3003
7.24104	12.2835	9.77985	4.07658	1.54669	4.11704	5.57324	3.79058	10.3406	6.77123	9.56227	3.20647	2.5967	11.5542	1.04992	9.96845	1.59128	7.39518	0.769402	6.76643	5.82248	0.101974	-0.593858	5.83799	0.107429	10.633	0.374331	6.77773	5.32839	8.02124	10.6371	3.1699	3.57471	14.904	7.10796	5.95588	0.932695	0.537784	0.65018	15.6757	4.65999	8.87406	9.8974	0.761568	6.02293	1.29711	9.9078	6.46499	0.0365283	12.5293
8.03819	11.9023	8.97772	5.86083	1.67971	3.43977	5.5372	2.21936	10.2936	5.67594	9.86678	5.96889	2.78593	13.2038	0.705993	10.6598	1.86209	8.0669	1.01858	9.48408	6.74766	0.581914	-0.698118	6.91383	-0.0493908	10.3129	1.6657	6.44845	6.17216	8.39481	9.94175	1.99125	4.51538	13.7704	7.16853	6.22989	0.986945	0.537004	0.73144	13.8023	4.5002	5.89044	9.71571	1.14533	5.99316	1.68706	9.17254	6.98099	-0.0467317	9.38863
7.19902	11.6497	9.59052	4.73107	1.99143	2.96334	5.12527	2.59253	10.2924	7.18432	9.89194	5.28386	2.87214	11.9464	0.802802	10.421	3.03846	7.58934	0.848142	6.75658	6.65337	0.764494	-1.03139	9.22178	0.0403792	11.8583	1.13827	7.52396	5.40418	7.22093	9.48908	2.27004	6.08575	15.0127	7.21088	7.46624	1.30038	0.560414	0.75619	16.2654	4.81035	4.64715	10.7215	0.966358	5.75332	2.03079	9.43521	6.74802	0.325898	13.9503
7.56358	12.3094	8.15934	3.89719	1.98304	2.87776	5.63044	4.70461	9.96421	6.70594	9.25988	3.7823	3.43603	11.8	2.61953	9.82294	4.39498	7.38325	0.726418	5.91342	6.14489	0.500609	-1.11635	8.43681	0.0442508	10.8811	0.726719	6.5116	5.24076	7.7674	9.94779	2.24496	5.22693	14.3276	8.39837	8.14295	1.30949	0.702809	0.874535	16.0308	4.45014	6.56852	8.09555	1.29523	5.72871	2.13215	9.84196	6.44508	0.299868	12.6327
7.49948	12.6557	8.01206	4.8184	1.71041	3.41534	4.80161	3.47517	10.1653	6.76083	8.94049	5.34843	2.30278	12.0409	0.364539	10.6582	3.3901	7.01262	0.641368	9.29131	6.45982	0.759049	-0.845928	9.60272	0.172621	9.8886	1.30149	7.16005	4.45027	9.03396	10.0736	2.69958	6.51501	13.5355	7.16501	8.0115	0.97243	0.475909	0.731135	14.585	4.29559	3.23795	9.97384	1.45351	6.43695	1.88858	9.20253	6.9474	0.363528	12.5059
8.16281	12.2687	7.5039	3.86242	2.10872	2.71087	4.88826	3.43452	10.2512	7.05139	9.20767	3.38683	3.92469	12.2012	1.07052	9.7615	3.8968	7.35289	0.890488	8.13141	6.44149	0.862439	-0.766478	9.32467	0.382161	9.76951	1.9631	7.18183	4.5657	8.82937	9.91934	2.63966	6.21316	14.28	8.02553	8.24462	0.87802	1.25747	0.901725	14.8067	4.16092	4.22414	8.30525	1.58706	6.0453	2.50013	8.93708	6.85929	0.162168	12.2073
8.49307	12.5634	8.25376	5.09403	2.437	3.21347	5.14619	3.91888	10.7521	7.17972	9.41797	3.20608	4.62318	12.5071	1.77336	9.42954	4.61223	7.65698	1.04193	8.42674	6.7931	0.975589	-1.07801	8.79974	0.641761	9.8613	1.6222	7.85445	4.90888	8.92421	9.81215	2.94922	6.7398	14.6894	8.37216	8.60483	1.27192	2.62921	1.23074	14.9268	4.50035	3.56448	8.27896	1.82577	6.24748	2.53787	8.96659	6.67789	0.0660383	11.8601
11.0392	12.8677	10.3715	3.15611	3.51817	4.66938	6.88223	2.46405	11.4453	6.66145	10.5132	7.66799	5.75101	12.2095	2.00972	10.723	3.9177	7.00907	0.981318	9.13986	7.29324	0.374779	-1.47841	7.89695	-0.249139	11.8213	0.419269	7.61309	7.00732	8.37072	9.24928	4.53751	5.78802	15.7142	9.5806	7.80758	6.93007	1.49023	0.885355	15.6645	4.55772	8.86424	9.21703	2.23497	7.049	1.57285	9.83761	6.42861	0.0427483	12.4706
10.0408	12.6857	10.3387	2.93878	3.73249	4.85477	7.01745	2.26356	11.5948	7.0011	10.7674	7.65151	4.09846	12.6856	2.66225	10.7126	3.31831	7.20364	1.46735	9.63113	8.66296	0.812669	-0.592858	7.42522	0.574781	11.189	1.44932	7.49875	7.15165	8.63048	9.37013	4.72147	5.57275	16.2823	9.48143	7.24333	6.96077	1.59183	1.23948	15.7223	4.66784	6.98656	10.301	2.28535	7.24658	2.06016	9.79189	6.50689	0.220568	12.3258
7.90388	11.846	9.106	3.78097	2.67849	4.02437	5.83226	3.45481	10.9798	6.189	9.50984	4.88062	3.52556	12.028	1.17144	10.2364	2.03569	7.30559	0.117988	6.8393	5.39241	0.129809	-1.70079	6.37949	-0.109939	10.4574	0.412359	5.55463	4.99574	9.02832	10.0315	2.60284	3.75608	14.1821	8.68796	5.85183	0.86974	0.269489	0.682635	15.8379	4.46014	5.30466	10.8722	0.643527	5.53699	1.57131	9.96928	6.32465	-0.0100317	11.2393
7.02698	12.9711	10.4627	3.48461	1.87952	3.69647	6.08927	3.62478	10.534	7.12242	9.45597	2.48408	3.07661	12.7788	0.593939	9.00324	2.66419	7.91616	0.354728	6.51008	7.78983	0.380279	-1.15561	6.00002	-0.251639	10.7535	-0.0439708	7.08213	6.47663	8.79966	9.12819	1.99482	3.99067	15.7387	8.85953	6.12831	1.46594	0.340359	0.573625	15.7393	4.4287	5.0662	8.81781	1.17807	6.20411	1.69243	8.79392	5.71698	0.127498	13.56
8.08124	12.2361	10.542	5.9414	2.29013	3.86331	5.5283	4.14875	11.4011	7.07258	9.97031	6.23591	4.06976	12.8418	1.83387	10.2181	2.86606	7.39741	1.18206	8.46101	6.02181	0.999199	-0.799938	8.95301	1.20663	9.97074	1.27718	8.42538	5.77447	8.12921	9.86215	4.09866	5.80574	14.3494	8.36062	7.19701	1.83997	1.38816	1.28378	15.6675	4.67459	6.47727	9.70129	1.67225	6.42252	2.15332	9.52149	7.08903	0.167368	10.5883
8.69426	12.5723	10.9814	6.32002	2.68459	4.17648	5.78723	4.06205	12.184	7.58234	10.5142	6.48349	5.43919	13.5228	2.59671	10.2549	4.50988	7.99142	1.33474	7.66849	6.15639	0.935009	-0.694458	8.5716	1.46058	10.3315	1.58437	8.62126	6.24025	8.53395	10.2578	3.96917	5.07445	15.3682	9.08263	8.18119	1.88906	1.67291	1.29187	16.0238	5.12162	7.11567	9.66801	2.09673	6.70461	2.67187	9.87415	7.09971	0.450348	11.1018
9.32612	12.6171	9.60562	5.81619	2.21879	4.36647	5.34258	3.91506	11.6107	7.13185	10.3659	7.68425	6.12898	13.4097	3.46328	10.2258	4.31819	7.27806	1.01827	6.93368	6.69331	0.786709	-1.08703	10.1447	1.03171	12.2849	1.88748	9.11698	5.71386	7.85355	9.75963	3.94248	7.39613	15.033	8.3035	8.95342	3.78737	1.28587	1.02215	15.8077	4.55603	5.7282	10.1885	2.06859	6.65761	1.83484	9.62782	6.86424	0.266178	11.1507
8.13432	11.7495	9.90922	4.9801	2.00481	4.00734	5.04141	2.99023	10.7013	6.51279	9.86916	4.8426	4.76731	12.3456	2.29538	8.69865	3.83346	7.81033	1.45454	6.72483	5.9757	0.595179	-0.823988	8.54353	1.03452	10.7396	1.36292	7.68979	5.63729	7.84985	9.06654	3.78774	5.84584	14.2073	8.36654	7.84333	1.49234	1.28116	0.883245	15.5565	4.4364	4.25621	8.50328	1.79757	6.52954	1.599	9.35839	6.45499	0.224008	9.7915
7.98667	12.2759	8.64988	3.88741	1.92562	3.80086	5.5907	3.17603	10.4013	6.44874	9.56478	3.05216	3.07754	12.8889	0.603039	8.61156	2.67595	7.66477	0.459218	7.3378	6.55611	0.443669	-1.19783	6.92446	-0.322389	10.4581	0.979049	7.08515	5.71723	8.61489	8.62745	2.7503	5.00038	15.5374	8.60271	6.47864	1.32828	3.22863	1.10091	15.0653	4.17835	5.04412	8.95956	1.41772	6.42888	1.65141	8.36198	5.5826	0.104428	12.396
7.63887	12.1008	8.55277	3.88956	2.26488	3.86446	5.79749	2.99419	10.4692	6.35782	9.66454	3.40226	3.59615	12.9614	0.609029	9.23131	2.57882	7.83004	0.521188	8.23532	6.63976	0.235629	-1.2683	6.50653	0.0583608	10.3334	1.11178	7.62866	5.79875	8.85338	8.77293	2.9722	4.94827	16.0894	8.98482	6.1167	1.30481	3.20594	1.09125	15.1281	4.28627	3.33264	9.7486	1.70626	6.64843	2.0939	8.43705	5.76066	0.151968	12.305
7.05382	10.6473	8.78148	2.37458	1.39106	2.73437	5.03819	1.48794	9.54495	5.46672	8.98115	4.16129	2.23949	11.1849	0.857229	5.79849	3.27615	6.74337	-0.0420517	5.50499	5.61734	-0.303291	-1.60678	5.9049	-0.212299	8.52459	0.554929	5.85561	5.36807	8.51266	8.10841	2.04779	3.13136	14.5307	8.25481	5.9928	1.02508	-0.172051	0.556795	15.8221	3.4603	7.82319	8.07348	0.675907	5.92817	1.15525	8.75343	5.24646	-0.136512	8.75167
8.48672	12.8184	10.3896	4.95366	2.38059	4.0004	6.64374	3.98138	11.3377	6.85685	10.2601	10.3351	5.58347	13.6457	2.1348	11.4127	3.706	8.11859	0.547648	9.26975	7.92295	0.326259	-1.56153	4.97981	0.192151	11.322	0.790929	7.5161	6.57146	9.45825	10.7459	3.53011	3.75916	16.3277	9.42432	7.29072	2.85698	0.777069	1.42915	15.9548	4.76049	8.86394	11.7191	2.5537	7.14945	2.58311	9.70663	7.90845	0.103208	13.09
10.3019	11.8372	9.3659	5.3166	1.74952	3.42924	5.3011	3.63545	10.3879	6.1197	9.60062	7.61412	4.20725	11.5874	0.825229	10.47	4.03135	6.7879	0.514378	9.02461	6.10176	0.200099	-1.19467	8.25564	0.374381	10.1142	1.02204	6.19269	5.19404	6.7695	9.27682	2.63431	5.17856	13.6728	6.99016	7.93119	1.38704	0.226519	1.18412	15.9337	4.18325	3.8024	9.52221	1.43418	6.15425	1.84655	9.44081	7.08459	0.0501783	10.0782
9.38575	11.5385	9.01741	5.25515	1.48197	3.04235	5.20805	3.72396	10.358	6.27337	9.19529	6.62399	3.22601	11.2278	0.430899	9.55018	3.47211	7.41591	0.157618	8.92638	7.36654	0.549779	-0.953498	8.17547	0.172911	9.41147	1.24652	6.33402	5.43638	7.95098	9.0277	2.36867	5.50724	14.2619	8.08998	7.79998	0.89636	0.235829	1.20982	15.8943	4.40383	3.99461	8.70251	1.14163	6.06266	2.05285	9.25227	6.35482	0.0404183	9.80959
6.39109	11.5511	9.94711	3.82292	1.71903	3.05939	5.64311	3.80375	10.7139	6.76571	9.44398	2.85648	3.18266	10.9805	0.772349	10.2179	3.71711	6.70825	0.568398	7.24573	7.08368	0.405299	-1.0867	8.18386	0.118821	10.2384	0.684439	5.64335	5.0322	9.18891	9.9377	2.70918	5.56798	14.7487	7.93907	7.43859	1.08249	3.17914	0.797815	15.9496	4.62108	7.77286	8.22916	1.32835	6.33236	2.62717	8.67477	6.61949	0.379428	10.9642
6.44855	11.7887	10.8172	4.05287	1.99964	2.92159	5.88434	3.9307	11.1272	6.57134	9.53069	2.86932	4.30792	11.2654	0.592029	9.84817	3.86125	7.06746	0.586918	7.71516	7.30791	0.368169	-1.84129	8.19992	-0.0367092	10.115	0.526459	6.64186	5.48882	9.20838	10.078	2.70397	5.75851	15.235	8.39998	7.69467	1.25508	4.00911	1.14346	15.9043	4.84617	7.31051	8.68518	1.51369	6.46341	2.26891	8.55548	6.69361	0.329538	10.8617
7.88851	12.4538	9.32971	6.36984	3.28388	4.46475	5.33601	3.39235	10.5572	5.85038	9.73204	5.69714	3.20549	12.1523	0.609059	10.3201	2.8456	7.37152	0.664748	7.7837	5.52012	0.563739	-1.12573	6.94335	0.230881	9.62113	0.931849	6.38242	5.99836	8.58098	9.78577	3.13759	4.03261	13.7778	7.58917	6.64661	1.41131	0.308589	1.1587	15.6737	4.71532	5.0647	9.69268	1.11488	5.56984	2.14355	10.4974	6.59674	0.132158	9.83923
7.70993	13.4664	9.65331	6.28928	3.02692	4.69246	5.54458	4.28015	10.4538	8.05749	9.7473	5.20877	3.03155	12.8264	1.02218	10.7665	4.06061	7.01289	1.06344	9.24497	6.2293	1.03191	-0.331768	8.03963	0.569161	10.4677	1.52662	8.20631	5.83713	8.64831	10.0202	3.86706	5.06529	15.4178	7.66331	7.67293	1.41349	0.685599	1.21656	15.9265	4.2438	5.16969	10.6542	1.42221	6.29428	1.52171	9.71973	6.73158	0.269278	11.2916
8.36147	13.5094	9.77973	4.74427	3.29468	4.96123	5.57397	4.61737	11.1223	7.22822	10.0887	4.17963	2.70222	12.7685	0.734489	10.9151	3.31227	7.697	2.25539	8.74365	6.74692	0.473529	-1.60464	7.60448	0.273341	10.4443	1.00524	8.55914	6.05007	8.46917	10.0959	3.64277	5.30723	15.5756	8.1163	7.52963	1.59525	0.386659	1.11739	15.9108	4.17837	4.80307	11.3245	1.55325	6.29559	1.73149	10.0883	6.49478	0.0429783	11.5732
8.37603	11.5965	10.4704	8.4123	2.23517	4.82222	6.114	4.64973	10.687	6.76079	10.4141	10.4832	3.32602	13.2416	0.753449	12.811	4.03543	8.2302	0.366198	10.7265	5.37724	0.853309	0.530842	6.50155	-0.0140892	9.97818		7.20315	5.98932	7.28646	10.99	2.81794	2.97712	14.5988	8.33227	6.32997	0.89075	0.720949	0.702845	15.8271	5.00643	7.97423	12.1136	1.23059	6.0801	2.19218	10.2015	7.75849	-0.0240717	10.6161
8.12869	11.7848	10.9422	5.48456	2.02738	4.4076	6.21695	4.57505	10.0169	6.82492	10.1546	8.23321	2.8273	12.7687	1.35468	11.3711	4.95288	8.07471	0.783658	9.55537	6.0108	0.886019	0.173182	6.77319	0.677581	10.4981	1.08385	8.00728	6.52193	7.27983	10.8408	3.23709	4.62222	15.4828	9.05732	7.19414	1.75061	0.933979	0.982835	16.1433	4.65545	4.88075	11.6414	1.60353	6.50759	2.11803	9.64831	7.30957	0.311388	11.587
7.4889	11.2821	10.3532	4.09475	1.54231	4.10594	5.94123	3.49849	9.78398	6.75413	10.0291	7.01885	4.34685	12.4221	1.91197	10.4338	4.19472	7.58177	0.542258	8.079	6.22687	0.404589	-0.827888	6.66625	-0.445599	9.99216	0.431899	7.67192	6.42339	7.52851	10.2682	2.69647	4.40102	15.3155	8.98798	7.13215	1.34676	0.620269	0.657415	15.9503	3.84669	5.6598	11.0205	0.928637	6.10582	1.02111	9.23592	6.37283	0.0219183	11.257
8.51688	11.8932	9.7773	7.17551	1.89744	5.06328	4.8099	3.38628	10.1507	6.58065	10.2147	10.3768	6.05357	14.3916	2.71503	9.48473	3.09014	7.81252	0.135678	7.89236	6.74028	0.294569	-1.39511	8.36859	-0.0780492	10.3291	0.986899	7.29523	5.20985	6.63909	9.5278	3.32467	6.26345	15.4141	8.50277	7.30394	1.4068	1.42514	0.969045	16.0189	4.78988	4.63752	10.1803	0.882127	6.63393	1.76209	10.207	6.33781	0.284428	11.3661
8.78336	11.5932	10.1126	7.26766	2.1646	5.96001	5.15838	4.16131	10.5354	7.30228	10.5553	9.71011	4.88858	14.0637	1.83023	9.55786	2.45444	7.71381	0.102358	7.81229	6.69191	0.336359	-1.36969	7.90276	0.0186308	10.7327	1.03319	7.09096	5.08185	7.33617	9.94231	2.72194	5.5363	16.2355	8.77865	6.8481	1.35946	1.98136	0.890435	15.8352	4.78981	5.61836	10.1177	0.619827	6.50379	1.762	10.0058	5.91931	0.217538	12.2464
8.21354	11.4422	10.6664	6.62196	2.19889	5.70982	5.00288	3.64803	11.0046	6.53558	10.0461	8.80481	4.09546	13.0824	3.10259	9.53186	2.71787	6.75613	0.317238	7.4642	6.23532	0.368479	-1.36648	8.22766	-0.00309917	10.6672	0.927089	6.66383	4.89273	7.92912	9.90182	2.56662	5.56291	15.7261	8.43815	7.41758	1.39441	0.872049	0.962305	15.8501	4.94482	4.16889	9.86647	0.819897	6.60893	1.45361	9.9784	5.75866	0.294308	11.8787
7.69409	11.0866	8.85133	3.06634	2.50347	4.89535	4.96967	2.29747	10.2733	6.24219	9.09884	2.47559	2.92204	11.3057	1.21369	9.42303	2.41801	7.09259	0.823718	7.24308	7.618	0.572559	-0.937238	5.70044	0.0640308	11.173	0.661709	5.34855	5.26098	9.12313	9.17123	2.30423	3.31108	14.4182	8.238	5.20687	1.25626	0.246619	0.721155	14.2669	3.89333	3.57937	9.04921	1.03774	6.16614	1.61101	8.95394	6.02677	0.158778	12.6672
8.49427	11.7219	9.56296	5.81753	3.29149	5.08556	5.33096	2.74803	10.8353	6.00447	9.71945	5.95078	5.47341	13.0119	2.60581	10.6481	1.58965	8.40481	0.810118	7.51973	7.75297	0.382699	-1.44869	5.85077	0.00146083	11.5492	0.767899	6.14537	5.40057	9.28871	9.44825	3.01276	3.64194	14.9445	9.22511	5.65922	1.46162	0.476869	1.16614	14.5084	4.47757	3.70749	10.9438	1.68679	6.43741	1.87247	9.30975	6.77646	-0.0450517	12.7014
7.85407	11.4657	8.00875	2.94907	2.41294	4.74319	5.06762	2.29796	10.4653	6.04825	9.09071	3.29709	5.21299	11.3062	2.93662	8.30901	3.04817	7.32829	0.869978	6.91699	7.75438	0.551779	-0.843148	5.51224	0.184361	11.1524	1.40809	5.75052	5.02676	9.04925	9.1634	2.64619	3.52321	13.1043	8.48984	5.57301	1.17753	0.466869	1.11211	14.8173	4.32855	7.72236	9.45492	1.3946	6.305	1.77777	8.76591	6.40962	0.242458	12.2185
7.28113	11.9673	9.72732	2.79	2.7356	5.15257	5.18778	3.19111	10.8455	6.19177	9.38203	4.93952	4.1263	11.6146	2.35127	10.6169	3.02604	6.95891	0.551588	7.84951	8.00178	0.294119	-1.49907	6.93568	-0.166279	11.0327	0.193689	6.32989	5.41515	8.72929	9.14724	2.97465	4.92741	15.3076	8.88018	6.48474	1.705	0.451939	0.895865	15.6968	4.19911	7.31994	10.3283	1.39007	6.62906		8.62213	6.16286	0.0804983	12.5158
9.08255	13.6953	9.02515	5.99931	3.05065	5.52266	6.19327	5.15981	11.3867	7.61294	10.3686	8.1833	4.64528	13.7231	1.0051	11.1879	3.7691	8.18161	0.883958	9.22994	7.45585	0.559489	-1.23592	9.78619	0.234001	12.7227	1.46202	9.06014	6.94483	7.90706	11.0825	3.06851	7.77875	15.9015	8.72702	7.87339	3.43662	1.15165	1.24594	16.0478	5.35236	8.7169	9.96936	2.46183	7.06055	2.90204	10.4007	7.18277	0.168778	13.0111
9.57427	13.6683	8.93926	5.53649	3.0257	5.31364	6.19923	4.92119	11.5371	7.47935	10.1244	5.89082	5.46465	13.514	0.911719	10.9628	4.48102	7.90668	0.849718	9.20129	8.38985	0.718809	-0.757218	9.52857	0.673211	12.5642	1.18359	8.84611	6.65487	7.8272	11.091	3.20283	6.91912	15.5312	8.61094	7.81255	6.3391	1.13693	1.42163	16.2073	5.25244	9.08732	10.1876	2.56944	7.10557	3.46043	10.6024	7.41884	0.471378	12.6967
9.58693	13.5248	10.3907	5.53499	3.60059	5.30396	5.95282	4.15937	11.5894	7.484	10.3157	5.29073	5.53251	13.4802	0.961589	10.7924	4.99223	8.04503	0.695218	8.9713	9.20376	0.496679	-1.17021	9.47378	0.0654908	12.5231	0.191649	8.82519	6.48206	7.76505	11.1639	2.71499	7.62159	15.518	8.63	7.76713	5.01575	0.965859	1.43495	15.9237	5.46462	7.90656	9.70777	2.29186	6.82162	2.74338	10.3859	6.94679	0.130888	12.5597
9.15769	13.4566	9.55379	4.88618	2.77768	4.89688	5.74608	3.59322	11.9448	6.89465	10.5548	4.73072	5.08239	13.0737	0.506699	10.2867	4.22844	7.67803	0.807988	9.32166	8.60114	0.509019	-1.17534	8.51772	-0.143819	12.1018	1.18181	8.1771	6.34742	8.44245	10.5128	2.18526	5.92833	14.8335	7.30551	7.17597	6.23477	1.27047	1.67186	15.5658	5.81506	9.96024	8.63413	3.16876	7.11758	3.3297	10.5705	7.34519	0.392308	11.631
10.8985	10.8995	9.9404	5.68389	1.64037	3.83118	5.43872	3.74112	10.5574	5.97278	9.41879	5.86206	4.53243	12.1298	0.316379	10.6782	2.80857	6.79291	0.629608	8.19143	6.26939	0.340959	-1.63933	7.46562	-0.193369	10.2218	0.781739	6.08004	5.58357	8.84454	9.7215	2.80192	4.89035	13.468	7.61407	6.44543	1.49444	0.621679	1.29148	15.3934	4.60429	3.34378	10.3431	1.13688	5.82636	1.90737	9.41026	6.84623	0.0169483	10.1146
11.3519	13.3009	9.41005	4.44628	2.65477	4.41909	6.47563	3.33122	11.0924	6.65419	10.2535	3.13581	4.23694	12.8622	1.06852	9.3095	3.85999	7.752	0.903648	11.4815	9.36424	0.613859	-1.3784	9.09472	0.185231	11.0715	1.30627	8.38932	6.1614	9.89687	9.16451	3.86393	6.47009	16.3199	8.91579	8.00049	7.18778	0.896209	2.21947	15.4056	4.47082	7.66672	10.4042	2.66904	7.28695	2.4833	8.92162	7.33875	0.255398	11.939
7.86522	13.1145	10.1501	4.07243	2.17397	4.35863	6.33017	3.18762	11.0929	6.56277	10.1341	2.97219	4.01934	12.7578	0.321379	9.88137	3.66924	7.9147	0.787698	11.6303	9.12426	0.443879	-1.78355	7.18466	-0.168409	10.4525	0.610249	7.28676	5.89181	9.77846	9.08983	3.59777	5.56655	17.0959	8.87692	7.12281	6.94002	0.625689	1.85746	15.4045	4.5198	8.89314	11.317	2.76202	7.14613	2.52153	8.98677	7.42654	0.0980283	11.6115
6.86397	13.1277	8.48204	4.01188	2.26386	3.02843	5.44658	3.62068	9.90867	6.45627	9.33292	3.7724	3.37385	12.6169	0.867659	8.42356	4.08194	7.98271	0.311678	7.29368	6.15901	0.405039	-1.36136	8.27223	0.249331	10.406	0.972139	7.17189	6.27429	9.18391	9.16068	2.15328	6.37672	15.518	9.30229	7.74543	1.69626	0.618099	1.2403	15.5526	3.94862	6.36231	8.2947	0.897497	6.26598	2.1662	8.49822	5.59255	0.200328	12.9824
7.03646	12.9191	8.41944	4.01107	2.30269	3.10914	5.29796	3.23098	9.91938	6.99557	9.12266	3.56395	3.71216	12.5966	1.00468	8.21351	4.27888	7.59581	0.602768	7.12024	6.06741	0.876439	-0.698088	7.61174	0.574621	10.2299	1.2477	6.9134	6.05467	9.15987	8.96002	2.08455	5.32634	15.3556	9.18779	7.24142	1.63663	0.698509	1.34173	15.5508	3.777	8.14684	8.18614	0.891707	6.06116	2.37236	8.20838	5.45185	0.254848	12.6296
7.8063	12.8371	7.99142	3.83848	1.97958	3.51008	5.39743	2.88904	9.95979	6.45339	9.40178	3.92188	3.70004	12.8882	1.31863	8.66821	4.31377	7.95742	0.310808	7.43939	5.93672	-0.101791	-1.55488	7.74485	-0.107809	10.4074	0.115589	7.1657	6.12711	9.11586	9.22507	1.83969	5.19649	15.647	8.94463	7.8647	1.60998	0.375749	1.1483	15.4648	3.55302	6.8712	9.10138	0.871477	6.18955	1.9071	8.30582	5.65092	0.0280483	12.591
7.28156	12.0562	9.29564	2.67986	1.77029	3.3132	5.8422	4.1221	9.86658	6.63179	9.50166	3.74461	3.36101	11.9723	0.664689	8.65067	2.9569	7.85736	0.703918	7.29877	6.26778	0.786319	-1.25894	7.0658	0.178731	9.90654	1.52423	7.22646	5.40049	7.76972	10.1001	2.72963	4.81678	14.5587	7.99636	6.6807	1.33632	1.28778	0.864555	15.2254	4.09699	7.80125	9.84774	0.919377	6.36957	1.40478	9.10554	6.5962	0.155888	11.5059
7.61395	12.7878	9.66227	5.6578	1.54159	2.74476	5.4447	4.36738	9.91092	6.60149	9.75856	5.14576	3.56931	12.5899	1.65945	11.3626	2.32645	8.16532	0.364848	7.09708	5.62933	0.602289	-1.27461	8.0583	0.139391	10.9707	0.678639	6.45581	4.40541	9.44274	8.32362	2.12851	4.51935	15.3086	8.16053	7.23716	1.21421	1.12464	0.964515	15.7685	4.20925	3.84648	11.4406	0.868137	6.00695	2.77135	9.77171	6.36228	0.106098	11.6996
7.93541	13.4336	9.63042	4.91494	2.07986	2.95949	5.46007	5.26419	9.6379	6.5694	9.52766	3.75588	2.61618	11.8363	1.66352	9.58584	3.37163	6.86183	0.421828	6.97817	5.96177	0.634659	-1.25082	7.71836	0.563781	10.766	0.817879	6.58918	4.58952	8.63941	8.44429	2.51067	4.66179	15.6985	7.62537	7.22933	1.45326	0.592409	1.0979	15.9934	4.55262	2.19241	10.9015	1.13573	6.39452	2.45264	9.7596	6.32839	0.247298	12.45
7.0888	13.656	9.26851	5.55513	1.73962	2.55514	5.25535	5.47089	9.76958	7.55984	9.23626	2.9811	2.55773	12.3372	1.26918	9.42755	2.63277	7.45838	0.570708	6.78915	6.27967	0.839339	-0.589568	8.3669	0.535801	10.6139	1.08294	7.14022	4.72693	8.50575	8.05479	2.91953	6.17213	16.4885	8.29954	7.34888	1.32437	0.872899	1.2955	16.1754	4.61899	4.26076	9.59512	1.00795	6.34793	2.74444	9.82538	6.23354	0.429708	12.5566
6.75223	12.0418	7.63206	4.99741	2.20284	3.25204	4.63279	4.35611	10.453	7.36111	9.10816	3.55189	3.19258	12.6177	0.425599	9.89262	2.51772	7.33623	1.03823	6.4462	6.36816	0.504329	-0.692148	6.79469	0.268011	10.546	1.13372	6.49333	4.38482	7.81651	8.9784	2.4405	4.66124	15.0758	7.8416	5.18344	1.18908	2.25986	0.948565	15.8827	4.32843	3.76559	7.71754	1.24062	5.97347	2.49903	8.88476	6.58766	0.378908	12.5193
6.71854	11.5066	8.69203	3.62289	2.25308	3.93641	5.93309	3.81428	11.0342	6.80615	9.99418	2.9499	4.29432	11.0669	0.809329	10.104	3.2564	7.64993	1.48682	6.87437	7.16242	0.656869	-0.866258	6.27492	0.147951	9.15631	1.28454	6.11803	5.70754	8.05516	10.7049	2.89824	4.16433	14.0356	8.05441	6.25315	0.92642	3.58266	0.928815	15.1094	4.43016	6.73378	10.1542	0.650657	5.85273	1.69196	9.31704	6.26125	0.213578	11.3329
7.42556	12.0942	10.0329	5.49992	2.32521	4.04453	6.14665	3.13706	9.81644	6.32452	8.89046	4.19659	3.73924	12.1093	0.651809	10.5159	2.60653	7.37224	0.439448	7.10935	8.27839	0.776699	-0.948698	7.23113	-0.00192917	11.0652	1.0204	6.02837	6.08819	9.09864	9.92595	2.88563	4.1068	15.7453	8.33474	7.10834	1.7789	0.331769	0.864525	15.0585	4.77698	7.20426	10.5571	0.980047	6.31734	1.71608	9.27712	6.56943	0.156738	13.5412
6.30138	11.6152	9.11744	2.35271	2.20898	2.99661	5.76682	3.32591	10.3003	7.198	9.61119	3.18018	3.56405	12.0901	1.34107	9.09872	2.0453	8.28724	0.616058	6.60233	6.30267	1.30356	-0.387208	7.43807	0.559131	9.59065	1.54818	7.11935	5.3689	9.39636	8.84382	2.70363	5.3015	14.67	8.3999	6.07077	1.3851	1.03236	0.828025	16.0261	3.92774	4.51701	10.6079	1.08094	6.28439	2.16981	8.65714	6.1868	0.269688	11.7474
7.16697	12.0243	9.43107	4.81598	1.9946	4.34657	5.63722	3.22367	10.6747	6.95098	10.156	3.77721	3.29756	12.4183	1.27744	10.3252	3.09895	8.16258	0.806888	7.95272	6.91504	0.594499	-1.06495	7.36778	0.229911	9.86699	1.38957	6.51458	5.92238	8.96527	9.38472	2.96674	4.62233	15.1554	8.55106	7.37931	1.16801	0.673549	1.04384	15.9886	4.36085	4.62469	10.1296	1.1433	5.93093	1.62121	9.32186	5.97124	0.142278	10.8964
7.47767	11.6522	8.15826	5.82695	1.89612	2.62945	4.64109	3.12063	10.475	6.44549	9.11513	3.98612	4.01064	11.9264	1.31001	9.77719	2.79314	7.73017	0.708708	6.529	8.43206	0.867179	-0.666548	8.24158	0.276341	10.8584	1.25962	6.88651	5.00134	9.22965	8.40337	1.1481	5.99854	14.8288	7.60398	6.24138	1.07427	0.305669	0.905645	15.5489	3.86947	4.36741	9.67653	1.27776	5.61595	2.13807	9.75243	6.05915	0.343068	12.4621
8.57101	12.6946	8.48312	5.26022	1.89863	2.71046	5.32547	2.55456	10.6663	6.82749	9.69276	3.51953	3.9175	11.9628	2.48476	11.1273	3.99731	8.60006	0.310138	7.89575	7.55505	0.221929	-1.37569	8.33836	0.0799608	10.55	-0.0333508	8.05345	5.79314	9.45808	8.45408	1.11849	6.29794	16.1612	8.01437	7.72521	2.01008	0.184449	0.737255	15.6721	4.0468	7.79761	9.19789	1.08075	5.65379	1.90121	9.78625	5.87456	-0.0239417	13.0234
8.41482	12.0631	7.65027	3.00404	1.97193	3.09635	5.48642	2.50672	10.3311	6.85826	9.72033	3.21899	4.4417	11.4923	2.58372	10.3452	4.88795	8.29126	0.525148	6.58315	7.2652	0.371499	-1.26148	8.38999	0.0692708	10.9229	0.493759	7.56364	5.40283	9.09611	8.17996	1.15714	6.00023	15.7579	8.29991	7.79799	1.94905	0.268959	0.873245	15.8242	3.84479	7.42784	8.68737	0.999927	5.78781	1.77533	9.32839	5.43532	0.167628	13.2491
7.58699	11.3718	8.3871	2.8589	1.71495	3.13538	5.89271	2.75771	10.4085	7.43087	9.88037	5.58213	5.28334	11.8567	2.04277	10.853	2.93151	8.68781	0.443068	8.50218	6.88689	0.522189	-1.00341	6.46354	0.0602108	11.7583	1.22375	6.89631	5.66209	8.6094	9.92128	3.27175	3.76072	14.5059	8.18878	6.20237	2.88335	0.339589	0.540395	15.5968	4.68015	5.54067	11.0318	0.712867	5.63737	1.63451	9.12499	6.27695	0.0699483	13.5509
7.08842	11.4547	9.54608	5.06638	2.07861	4.48184	5.8655	4.35362	10.3456	6.66015	9.9213	6.82632	3.71882	11.8111	1.17092	9.82983	2.85648	6.58758	0.459298	6.95322	5.85394	0.742049	-0.951928	9.2823	0.189691	10.063	0.882119	6.27213	5.83063	8.33764	8.50871	2.36859	5.758	13.1405	7.08538	7.7583	1.15899	0.472039	0.754085	13.7278	4.53221	5.58912	9.58867	0.747287	5.69124	1.05131	10.1613	6.32842	0.0633283	10.9623
7.57104	11.5158	9.82672	3.34698	2.33055	4.80851	6.27855	4.93697	10.4652	7.72681	10.2798	3.66414	4.52995	12.2951	1.01762	10.6596	3.23692	8.38795	0.461148	8.04492	7.2448	0.760619	-1.02144	6.6048	0.177161	10.3833	1.16021	8.28826	6.5356	8.13447	8.68538	3.31923	4.15912	15.1737	7.7655	7.25487	1.66368	0.426749	1.03242	15.1506	4.33178	6.01708	9.98612	1.42524	6.26603	1.72943	10.2781	6.69087	0.0246783	12.7983
6.93841	11.7765	9.13777	4.90914	2.45608	3.56772	5.97372	2.82314	10.7156	6.57609	9.14553	5.1417	5.17894	12.4271	0.557429	9.28593	2.50416	8.12911	0.306938	6.83549	8.24883	0.0988894	-1.58502	7.61703	0.0795608	12.4798	0.732669	5.9194	5.28095	9.48486	9.45142	1.5006	4.38501	15.8098	8.0072	6.28464	1.61305	0.796179	0.885445	14.3708	4.95796	6.70984	10.4251	0.732077	6.09632		10.0122	6.82068	-0.116062	13.666
8.50611	12.1496	8.43813	5.66457	1.78658	3.22347	5.81963	3.59549	10.3137	7.12629	9.12798	5.25657	4.6693	12.3524	1.33442	9.55579	2.30819	7.65831	0.635188	7.32905	6.63425	0.858949	-0.558788	6.32963	0.438281	12.1715	1.17602	6.84931	4.8758	9.22641	9.43872	1.46734	3.8339	16.1484	7.48379	6.46844	1.38224	0.810929	0.898575	15.1666	4.45343	6.24551	10.1213	1.19643	6.26523	2.11462	9.22262	6.42279	0.507958	13.9809
10.1628	12.663	9.17927	6.83715	2.99266	3.92607	5.92922	2.91966	10.7251	6.9935	9.82112	7.13026	4.38467	12.3071	2.30975	10.9635	4.09017	7.80188	0.624908	7.74695	6.0785	0.753799	-1.28174	10.2165	-0.123759	12.3964	0.389819	6.8143	6.26763	8.84735	10.2493	2.6983	7.74807	14.3438	8.01202	8.66657	3.17898	1.5779	0.930165	15.0726	4.85229	6.36158	10.5104	1.15905	6.0802		9.81473	7.20021	0.0153683	13.2658
8.58648	12.0434	8.52582	8.29776	2.24913	3.76476	5.64487	3.67592	10.1065	7.44949	9.33672	5.1234	4.59644	11.7043	2.41882	10.8618	3.03772	7.67498	0.750288	7.3115	6.36019	0.791859	-0.623268	8.22649	0.405601	12.3274	1.61005	6.37359	5.62633	7.68	9.66435	2.78848	5.04386	15.0093	7.83939	7.14356	2.17021	1.61433	1.00442	15.5104	4.00617	7.98755	9.75079	1.46158	5.93647	1.79166	8.91742	6.51415	0.324868	13.3763
11.4855	12.0504	10.2084	3.92648	1.75367	3.23669	6.05485	2.4129	10.3608	6.3114	9.69548	5.19476	3.86336	12.1664	1.40637	9.01948	4.05986	8.11316	0.113748	6.80312	5.65705	0.0946194	-1.37699	7.23322	-0.226949	9.97021	0.543299	7.17547	5.64725	8.54317	9.4601	2.04824	4.69499	13.978	7.51827	7.35017	1.40522	0.265069	0.835285	14.1452	4.24812	7.45419	9.49477	0.895887	5.66524	1.92587	8.96769	6.17833	0.0613483	10.1627
11.5103	12.1286	8.80012	2.64688	2.05808	2.9323	5.90005	4.34274	10.5549	6.51601	9.40564	2.45561	2.58997	11.2312	0.755699	8.64819	3.18388	7.838	0.356648	5.85858	5.99919	0.674789	-1.33537	7.93962	0.0212408	9.59854	0.497339	7.2453	5.68357	8.45209	9.38703	2.1737	5.91987	13.8265	7.25416	7.44807	1.0311	0.344649	0.786025	14.3983	4.29598	8.54452	7.72846	1.12575	5.64819	2.6233	9.25893	6.376	0.223078	10.6918
11.2076	12.9797	10.8546	5.50119	2.61333	4.12824	6.51014	3.0745	10.9413	7.32333	9.53136	6.74192	5.8573	14.0462	3.4473	10.5255	5.28239	7.01646	0.493668	7.8629	6.44132	0.662739	-1.17966	6.612	-0.0508392	12.7628	1.24654	8.17437	6.08471	8.59857	10.7984	3.98805	4.87788	16.6093	9.6476	6.93283	1.36084	1.53209	1.38499	15.8403	4.59168	5.90253	11.8305	1.56153	6.90558	1.24985	9.37599	7.13428	0.0924583	12.8727
6.55527	11.3956	8.06469	2.50731	1.87737	2.28394	5.56334	5.3127	9.73408	7.34244	8.91185	2.17572	2.6096	11.4473	0.522649	8.97012	4.59479	7.62102	0.708738	5.6391	5.85185	0.873589	-0.929698	8.23113	0.603921	10.2587	0.987819	6.28697	5.24092	7.29967	9.08575	2.24552	5.25374	14.638	8.27762	7.60529	1.00116	1.70752	0.645305	16.0663	3.9152	4.42851	7.17147	1.09538	5.641	2.2999	8.83131	6.06323	0.305118	10.4738
7.29232	12.4663	8.93443	2.95966	1.85255	3.27356	5.97028	3.48932	10.2624	6.523	9.47245	4.4307	3.2297	13.1557	1.66794	9.59112	3.4751	7.65556	0.417188	7.50101	8.67672	0.391119	-1.45311	9.06263	-0.333689	11.0921	0.670419	7.53267	6.37213	9.28977	8.79605	2.9567	7.06265	16.254	8.55848	8.22934	4.2009	2.29704	0.789435	15.9099	3.99166	9.93269	10.338	1.45541	6.45548		8.76094	5.69918	0.142558	13.4284
8.02234	11.789	10.3307	4.46784	2.7118	3.41713	5.94052	4.22877	9.83462	6.83748	9.79249	4.74692	4.44283	12.6618	1.65994	10.3048	2.82553	8.4131	0.613708	6.96512	6.82943	0.764399	-1.06457	5.5642	0.152881	12.0073	1.09123	7.17258	6.14808	8.89193	9.33277	2.69387	3.79504	16.3519	8.94596	6.01363	3.28463	0.750199	0.959325	15.6769	4.63206	5.24117	11.4984	1.23581	5.72437	2.04031	9.31321	6.6428	0.212938	13.4806
8.67671	13.1778	10.5668	6.72218	2.01978	2.81121	5.36458	4.44225	10.0232	6.09602	9.82022	6.20284	3.82685	13.5808	0.708629	10.8732	4.3476	7.32596	0.379268	7.1133	6.62452	0.603399	-1.34187	9.19243	0.213111	11.3218	0.980469	6.65523	5.71489	7.87674	9.76356	2.20125	5.85045	15.1432	8.08183	7.50352	1.29964	0.548679	0.863585	15.6641	4.90379	6.38947	10.9857	0.932367	5.71225	1.83561	10.0149	6.49372	0.219688	12.1289
7.65818	13.8108	10.1546	4.35933	1.85412	3.38129	5.68347	4.95932	10.1951	6.83687	9.92558	4.31229	4.54185	13.4583	1.36692	10.9473	4.82171	7.65051	0.699628	7.72431	6.59787	0.770479	-1.13904	8.09037	0.272161	11.2656	0.783879	7.48249	5.98653	7.54057	9.64445	3.58401	5.73787	16.6439	8.69368	7.67017	1.61035	0.980609	1.14753	16.0436	4.52867	8.45516	10.9497	1.60243	6.4348	1.97277	9.40984	6.76396	0.356678	13.28
7.2017	13.142	8.45572	6.61958	1.97852	3.02499	5.49528	5.7197	10.5112	7.52468	9.57121	3.58307	2.70379	12.9866	0.378776	11.1386	3.98745	7.7354	1.26958	10.0766	6.6378	0.449306	-0.797508	9.34696	0.267522	10.5563	0.949979	7.72238	4.87056	7.75776	9.67847	3.57636	6.79681	15.906	8.03576	8.48072	0.957455	0.804362	0.733732	15.8429	4.79339	5.0953	8.90421	1.42314	6.20645	2.35345	10.0064	7.21323	0.28969	11.9691
7.33804	12.8432	7.9375	5.51268	2.02138	3.30628	5.70566	5.31191	10.1361	7.86137	9.45038	4.61245	2.73721	13.1214	0.749556	10.5156	4.56577	7.79489	1.83001	8.93316	6.86244	1.00406	-0.692718	7.81713	0.743003	10.6921	1.6857	8.07271	4.92335	8.07626	9.47487	3.0996	4.49715	15.8387	8.24647	8.11824	1.35074	0.957072	0.903822	16.2269	4.5871	3.91481	7.86506	1.1792	6.07894	2.41195	9.48223	6.81928	0.7859	12.2619
9.58885	11.6913	9.2078	4.48384	1.80373	3.56313	5.59413	2.94059	9.89115	7.04706	9.63272	3.78768	2.78682	13.2672	0.743426	8.93026	4.4969	7.69158	1.00789	7.5814	6.7428	0.694296	-1.21039	7.7768	0.0080925	9.48152	1.2136	8.08712	5.55905	8.14342	9.06411	3.03432	3.82118	15.7951	8.5977	7.45651	1.10787	0.516682	0.635272	15.3028	3.86334	6.29841	9.45539	1.08089	6.13848	1.42571	8.90749	6.0922	0.68915	11.3946
9.44961	13.9112	10.179	6.12719	2.74763	4.33318	7.03867	3.32245	11.3453	7.25663	10.6724	4.57429	6.34355	14.5202	0.727276	11.7979	3.0902	8.60195	1.05214	11.212	9.94063	0.691376	0.190022	7.36005	-0.230008	11.1257	1.20693	6.84227	6.09724	9.9044	11.3949	2.82824	4.92436	16.2006	8.52011	6.68141	7.6581	1.19543	2.23078	15.7771	5.62659	8.66238	10.797	3.5068	7.49131	2.65669	9.56909	9.35914	0.40842	11.8312
7.00223	12.1096	9.39784	2.28889	2.68436	2.75438	5.29774	2.54238	10.0596	7.13039	9.26516	3.2446	4.62378	10.1954	1.73054	12.5297	3.44655	7.8028	0.570432	6.51272	5.76153	0.423936	-0.796568	8.03699	0.0763925	11.1562	1.23331	7.50021	5.39884	7.78526	8.75064	2.51311	4.9706	13.518	6.70609	7.67713	1.28737	0.337852	0.437892	15.9451	4.53132	3.1873	8.20046	0.881652	5.43757	1.76315	9.04139	6.0172	0.12063	13.6276
7.43102	13.6596	8.68735	3.43629	2.15306	2.80809	6.34023	3.62114	10.6363	7.1331	9.07501	2.51866	4.97486	12.5042	0.121326	9.85085	3.14461	7.57293	0.797622	9.6872	9.19211	0.481356	-1.07449	7.52242	-0.0838675	10.3994	0.603579	6.27029	5.532	9.81653	10.7373	2.32084	5.67463	15.3468	7.42332	6.75557	7.93476	0.833042	1.97133	16.0221	5.23829	6.92565	8.41056	3.27396	7.29109	2.78759	9.0353	8.39292	0.35842	11.5895
7.62377	12.2394	9.90097	3.99978	1.33502	4.07306	6.30633	3.96601	10.3025	7.0072	9.85494	9.05298	4.51837	12.715	1.97035	10.1023	3.66469	7.98139	0.489882	8.94265	5.81649	0.662476	-1.00525	7.29673	-0.0447375	10.2763	1.11487	7.72538	5.25134	7.02989	10.7198	3.19519	4.59358	14.997	8.06622	6.23524	1.27439	0.794602	0.947262	16.2015	3.89032	8.95566	10.6608	1.94165	6.21831	2.02058	9.05009	7.19332	0.11926	11.2503
7.85534	12.4211	10.1919	7.38675	2.18723	3.8993	6.39222	3.60008	11.158	7.11573	10.0787	6.80046	3.06705	13.4188	1.45541	11.2729	3.31818	7.40577	0.928472	7.7302	6.67516	0.915626	-0.850808	8.65178	0.304073	12.5303	1.6847	6.81558	5.48808	9.51881	9.21228	3.03998	5.93255	16.7124	8.92932	7.76177	1.77635	1.18659	1.15804	15.5761	5.03927	7.22412	10.3735	1.32208	6.33513	1.68064	9.6901	6.84671	0.28938	13.8262
11.1326	12.5937	9.74134	5.38208	2.28283	3.31053	5.69271	3.93155	10.0855	7.57611	9.95331	4.06844	4.7497	12.4485	3.35108	10.8027	4.69517	7.20309	0.850042	7.24929	6.39946	1.01481	-1.05185	10.5518	0.596422	12.055	1.54991	7.91604	5.70861	9.1811	9.75871	2.33519	7.18865	16.1399	9.14567	9.00221	1.3928	0.740992	1.42466	16.0734	4.52383	2.78506	9.95227	1.53599	6.51202	1.6318	10.3586	6.84687	0.3762	13.2253
8.4069	12.5646	8.59087	3.96907	1.91346	3.40641	5.60923	3.88362	10.2149	7.44586	9.81392	3.34193	4.70358	13.0832	2.30625	10.8704	4.08706	8.09348	0.749472	7.55542	6.01671	1.24661	0.0892017	8.14536	0.218282	12.1258	1.68653	7.67699	5.83922	8.89015	9.12659	2.46447	5.7319	16.6504	9.3812	7.81522	1.36817	0.775282	1.24253	16.2132	4.41513	2.14626	9.8321	1.57985	6.57448	2.10107	9.88805	6.40731	0.32741	13.3826
6.38131	12.1771	8.32569	3.43145	1.77021	3.29004	5.49773	3.16546	9.80598	6.87597	9.53457	3.55193	4.04313	12.7903	1.97421	9.87213	3.18464	7.83745	0.560902	7.24676	5.78433	1.12755	0.0537717	8.33354	0.158612	11.219	1.51705	7.41948	5.93387	9.05606	8.69072	2.06	5.55364	16.243	8.81876	7.10073	1.07607	0.519982	1.07766	15.9942	4.301	3.41455	9.38289	1.23733	6.3347	1.48151	9.5888	5.98649	0.17439	12.6165
9.28967	12.3376	7.88797	4.60967	2.11447	3.51736	5.49484	2.86644	9.73976	6.76016	9.66236	3.42032	4.35511	12.2868	1.32731	9.70664	4.34187	8.09936	0.852842	7.2945	5.64637	0.896926	-0.907578	8.76285	0.439522	11.4499	1.7307	7.64391	5.89349	9.18734	8.81641	1.90761	5.49822	15.8207	8.42582	8.01932	1.25216	0.584052	1.09883	15.848	4.37537	3.5988	9.34633	1.40117	6.34766	1.60762	9.47581	5.76619	0.10581	12.2958
6.88296	12.422	9.18362	5.86196	2.3222	4.441	6.28376	4.28193	10.6417	7.14859	9.85504	4.14721	3.43667	11.783	1.29248	10.4486	3.08358	7.63999	0.936092	7.52918	6.70369	0.899656	-1.10969	8.92719	0.610433	10.1524	1.60648	6.36717	6.32252	9.66306	10.4718	2.5135	5.86365	14.9369	8.12233	7.40017	1.44368	1.22804	1.42183	15.1625	4.67271	8.62642	8.672	1.74913	6.3872	2.45785	9.17174	6.67793	1.08379	10.6958
7.26699	11.9164	7.62377	3.95619	1.55306	3.21393	5.63664	3.99589	10.2909	6.81087	9.09399	2.41497	2.66036	11.086	0.368516	8.76657	3.85657	7.19288	0.462132	6.69806	6.40705	0.389786	-0.643518	8.32622	0.139533	9.83141	1.39016	6.42902	5.83397	9.12472	9.85413	2.10973	5.79171	14.5787	7.58118	7.45685	0.805795	0.966832	1.13695	15.3071	4.03611	6.7141	7.94927	1.73377	6.1363	2.30631	8.40425	6.39138	0.8496	10.7315
7.66748	12.6228	9.59033	4.68214	2.10743	3.8689	5.51677	5.26805	10.6879	7.49831	10.0972	4.23597	3.63058	12.2125	0.697516	10.7288	4.05446	7.39835	0.642472	7.635	6.43482	0.539246	-1.2346	10.352	0.389612	10.8172	1.06212	6.6667	4.63542	7.90411	10.5199	2.97681	7.30209	14.9027	8.03507	8.57336	1.1116	0.411732	0.959312	15.8167	4.562	8.59748	9.87283	1.32721	6.24111	2.14245	10.4306	7.03399	0.13954	10.3711
7.03333	12.2497	9.44295	3.24236	2.42252	4.04028	5.78596	4.8287	10.163	7.69679	9.59494	2.85767	3.67438	11.8311	1.02213	9.80255	3.97501	7.5476	0.747452	6.95219	6.65906	0.515196	-1.2233	7.92468	0.102102	10.0713	0.778819	7.04356	4.94151	7.87013	10.2122	3.25056	5.17145	15.1763	8.52959	6.77806	1.25287	0.418582	1.14423	16.0954	4.5719	8.17694	7.83601	1.51789	6.12767	2.29991	9.89806	6.67462	0.17406	10.2267
7.22371	12.1227	9.2133	2.78197	2.02829	3.84835	5.67134	4.66677	10.3636	7.35951	9.51006	2.17025	4.11159	11.2789	0.944466	9.25706	4.04784	7.50032	0.779752	6.52878	7.74539	0.937916	0.358212	8.66555	0.150723	10.0966	0.633859	6.90598	5.16207	8.1679	9.84328	3.28988	6.04571	15.3188	8.67007	8.273	1.24926	0.685842	1.2541	16.032	4.65318	7.761	7.51088	1.44113	6.31058	2.62878	9.92407	6.57275	0.19576	10.5588
6.84487	12.0165	9.98172	3.37222	1.25049	4.36825	6.23273	3.67451	10.2554	6.44542	9.62426	3.88135	3.28773	11.2066	1.52663	9.019	1.80442	7.39369	0.773772	7.88028	6.69977	0.697496	-0.467178	6.34077	0.0872225	9.96179	0.607259	5.61211	6.38605	8.81583	9.33381	2.19696	4.60262	14.7954	7.2103	6.54615	1.19647	0.693032	0.756982	15.1608	4.78081	7.13595	8.94247	1.21561	6.51686	2.05951	9.68097	6.5301	0.14491	11.8269
8.79267	14.0752	9.6047	5.8305	2.29068	4.37806	5.94466	3.4051	11.9106	7.22109	10.168	6.62569	6.51101	13.6281	1.40149	10.1964	3.4783	7.02334	0.932872	9.439	8.73587	0.0742961	-0.0351983	7.92901	0.0551925	11.541	0.963999	7.78702	5.81811	9.72424	9.77492	3.05537	5.99643	15.7263	8.36415	7.66687	6.66164	0.951422	2.36933	15.6128	5.08014	9.20643	11.0478	2.41369	7.43425	2.55455	9.50227	8.51111	0.22755	12.2931
8.67361	12.4005	8.21879	5.56562	2.26676	3.72512	5.63459	3.96215	11.0965	7.20709	9.5146	6.02137	3.5884	11.8613	0.796286	10.7655	4.35999	8.14036	0.777062	8.8165	7.38458	0.885226	-0.971848	9.08775	0.192243	12.1555	0.721829	7.05119	5.11533	8.80178	11.4089	2.58127	6.26099	14.9111	7.69407	8.12974	1.33817	0.372092	1.0641	14.9818	5.02038	2.25667	9.3461	1.24826	5.90602	2.93692	10.0974	7.1497	0.33954	13.7998
7.43119	12.097	9.66502	5.55111	4.72931	4.74265	5.06403	3.30522	11.0941	7.75854	9.32954	4.19563	4.26691	11.0752	3.65002	10.8392	5.0088	6.75433	0.986542	9.53916	9.54284	0.728866	-0.461828	10.0395	-0.208407	10.9945	1.03972	6.93343	4.10712	6.96799	10.2988	4.13504	6.58284	15.0178	7.79821	7.93054	1.54028	0.914352	1.21782	15.389	5.95289	2.93896	9.73913	0.939202	6.4758	2.60912	10.6055	7.04871	0.16513	13.0058
10.3242	12.5748	10.4939	7.41769	2.05314	3.00643	5.38108	1.83438	11.1506	6.34257	10.0024	7.66108	5.42079	13.7797	3.2116	9.59986	3.21668	6.85565	0.607022	8.28994	6.37221	0.729776	-1.42941	7.07904	-0.0216775	12.4783	0.807349	6.50468	5.18729	7.37135	9.61931	2.11335	5.19823	14.2891	8.19851	7.5711	1.79594	0.518002	0.788572	14.0349	4.50614	7.6644	11.0262	1.12293	5.8481	1.28181	9.8086	6.22813	0.15346	12.3532
8.3965	12.5308	9.92907	6.50658	2.3016	3.6187	5.5506	3.23356	12.1782	6.82667	10.2622	7.41217	6.21202	13.9343	3.46985	9.75035	3.1558	7.21461	0.831992	10.0544	7.71391	0.692746	-1.31841	7.44	0.111272	11.3752	1.54019	7.00245	4.83763	7.23903	9.91223	3.21982	4.95285	15.8971	7.84945	7.79925	2.74709	0.755402	2.00988	14.6248	4.44219	5.86234	12.2013	2.21851	6.91271	2.24512	9.30461	7.43717	0.09261	12.4408
7.57322	12.9356	5.57778	4.5459	2.08353	4.25237	5.45688	3.99326	9.96353	7.57322	10.4438	5.52921	6.22344	11.7522	1.38898	11.7991	3.75896	7.70618	0.627652	6.85742	8.35348	0.561706	-1.40336	9.07839	0.391213	10.9608	0.886519	7.32715	5.13572	9.38705	11.0549	2.32502	5.4536	15.0586	6.66824	7.7753	3.56115	0.426992	0.885322	14.4176	4.79114	8.86318	10.052	2.09449	6.45882	2.63663	9.8549	7.40611	0.60892	11.7534
8.97236	12.6647	9.41854	7.44875	3.43662	4.22155	5.3955	4.5779	12.6553	7.21743	10.5783	7.19074	7.47982	13.9238	1.53446	10.5137	4.27612	7.89228	0.731302	11.1615	7.28074	0.420196	-0.993468	11.1575	0.231522	10.9538	1.02287	8.13563	5.11728	6.89051	11.0692	3.49526	7.9922	13.8182	7.73343	9.07376	4.91179	0.703942	1.17559	15.7423	4.50802	9.63135	11.0025	2.61519	6.73323	1.65821	10.724	8.05298	0.07712	10.9824
8.65538	13.2702	10.0415	7.92945	3.52583	4.62953	5.19897	3.99822	11.4278	7.15722	10.6427	7.95746	6.3648	14.0419	2.32871	10.5367	3.29994	7.27792	1.02244	10.5973	7.62481	0.764116	-1.67327	8.71934	0.654833	11.0235	1.42527	7.82231	4.61135	8.0421	11.7875	3.60618	5.53615	15.0425	8.44739	7.80114	2.44864	0.900462	1.52035	15.8972	5.08599	8.03212	10.2903	2.32525	6.73353	1.63674	9.93391	7.51393	0.40721	11.1923
9.3753	13.1613	10.693	6.24217	3.42198	4.77905	5.43198	4.16346	11.7334	7.32933	10.9107	6.64237	7.21693	12.8974	3.3582	10.1066	4.294	7.00816	0.685792	9.91785	7.7898	0.650096	-1.43976	10.771	0.319883	11.2138	0.810629	8.38258	4.6597	8.40665	11.3651	3.29667	7.32213	15.3007	8.44229	9.47593	4.09539	1.05109	1.53405	15.4797	4.97492	7.1267	10.9174	1.80589	6.82526	1.58166	9.89331	6.9489	0.28422	10.8117
9.41761	13.6136	8.39894	6.51973	2.71019	5.40173	5.80094	3.15716	11.2722	7.10919	11.0874	5.95948	6.82285	13.375	2.49378	8.85841	3.65705	7.75844	0.886522	9.20314	7.64662	0.541916	-0.899128	9.70387	-0.0398775	11.0875	0.931669	7.87432	5.44097	7.65038	13.1262	3.60582	7.27554	14.4623	8.06648	8.12646	7.73252	0.817332	1.62685	15.2833	4.26975	8.08812	10.0171	3.6793	6.95436	2.83344	9.93604	8.50141	0.21487	9.99137
8.65629	13.0396	8.20898	6.97989	1.99284	3.51371	5.54195	4.74533	11.2721	6.76432	9.83728	6.38734	3.98751	13.9567	0.452956	10.1446	3.87858	7.31089	0.511332	9.17787	7.86226	0.700806	-0.953348	9.02799	0.0234525	10.8203	1.65355	6.97098	4.18321	7.83213	10.3834	2.79391	6.01023	14.7766	8.19837	8.00479	1.5612	0.679572	1.09827	15.4891	4.3264	7.54729	10.7529	2.10813	6.62817	3.05321	10.6599	7.25659	0.39934	10.9972
8.15229	13.1534	10.7707	8.17137	2.20205	4.27357	5.39513	4.65862	10.8936	7.3615	9.78089	6.86966	2.7371	14.3433	1.26357	10.1131	2.97886	6.74433	0.884942	8.59933	7.12231	0.515076	-0.817538	8.23982	0.321132	11.0153	1.30994	7.40032	4.28299	8.57347	10.1718	3.50255	5.78637	16.1997	8.0858	8.11824	1.43219	0.930422	0.892372	15.8381	4.02566	4.28222	12.1512	1.97307	6.75696	2.36472	9.7749	6.91997	0.1855	11.8546
8.59243	13.361	9.86967	7.44048	2.18558	4.00797	5.60147	4.7041	11.1934	7.47571	10.0821	6.37616	2.34716	14.6197	0.844186	10.1731	4.31478	7.24078	0.759112	8.07074	7.47002	1.05045	-0.710538	8.59043	0.458473	11.2083	1.30623	7.39251	4.14196	8.18905	10.0247	3.48806	6.29427	16.1551	8.63933	8.48478	2.82881	0.900382	0.918442	15.9567	4.1079	5.84401	10.4326	1.74432	6.71281	2.25963	10.2818	6.65066	0.22911	13.3237
9.69418	13.3195	8.43655	6.69602	2.15463	4.07651	4.88173	4.65374	11.5396	7.32617	10.0633	11.3708	6.27144	14.697	3.3448	8.79605	3.93989	6.74065	0.945912	9.53291	7.30676	0.670346	-1.04792	10.4015	0.491532	11.5564	3.13577	8.11161	3.74055	7.3292	9.54994	3.42903	7.4716	15.743	7.85863	8.67085	5.49798	2.84787	0.882272	15.6973	4.10253	4.82677	12.0501	1.63995	7.15688	1.92314	9.71391	6.73904	0.05162	12.7389
10.1286	13.5065	9.81109	5.37891	2.439	5.06748	5.75277	4.1527	10.5503	7.32923	9.98831	7.557	5.56206	14.4363	3.04418	9.6446	4.22961	7.65554	1.37068	8.99983	8.04716	0.871496	-1.08411	9.13694	0.516822	11.3178	1.99409	7.57395	4.48069	7.47238	9.72738	4.09115	6.37421	16.9697	8.50536	7.99844	3.01575	2.04731	1.14011	16.043	4.0783	6.22189	12.124	2.6516	7.33639	2.08459	9.42606	7.29929	0.15136	12.9358
7.80843	12.2136	8.87957	4.72513	1.53809	4.05608	5.93299	3.87477	10.7573	6.77221	9.92081	3.92344	4.03972	11.5101	0.682376	10.3449	2.49685	7.50402	0.662162	8.88542	6.78241	0.805476	-0.824178	7.40688	0.455583	10.4843	1.03099	5.01372	5.54934	8.25084	10.6578	1.69667	4.6625	12.8982	7.52034	7.26796	1.04208	0.533582	0.987572	15.6334	4.57081	5.39132	7.67875	1.70359	6.39621	1.75937	9.70782	7.27733	0.20943	10.1901
9.22097	13.1781	9.87784	6.13641	1.90067	3.70734	5.77036	5.08225	11.7796	7.50025	9.85626	8.78169	5.00216	13.8448	1.89673	10.9739	2.63293	7.2137	0.736552	9.60607	6.81868	0.687396	-0.477598	9.36044	0.241132	11.7471	0.797739	6.36589	5.38168	8.10192	10.8853	1.94231	6.56813	13.3787	8.57802	7.89314	6.91104	0.694472	1.29383	16.2331	5.09683	10.1174	10.3598	1.91653	6.41646	1.59393	9.98917	7.52534	0.37612	10.6793
8.67483	12.802	9.99193	6.9278	2.44328	3.97687	4.93588	3.8957	11.4193	6.8707	9.28417	5.72329	5.33947	13.1907	2.4444	10.8556	3.16408	6.9582	0.861532	9.41288	8.17108	0.642096	-0.834938	8.83275	0.122832	12.0367	1.17208	7.2607	5.03904	8.06359	12.5686	2.54805	5.93106	15.3888	8.68251	6.92592	3.10118	0.893422	1.72202	16.1386	4.93646	9.15764	12.0909	2.69177	7.03248	3.00102	9.97437	7.59915	0.48374	12.2764
9.74542	12.126	9.09666	6.32591	1.4865	3.00638	4.69194	3.69714	11.4139	6.52123	9.3542	9.47563	5.94561	14.3834	0.735396	9.17817	3.27778	7.02785	0.530972	7.59237	7.21402	0.0376061	-0.526378	7.70705	0.0773825	9.81697	0.943579	7.39704	4.934	8.52696	9.86479	1.32335	4.93172	14.5503	8.61499	6.26628	1.43278	1.97902	2.75225	15.8679	5.21207	8.7564	10.5581	2.1883	6.17801	2.0913	8.7199	6.69144	0.1176	9.78888
7.59866	12.5641	9.75229	5.56924	2.22458	4.25682	6.19817	2.75684	10.9042	6.43237	9.43646	3.97948	3.5246	11.4765	0.874276	10.2133	3.097	7.58335	1.05285	9.41875	8.25171	0.746996	-0.941808	7.7875	0.292283	10.5484	0.733809	6.22798	5.30262	9.67102	10.3586	2.62349	5.23964	14.0232	7.13985	7.27608	2.02581	0.556482	1.36825	14.6047	4.46107	5.88718	9.24162	2.14177	6.54792	2.07239	9.43267	7.27567	0.06604	11.091
9.28199	12.7369	9.48684	7.07654	1.8053	4.32843	6.20557	3.49575	11.6027	6.95793	9.93776	4.85683	6.2346	12.2449	1.30183	11.557	3.69247	7.96185	0.992142	9.38263	7.35478	0.940886	-0.973468	8.85335	0.0977025	11.4366	1.03254	7.35642	5.30185	9.74267	11.4205	2.83212	6.2206	14.213	8.12254	7.72679	2.15663	0.596012	1.2286	14.929	4.596	6.56596	10.7901	2.62953	6.6749	2.98198	9.92732	7.99038	0.18821	12.0434
7.71789	12.2838	10.7751	3.73353	2.40357	4.14544	6.69312	3.91268	10.8289	6.96227	9.83807	3.54744	2.76492	12.669	1.69425	8.90444	2.78115	7.44157	1.08155	8.05872	8.02884	1.42162	-0.81697	6.12181	0.291181	10.3042	2.60448	6.98088	6.208	8.94881	10.0353	2.98791	4.81779	15.1219	8.58992	5.17369	1.8195	0.589187	1.42726	15.7195	4.68822	8.37766	11.8911	1.93681	7.05233	2.10318	8.96774	6.91283	0.158048	11.7462
7.86344	12.6833	10.8409	3.33232	2.38321	4.07989	6.69384	3.80564	10.9566	7.26503	9.7804	3.10707	3.6111	12.8974	1.34641	9.22184	3.12003	7.28656	0.826012	8.05508	7.99165	0.902331	-0.96513	5.94884	0.000660833	10.7063	2.36418	7.22462	6.01034	9.0998	9.9351	2.59932	4.29192	15.2249	8.89194	5.43684	1.64784	0.524317	1.17883	15.8308	4.46055	8.7364	11.8993	1.69019	6.86803	1.432	9.00947	6.60365	0.130978	12.223
6.62912	11.9048	9.44685	3.65816	1.88851	4.60367	6.62149	3.31765	10.8291	7.40541	10.2374	3.37861	3.79566	12.7509	1.82716	8.57847	4.19734	8.10105	0.638032	7.95424	7.7502	1.0237	-0.98351	7.69285	0.0930808	10.5846	1.3078	7.15588	6.78325	9.69828	8.93324	2.41317	5.33256	15.7984	9.13659	7.24988	1.83714	0.529397	0.974302	15.7196	4.25357	5.0213	10.1477	1.87967	6.71996	1.98112	8.50814	6.38789	0.224278	12.0966
7.62243	12.4516	9.72559	4.92248	2.70528	4.1265	6.25982	3.2653	11.6241	7.18907	9.97252	4.65123	4.41909	13.5443	2.71462	10.0324	4.90417	7.76326	1.32693	9.12327	8.0666	1.4803	-0.64216	7.00459	0.780251	10.8847	1.18324	8.12402	6.32845	8.11684	9.69513	3.43545	5.20131	15.0476	8.65034	7.00342	2.88362	0.740027	1.51589	16.2762	3.95547	7.29396	10.3528	1.99518	6.97081	2.07837	9.13248	6.82975	-0.0516317	12.8905
6.38746	11.9631	9.76173	3.97528	3.03961	3.4783	6.14025	3.4666	11.0876	7.12602	9.57983	2.89931	3.10057	12.6448	1.73989	10.4152	3.74857	7.89079	1.02032	7.68445	7.59776	0.934831	-0.9109	7.0172	0.329861	10.3787	1.32513	7.7328	6.28402	7.95185	9.43655	3.02322	4.7966	15.3289	8.98449	6.79348	1.81009	0.712957	1.30045	16.2187	4.30042	6.65961	8.50774	1.64821	6.71767	2.43759	8.92836	6.44888	-0.155142	12.905
8.99352	12.6825	9.40688	6.22297	1.91408	3.47053	5.74512	4.28751	10.4036	7.15374	9.53745	6.23703	3.49816	12.4407	1.42155	10.3872	3.3129	6.88446	0.714672	8.69957	6.57752	0.796261	-0.75963	6.7539	0.220831	11.1552	1.21053	5.86703	5.71675	9.10848	9.46647	2.07264	4.39628	14.8789	8.13818	6.9559	1.48461	0.699537	0.996762	15.9874	5.04161	9.47434	11.2733	1.06893	6.42241	2.10627	9.59752	8.82416	0.264588	11.3402
8.26675	12.6974	8.29469	4.89259	2.60031	3.02216	5.51141	4.47729	9.84725	7.23358	8.82849	3.74221	2.62894	11.4626	2.01706	9.88498	3.99203	7.09547	1.0573	9.3239	6.42548	1.40574	-0.4645	7.55115	1.24446	10.7372	1.54204	6.58608	5.67042	8.09944	9.56257	2.57151	5.94123	15.1706	8.38999	7.09389	2.39414	0.887937	1.50664	16.1641	4.78117	7.39906	8.77369	1.51493	6.4526	2.65058	9.51634	8.43979	0.185318	11.7904
6.3824	11.5453	8.80512	3.00046	2.49744	3.29642	6.36399	3.13185	11.093	7.33029	9.57353	2.52187	3.33522	11.3615	1.21368	8.43678	4.11896	8.40207	0.754532	7.30152	7.68863	1.64967	-0.85096	7.00959	-0.0198292	12.3028	1.40958	8.05541	5.93644	9.29857	8.76391	2.93606	4.97975	16.4574	8.91139	6.94131	1.36463	0.763307	0.886982	15.2565	4.00512	6.89062	9.69331	1.41235	6.72884	1.90149	8.4405	5.92607	0.168388	14.0376
6.64072	11.8996	10.4088	4.66765	2.71101	4.29361	6.11354	5.13303	11.1126	7.74956	9.9791	5.61007	3.82466	12.3953	2.44114	11.1794	4.44664	7.15019	0.550812	8.13445	6.339	1.02823	-0.67751	8.59122	0.344921	10.7335	1.15574	8.29223	5.99125	8.56033	10.1037	3.35552	4.95019	15.5704	8.42642	7.71396	1.63474	0.922177	1.33765	16.2716	5.04436	7.68369	10.1755	1.11124	6.22132	1.98285	10.0447	6.57459	0.205368	12.5341
7.61298	11.8941	9.30842	2.54872	2.79508	4.03269	6.01532	3.57374	10.4972	7.12135	9.01734	2.04548	2.27625	10.3592	1.40729	8.78244	2.84988	7.40712	0.752812	7.51099	6.85048	0.987781	-1.0409	7.66314	0.516961	12.1357	1.14568	6.50936	6.63692	9.31284	8.92286	3.20292	6.52192	15.7452	8.68202	6.46175	1.74275	1.8594	1.02043	15.9168	4.60269	5.27964	8.67235	1.15869	5.80094	1.51931	8.5276	5.96897	0.0725683	14.0323
7.68869	11.7881	9.51806	2.6109	2.81272	3.811	6.08082	3.71253	10.2801	7.03322	8.98142	2.52329	3.46578	10.4014	1.58951	8.43833	6.2077	7.62817	0.770012	8.47546	6.8546	1.2427	-0.67679	7.90869	0.885341	12.3534	1.14673	6.83979	6.79024	9.46027	8.89575	3.17654	6.50816	15.7581	8.97158	6.33596	2.03903	2.12033	1.3062	15.9622	4.84556	4.74308	8.56977	1.40208	5.9741	1.65804	8.75431	6.07282	0.173838	14.1124
7.41398	12.3773	10.0762	3.12628	2.69878	4.35514	6.57271	3.55694	11.008	7.0569	9.74556	2.92414	3.03223	11.6071	1.93308	9.56565	4.69005	8.55754	0.950352	8.24475	7.51443	1.08816	-0.95159	7.80784	0.369101	12.3576	1.43332	7.37455	7.4265	9.51566	9.18749	3.58982	6.15145	16.4236	9.69877	7.42235	1.88336	1.97968	1.08637	16.2	4.83713	6.41106	10.2102	1.44956	6.4542	2.38843	8.91416	6.42323	0.291928	14.1912
7.34885	11.8421	9.6825	4.17645	2.43387	4.32115	6.97312	3.98801	10.9622	7.11179	10.0049	5.03052	4.46841	12.5509	1.60699	10.7994	4.01793	8.91447	0.888442	9.12573	7.02249	0.993251	-0.544	8.34723	0.331721	10.6327	1.23184	6.6212	6.57979	9.23908	11.338	2.91542	5.84433	14.8452	8.71658	7.60208	1.58006	1.20543	1.66955	15.143	5.01909	8.44275	9.30134	1.65501	6.70709	2.62899	10.1662	7.1991	0.243968	11.3695
7.19116	11.3198	8.72427	3.96656	2.35879	3.91181	6.75284	3.79497	10.4849	7.10104	9.46092	3.47089	3.59696	11.4003	1.12149	10.0336	3.8383	8.0979	0.684122	8.69992	6.65181	0.875011	-0.78435	7.18496	0.382141	9.355		6.67668	6.3541	8.9611	10.9624	2.57722	5.12023	14.3299	8.36877	7.0094	1.13712	0.907847	1.45587	15.3721	4.71799	7.98355	8.5448	1.65153	6.38964	2.29555	9.72373	6.81137	0.0319883	10.497
9.63088	12.3913	10.3294	2.8436	3.01137	3.45852	6.56516	3.51546	11.2929	7.39054	9.76298	5.56185	4.48336	11.3996	2.09015	12.4676	3.77709	7.12428	0.904442	6.6969	7.37866	1.0755	-0.593	6.2366	0.632551	13.0763	0.958914	6.64353	6.0217	7.94991	9.05033	2.88168	4.44107	15.1135	7.92251	6.01896	5.69364	1.9346	0.897972	16.1029	4.42956	7.69903	9.2975	1.63003	6.2495	1.87815	9.01979	6.22821	0.204108	13.4491
9.57813	12.3081	10.4806	2.83252	2.57872	3.32513	6.37746	3.34228	10.848	7.02588	9.67511	5.49988	4.38511	11.6695	2.64006	12.1276	3.86071	7.2348	0.648972	6.33133	7.01805	1.19775	-0.84608	6.62814	0.292541	13.3216	1.95133	7.10158	5.98715	7.83067	8.79136	2.81654	5.0687	15.179	7.76426	6.54264	5.0995	1.98914	0.773362	16.1208	4.46963	6.8594	9.9422	1.48788	6.30897	1.25909	8.71836	6.12987	0.227298	13.4005
9.36763	12.4224	10.6866	3.80888	2.68047	3.39361	6.25197	3.19165	11.0095	6.86998	9.45409	7.13029	4.8428	12.1807	2.01219	10.3647	3.53167	6.36417	0.677982	6.14206	6.7502	0.802171	-0.91991	7.59347	0.00869083	12.9449	1.55952	7.1075	5.73721	7.9853	9.08354	2.45191	5.9168	14.1959	6.93034	6.70492	6.7079	1.92087	0.792852	15.8324	4.65916	8.00794	9.92622	1.46559	6.34754	1.78505	9.01048	6.17605	0.174958	12.8271
9.9967	11.8161	10.2677	3.71292	3.48151	3.06605	5.95304	3.72797	11.046	7.00518	9.41531	5.06807	3.50745	11.3664	2.00115	12.0455	4.16774	7.09993	0.857222	5.48145	7.90618	1.14715	-0.69713	8.04911	0.779641	13.2927	1.2368	6.74184	5.55194	7.26207	9.07318	2.40111	5.89468	14.9441	6.65048	7.39172	5.2042	1.93718	1.17027	15.873	4.55896	8.57155	9.47864	1.76821	6.38993	1.95	9.94586	6.53037	0.206268	13.418
6.85428	12.5855	9.13796	5.68443	3.30895	4.16421	6.04876	2.41904	10.6188	6.82795	9.92317	6.44634	4.62707	12.6792	1.86678	13.1639	4.95034	7.35441	1.08873	7.65801	6.28354	1.40983	-0.76133	7.20953	0.609191	11.3576	1.12223	6.22056	5.00528	9.38417	9.49298	2.99995	4.49375	15.6045	7.67382	6.8646	2.01713	0.525467	0.999302	16.1414	4.29817	3.02449	9.00425	1.60527	5.97104	2.03745	9.31237	6.49652	0.0505483	11.9564
6.71403	12.6461	9.1641	4.95421	3.36564	4.31815	5.97098	3.00524	9.85881	7.04846	9.78747	5.03337	4.3599	12.5859		12.9733	4.21128	7.30143	1.01077	7.45842	6.6699	0.884521	-0.65575	6.63647	0.347061	11.8974	1.20653	6.50457	4.82186	9.35038	9.01979	2.7328	4.65108	16.3668	7.63273	6.42338	2.41682	0.849887	1.13714	16.1933	4.24844	2.96248	8.93203	1.71873	6.23432	2.37149	8.98876	6.33777	0.119818	12.2839
7.22683	12.7666	11.5011	4.11266	2.16745	2.94944	5.79471	4.15618	10.1097	7.24406	8.91652	3.53171	5.19841	12.5051	2.34926	9.78626	3.87471	7.73516	0.839722	7.85144	6.86364	1.04183	-0.37179	7.1756	0.518891	10.2274	0.802564	7.11017	5.70172	8.38168	9.91544	3.52506	5.29727	15.6192	9.26587	7.03075	2.49143	1.25451	1.59284	16.2723	4.4192	5.03114	9.80822	2.52744	6.91572	2.52457	8.74057	7.13126	0.206688	11.9717
7.3947	11.9821	8.84036	4.0816	2.67559	4.23217	5.82679	4.09162	10.0653	6.70494	8.84867	2.97399	3.71916	12.0539	2.41347	12.2795	4.41928	8.01468	0.851002	7.32773	6.36823	0.919261	-0.54486	7.96437	0.512981	12.4042	1.78016	7.91678	5.07824	7.75972	9.30245	3.27992	5.78951	16.2847	7.97214	7.55561	1.85689	1.71151	1.06373	15.6656	4.79021	5.57213	9.18778	1.61031	6.5154	2.62486	10.0951	6.93836	0.245938	13.5772
8.69288	12.381	9.90799	6.21837	2.31885	4.31234	6.29485	4.37779	11.1889	7.49163	10.5541	5.67637	3.76572	12.0911	1.16256	12.0263	4.77501	7.2513	0.608592	8.05605	7.47919	2.71546	-1.01043	8.19575	0.410251	12.6925	1.5181	7.90456	5.38485	7.72219	10.6852	2.8192	5.27517	15.8902	7.50585	8.08827	1.81527	0.571667	0.808792	16.282	4.98171	3.89387	12.2717	1.27246	6.13789	1.49372	10.2283	7.43474	0.0594983	14.1168
9.83359	12.8955	10.5277	7.12552	2.766	4.62915	6.10317	4.4028	11.5743	7.28346	10.0699	10.6656	3.61294	14.02	1.84157	12.0496	4.75056	6.9647	0.896862	9.84756	7.97764	3.15808	-0.60071	8.58779	0.503121	12.7023	2.23168	7.37064	5.11367	7.02371	10.6286	3.12818	6.4127	16.3009	7.92597	8.00351	3.09474	1.04492	0.939742	16.3078	4.73891	4.55778	12.1689	1.73152	6.56673	2.42786	9.6492	7.29474	0.282658	13.7819
8.71186	13.28	11.722	6.6037	2.9979	4.64984	5.85817	4.21359	11.5693	7.66282	10.1408	6.95404	3.50266	13.1269	1.72566	12.3265	5.70787	6.77686	0.989242	9.61068	7.34605	3.07979	-0.58212	8.63051	0.603621	13.0611		8.02665	4.74169	6.6366	10.1409	3.10131	6.33997	17.026	8.36561	8.00313	2.6291	1.05263	1.32743	16.3317	4.50305	4.78932	12.0149	1.52436	6.5554	1.70612	9.83972	7.09794	0.217758	14.1801
8.11227	13.0141	10.2674	4.49291	2.85195	4.65173	5.95626	3.99676	11.2029	7.49052	10.2106	5.8247	4.13778	12.683	1.56365	12.3481	4.88251	7.67469	0.756532	7.17334	7.37273	2.96657	-0.60191	9.40156	0.375701	12.713	0.898104	8.0298	4.9272	6.50875	9.64366	3.50223	6.77881	16.9735	8.15385	8.69743	1.91801	2.32878	1.3824	16.2569	4.18163	3.83138	11.5563	1.21197	6.61633	1.97587	9.55131	6.45105	0.0840283	14.2216
7.40942	12.4501	10.1986	3.82482	3.0367	5.04459	6.20343	3.51403	10.8994	7.29691	9.7896	4.30168	3.30828	12.991	2.20882	11.0044	5.16207	8.14777	1.20273	6.81416	7.59291	3.24007	-0.27164	9.02375	1.10615	12.323	1.49221	9.98919	5.43285	7.20158	9.76079	3.69045	6.2937	16.6335	8.81108	8.21252	2.1595	3.04368	1.5277	16.3646	4.38944	3.95563	11.1562	1.48381	7.09873	2.29583	9.60297	6.71851	0.298398	14.3003
7.3794	12.4183	9.89648	3.17803	2.53558	3.55814	5.67999	3.21513	10.8638	6.82092	9.39782	5.49991	4.06037	11.4549	1.52549	9.63509	4.17488	6.88014	0.829952	8.48873	9.13171	0.878981	-0.3251	8.4901	0.216671	12.1786	1.39772	6.59056	5.25701	9.05439	7.33283	2.61892	5.55021	14.6889	8.21654	6.76721	1.50057	0.523077	1.21697	16.296	4.33455	6.3976	8.93806	1.23775	6.47861	1.76349	9.22981	6.19036	0.296088	14.1881
7.79798	12.2313	10.0153	4.05856	2.521	3.14636	5.31822	3.01989	11.1605	6.53835	9.28356	7.71923	5.31792	12.7595	2.0829	9.28331	4.58322	6.64114	0.742242	7.41495	9.09572	0.687651	-0.43844	8.98124	0.394141	12.4026	1.42515	7.14628	4.74282	8.40697	6.89353	2.50083	6.1359	14.5261	8.13957	6.99566	1.66504	0.348877	1.29244	16.1017	4.17088	5.75537	9.78937	1.48209	6.64069	1.62832	9.42191	6.31028	0.174818	13.9042
9.30062	12.7674	9.82342	5.34324	2.9432	3.30871	5.16295	3.16635	11.1393	6.6923	9.28388	7.89445	8.17007	13.0238	2.91499	10.2042	4.38273	6.78747	0.971832	7.93865	9.07395	0.935971	-0.07339	9.14658	0.300951	12.7407	1.35388	8.15691	4.68623	7.7488	7.07051	2.78178	6.64714	15.3433	8.39585	7.51008	5.65974	0.719137	1.57453	16.1664	4.14045	5.15434	10.047	1.78166	6.92346	2.27346	9.47698	6.61698	0.318938	13.6935
9.30733	13.6871	10.6915	5.80366	3.69628	4.39079	5.50532	4.01168	11.6414	7.68892	10.343	7.47159	6.88364	14.2329	3.46564	11.0967	4.89828	7.23874	1.05157	10.0667	8.67385	1.24987	0.05977	9.71351	0.852021	12.5902	2.06578	8.42618	4.5705	7.47567	8.30637	3.60131	6.86758	15.9215	9.0728	8.02916	2.72135	1.09179	1.96548	16.4164	5.31205	4.14753	11.3996	2.14927	7.28663	2.49267	10.552	7.53743	0.429278	13.7512
10.0611	13.6271	11.2593	5.64912	3.37608	5.01526	6.04545	3.46181	11.624	7.36515	10.2843	8.21328	7.15534	14.0961	4.05102	11.8826	3.7773	7.09222	0.995962	10.3771	8.19512	0.818161	-0.03889	8.21149	0.475171	12.5263	2.03424	8.17	5.28639	7.35631	8.7143	3.55414	5.83096	15.9428	8.73789	6.87587	3.96487	1.14854	1.76079	16.4828	5.03251	4.58391	11.4042	3.01415	7.46353	4.05145	10.409	7.68745	0.335858	13.4318
9.52148	12.9805	10.7656	5.3132	2.63812	4.51633	5.76353	3.00929	10.8557	6.83669	9.29674	5.93343	6.37272	12.5169	3.22209	11.6076	3.4054	6.68116	0.908142	9.97789	8.5229	0.915131	-0.32411	8.11006	0.633531	12.0596	2.1918	7.4741	5.53514	6.98252	8.51012	2.92511	5.76732	14.415	7.81074	6.71241	3.74966	0.898097	1.42821	16.1713	4.60563	3.25142	10.3705	2.74346	7.11894	2.0978	9.93748	7.24001	-0.0142417	12.4323
6.87832	12.3123	8.59773	3.22857	2.48356	3.08256	5.82622	3.71267	10.4913	7.60021	8.95269	2.43871	1.86277	10.7687	0.533431	9.50082	3.32855	7.33654	0.465592	6.43729	5.61998	0.976421	-1.06049	6.93805	0.359511	11.3444	0.428974	8.69636	5.54042	8.1744	9.11658	4.04546	5.18251	14.5327	8.50766	6.69198	1.41145	0.245857	0.906332	16.2515	4.4808	4.74288	7.49016	1.00068	6.29397	1.759	9.15464	6.18146	0.197158	13.6255
11.1137	13.797	10.8514	6.45331	2.26435	3.76848	6.08723	4.0781	12.3096	7.81093	10.1868	9.65521	5.96715	14.4877	3.17222	9.82901	5.53199	6.90293	0.974452	7.63027	5.99136	0.902671	-0.47876	10.8378	0.773881	12.3106	1.21562	8.31386	5.54608	7.55252	10.3218	3.24806	7.99795	15.6339	8.77973	7.66351	4.61789	0.995187	1.76744	16.4133	4.84394	12.0997	12.9836	2.16329	7.02228	2.22942	10.9192	7.64817	0.261138	12.4365
9.03833	13.4046	10.1187	4.91514	2.65311	3.36442	5.73446	3.10753	11.2003	7.17985	9.94638	5.67366	5.86101	12.2663	3.46486	9.45944	3.68991	6.97685	0.796732	7.46705	6.08307	0.873411	-0.59962	8.22867	0.677791	10.44	0.875994	7.47433	5.30023	7.80687	10.1097	3.32021	5.47215	14.0355	8.1177	7.03509	3.0709	1.13659	1.91405	16.093	5.84634	10.8675	10.3946	2.3648	7.16268	2.44353	10.833	7.63492	0.441018	10.8075
9.28273	12.7537	11.1866	4.33376	2.26985	4.30378	5.76457	3.52917	10.8224	7.3843	10.4336	4.66181	4.79758	12.9098	2.81356	11.4195	4.9094	7.45121	1.23259	8.90309	6.17471	1.19024	-0.73972	8.89752	0.620501	11.4309	1.53628	7.52043	5.25467	8.70225	9.61937	3.24618	6.11216	15.2193	8.5491	7.42976	2.68639	1.15542	1.72782	16.3191	4.91883	5.71235	9.86676	2.08399	7.33302	1.82286	9.75253	7.46027	0.359708	11.323
9.66467	13.8304	11.2072	3.65427	2.84093	4.14179	5.94186	4.16986	11.0496	7.63767	10.3815	6.11881	6.25898	13.4568	4.93507	12.2475	5.33902	7.12075	1.00372	8.93908	5.99662	0.979531	-0.64556	9.37495	0.920511	12.3277	1.37102	8.6981	5.59054	7.8525	10.1411	3.51957	6.15838	15.5018	8.92353	7.56464	3.19536	0.924587	1.79297	16.3504	4.91769	6.43899	11.0058	1.87153	7.13391	1.71145	9.99056	7.60112	0.129578	12.6326
8.43263	12.3183	9.49312	3.51634	1.98135	4.35207	5.41101	3.89596	11.1182	6.53619	9.40049	7.4922	4.4581	12.5317	2.60477	10.3578	3.34382	7.23691	0.849622	10.8333	6.41938	1.11356	-0.76957	8.68164	0.121351	10.6804	0.800014	7.39515	5.44989	8.70206	10.6186	1.91041	5.56158	13.9832	8.24189	7.25119	1.69894	0.666337	1.0376	15.9651	4.92744	5.0816	11.4779	1.94314	6.77412	2.37146	9.25547	7.48017	0.101548	9.24556
8.63751	12.3512	8.74148	3.61386	2.65183	4.24789	5.52674	3.5507	11.0747	6.61315	9.72768	7.75572	5.1848	12.7028	2.34929	10.1541	4.13929	7.09496	0.930372	10.9735	6.29875	0.989851	-0.38376	8.98978	1.15282	10.4488	0.672024	7.05194	5.21732	8.83447	10.6683	2.0112	5.78272	14.3568	8.17909	7.60699	2.37056	1.04572	1.40831	15.661	5.21284	4.23476	10.999	1.70342	6.60458		9.32871	7.42282	0.130508	8.70422
8.66887	12.6661	9.4848	4.12409	2.1113	4.3833	5.54263	3.45592	11.2941	6.58203	9.51779	7.75225	5.8097	12.8901	2.53512	10.215	3.09513	7.26376	0.857202	11.025	6.77272	1.14881	-0.81836	8.22743	0.00758083	11.0856	0.978224	6.6788	4.93496	8.31169	10.8909	1.79	5.39374	14.4619	8.44226	6.73081	1.83114	0.640577	1.64758	15.5706	4.88757	3.82375	11.4058	2.1448	6.72769	2.17621	9.51509	7.65602	0.0575083	9.51842
7.80675	12.0048	8.28197	3.4516	2.26579	3.10296	5.04188	3.42839	10.86	6.04912	8.60326	4.94317	5.2727	11.9418	2.02233	9.02623	3.74834	7.13784	0.496952	9.28705	6.65026	0.561141	-1.01183	8.28935	0.257181	10.224	0.900024	6.5049	5.00706	7.81598	10.5192	1.54279	5.93033	13.4778	8.09661	6.62408	2.05976	0.396167	1.1743	15.7141	4.51716	2.41946	9.90499	2.62912	6.7001	2.3014	9.20318	7.30064	0.0362483	8.91694
8.85159	12.4622	9.81436	5.35215	2.17971	3.98536	4.76449	3.91278	10.8338	6.31607	9.30809	8.46457	4.699	13.4724	2.79814	10.0878	4.51759	6.90159	0.818532	10.3181	6.79762	1.30211	-0.90604	10.065	0.376131	10.5099	1.315	7.49953	4.50521	8.07772	10.4151	2.17601	7.05287	13.6273	7.86059	7.96018	4.18928	0.900767	1.28423	15.1476	4.53276	4.1203	12.0252	2.6312	7.12393	2.06777	9.45476	7.5617	0.0287883	8.45971
7.29524	13.0614	9.43549	3.05696	2.58263	5.3261	6.21256	3.39755	10.094	7.43988	10.1307	3.52936	3.55499	13.0637	1.57574	9.11651	4.3848	7.70254	1.01604	7.48834	6.60545	0.901961	-0.768	6.62001	0.525671	10.7418	1.07626	6.55286	6.76633	8.89683	8.42512	2.64536	4.66344	14.9087	9.71942	5.973	1.60421	0.558427	1.6095	16.3845	4.62413	7.05142	9.67983	1.44889	6.43341	1.64423	9.0015	6.03534	0.208548	12.3419
7.02496	12.5054	9.36995	2.67412	2.4713	5.27921	6.30671	2.63201	10.0568	7.2023	10.0966	3.24774	3.55647	13.0389	1.96901	8.81959	4.00112	7.53236	1.04141	8.08532	7.1038	1.15215	-0.4475	6.89268	0.489341	10.047	1.1953	7.02707	7.28655	9.1728	8.6585	2.75447	4.86719	14.699	9.61667	6.44912	1.87527	0.690827	1.75859	15.9802	4.7868	8.43655	10.8255	1.70112	6.87705	2.37709	9.04211	6.10606	0.312348	11.2646
6.28987	11.6384	9.72396	2.10159	1.91639	2.65013	5.76916	3.09017	11.0952	6.89677	9.50622	3.49545	2.39126	11.2935	1.0878	8.6471	3.41176	8.18663	0.553072	5.48536	6.44664	0.732581	-0.41176	7.09587	-0.113709	12.9126	0.525984	6.65721	5.97154	8.84557	8.77341	1.92832	5.28758	15.3188	7.97372	6.51024	1.03006	0.243327	0.464252	15.4029	3.95917	9.66147	9.61125	0.33698	5.81416	1.58107	8.96692	5.71133	0.00427833	14.2468
6.20859	11.8303	10.0281	2.56685	1.95946	2.90987	6.16772	3.67291	10.5959	7.36049	9.47552	3.6551	2.2674	11.4571	1.5433	9.17112	3.85396	8.55165	0.725232	6.10326	6.85023	1.252	0.22496	7.27177	0.122131	12.8612	1.17222	6.62603	6.43694	8.99735	8.81852	2.50061	5.32207	15.6231	8.11671	6.4802	1.67434	1.25912	0.798852	15.6482	4.25508	3.81612	10.2054	0.93632	6.05518	1.26752	8.89375	5.7031	0.219868	14.2101
7.10705	12.6254	7.19424	2.38655	2.52581	2.99239	6.10355	5.15737	10.6874	8.1326	9.48118	3.27219	3.26621	11.4343	3.06407	12.2329	5.28922	7.37556	0.829282	4.39316	6.64254	1.02293	-0.71866	9.10488	0.202301	13.344	1.40784	8.46992	5.80795	5.51015	8.01932	3.06225	6.86862	16.1569	7.81341	8.12357	1.54362	1.20648	1.26361	16.3787	4.27893	3.09544	10.8085	1.1048	6.14752	2.99892	9.37185	6.38017	0.297248	13.959
7.8804	12.6922	9.59588	3.0559	3.62095	4.44942	6.07752	3.27501	10.84	7.49446	10.5289	2.12104	2.90032	12.789	1.63408	9.93291	4.17676	7.92839	0.813812	8.20622	7.38149	1.01999	-1.01421	6.97107	0.296051	10.7212	1.11922	7.77818	6.15362	9.30053	8.90001	2.79573	4.72684	15.0636	9.09837	7.83749	1.52821	0.885557	1.35571	16.3265	4.22214	8.54201	10.4134	1.49146	6.72961	2.13944	9.8726	6.34526	0.166908	13.2691
7.34174	12.8426	9.34242	2.66436	3.68585	4.50762	6.17022	3.56889	10.7313	7.94146	10.3601	2.59941	2.51546	12.6924	1.62684	8.78058	4.07639	7.81473	1.07407	7.32831	7.12284	1.04897	-0.71506	6.90448	0.309121	10.4652	1.30844	7.38589	6.4577	9.52638	8.64401	2.64787	4.47491	14.9473	8.95951	7.33839	1.50192	0.862897	1.34071	15.8592	4.0068	7.31258	9.94232	1.36887	6.77385	2.25261	9.58009	5.8613	0.175498	13.6197
6.08335	13.1586	9.48815	2.07552	2.08385	3.10668	6.93265	2.93329	10.6003	6.95347	9.14676	3.43814	5.27016	12.0329	1.99597	7.78786	3.85126	7.55747	1.02635	8.5144	8.59756	1.07834	-1.053	6.59585	-0.0686992	10.7411	1.4271	6.79497	6.31959	9.63688	8.66414	2.8303	5.39586	15.277	8.15038	7.34891	7.67975	0.903697	2.07097	16.2462	5.05479	10.2497	8.84585	2.52166	7.41184	2.11301	8.23243	7.47246	0.237918	13.7066
10.2375	13.6241	8.89527	6.03263	2.42673	5.03478	6.32855	4.77912	10.6646	8.13877	9.8223	4.61634	2.70134	13.034		13.169	6.67144	8.16248	0.955962	9.10024	7.11224	1.32791	-0.57801	9.02569	0.233841	13.3751	1.56844	8.28369	6.68203	8.45292	9.76146	3.01936	6.10309	17.2395	8.34762	8.95734	1.83804	2.66694	1.04724	16.1674	4.55884	6.98834	10.2206	1.41345	6.30452	2.92671	9.65011	6.85903	0.299698	14.2539
9.77727	12.423	8.79737	4.36641	2.11578	5.64532	6.59102	3.84432	10.8015	7.50157	9.77707	2.47504	2.92037	12.2895	1.67657	11.4149	4.89496	8.39128	0.938342	7.7607	7.05676	1.06386	-0.73346	8.18208	0.537951	12.9327	2.11217	7.61951	7.00638	9.31516	9.66557	3.16945	5.59091	17.4279	8.35289	8.03783	2.07587	2.625	1.29449	15.3561	4.55892	6.50488	10.3366	1.49126	6.70384	2.35309	9.10009	6.17106	0.301258	14.415
8.17544	12.3131	9.07768	5.59739	1.6787	3.48082	6.35606	4.2004	10.9387	7.61886	9.63777	5.44583	2.69093	12.9382	1.21122	9.34677	5.38884	7.85508	0.711122	8.01317	6.9936	1.12932	-0.62428	7.72869	0.475881	10.78	1.60873	7.21481	6.02029	9.12373	9.31195	2.28134	5.40871	15.3462	8.73602	7.76796	1.76484	0.851517	0.922492	16.2918	4.45159	10.0181	9.43879	1.94581	6.14918	2.54199	8.84067	7.08187	0.356478	11.2279
7.32073	11.5746	10.1741	2.88869	2.40463	3.81256	5.90942	3.14736	10.6206	7.17328	9.66163	3.21966	3.8032	11.8052	1.8386	9.87931	3.6816	7.37617	0.827252	5.96094	7.6606	1.31776	-0.8576	6.73186	0.636061	12.2303	1.71569	7.1059	6.36482	9.37563	8.63543	2.97667	4.91447	15.9132	8.51018	7.18952	1.69496	1.71474	1.15492	16.0858	4.61505	9.12502	9.91002	1.43318	6.60644	2.51297	9.46507	5.73865	0.237258	13.8091
7.15912	11.6104	10.531	2.58824	1.97448	3.49581	6.02102	3.50698	10.4631	7.31699	9.73587	3.34586	3.61318	11.7797	1.77521	9.83525	3.43578	7.70479	0.690762	6.05514	7.44841	1.10643	-0.84764	6.50731	-0.301669	12.3308	1.35515	7.34366	6.2237	9.49634	8.67869	2.9782	5.18722	16.2201	8.50104	6.95438	1.42434	1.73069	1.23186	16.2059	4.37648	6.20174	9.92308	1.18452	6.40227		9.12623	5.48154	0.252258	13.9882
7.63711	12.7378	10.0564	4.06813	2.49447	3.89258	6.05168	4.65583	10.2203	7.46949	9.41754	2.64484	2.89588	11.5566	2.20023	10.5257	4.01063	7.66494	0.905172	6.0747	5.94676	1.14421	-0.68928	6.14394	0.991101	11.1869	1.3016	6.86676	5.80312	7.99839	10.2407	3.27408	4.54745	15.0687	8.03096	5.73211	2.38851	1.01228	1.38938	16.1715	4.98598	8.50554	9.06774	1.61798	6.08	2.11878	9.81645	6.92485	0.235078	13.5502
6.81423	12.4718	8.57641	3.2162	2.19125	3.98512	6.37365	3.55646	10.1512	7.52248	9.38838	2.78902	3.05492	12.3274	1.45556	10.2394	4.37527	8.53367	0.762342	8.28229	7.72796	0.987271	-1.20153	5.21337	0.360201	12.657	1.115	7.0206	5.67427	8.4961	9.382	2.19005	3.55793	16.9123	8.22197	6.18684	1.57215	0.490307	1.00102	16.219	3.97964	5.62636	10.4121	1.40234	6.50657	2.28594	9.14336	6.45041	0.181798	14.3116
6.36935	11.881	8.74297	3.12934	2.41735	3.92128	6.51159	2.75757	9.95218	6.79333	9.11093	2.70741	3.31468	12.1353	1.33257	7.67432	3.76104	8.55563	0.734592	6.65169	7.61763	1.19507	-0.80981	6.95604	0.294911	12.4018	1.21136	6.84586	6.45594	9.62302	9.14555	2.18274	5.5125	16.8027	8.67399	6.84911	1.91783	0.637927	1.25926	15.2251	4.41629	6.93025	9.35349	1.33341	6.55702	2.42141	9.09294	6.21595	0.386928	14.4317
7.74616	12.8788	9.68969	2.9527	2.44133	3.8657	6.47956	2.57618	10.4811	7.31595	9.65581	3.19106	3.64911	12.633	2.67346	9.48087	4.81066	7.98812	0.890772	8.56536	8.44655	1.46117	-0.15231	9.00955	0.548561	11.1071	1.83374	6.96342	7.32224	8.66417	9.46779	2.34651	6.64953	14.9429	8.41735	7.76834	1.94247	1.03214	1.26673	15.3255	4.2829	4.75195	9.09487	1.54455	6.58414	2.17352	8.72664	6.37127	0.328118	12.7841
7.07939	12.4977	9.56145	2.86725	2.04749	3.39874	6.30334	1.95728	10.3393	6.9224	10.0749	2.33094	3.26416	12.5607	2.01555	8.81526	4.44851	7.89728	0.823212	7.7065	7.70599	1.22205	-0.61379	8.5101	0.0993908	10.5195	1.31467	6.57174	6.91901	8.71431	9.48871	2.22114	5.88698	15.1278	8.64181	7.41796	1.30387	0.623167	1.1865	15.2663	3.82436	4.9212	8.93797	1.17996	6.42068	2.02379	8.61341	5.992	0.101028	12.3236
6.5822	12.5566	8.70793	4.5983	1.77406	3.03813	6.03346	2.84323	10.921	7.61747	9.67909	6.30955	3.70989	12.5956	2.34843	10.9301	4.58621	8.28434	0.621572	7.02092	6.53717	0.815301	-0.98508	8.07433	0.0395008	11.1039	0.991454	7.20784	5.5195	9.40376	9.33433	2.88384	5.29589	14.8651	8.27479	7.74743	2.30697	1.13415	0.970102	15.6997	4.6803	8.01608	10.6518	1.14923	6.38604	2.29293	9.53517	6.76112	0.162688	12.6556
6.74	12.5699	8.02353	3.50874	2.30849	2.97968	5.85719	3.46493	10.5927	7.8884	9.20692	4.8567	2.85312	11.5375	1.89482	10.7624	3.49006	7.75985	0.900122	6.59548	6.54856	1.05424	-0.92061	6.84606	0.531671	10.8463	1.43547	7.09286	5.76633	9.28531	9.2241	2.59097	4.45502	15.1655	7.89144	6.68929	2.04146	0.920737	1.09451	15.9647	4.67039	8.56179	8.95305	1.60659	6.29513	2.34986	9.30069	6.8103	0.160838	12.7032
6.4419	12.6536	9.28007	3.29363	2.2027	3.58172	5.97129	3.47487	10.7359	7.27522	9.44098	3.76798	2.92281	11.742	1.8855	9.78299	4.10819	7.95327	0.871382	7.12802	7.07589	1.18836	-0.57817	7.83409	0.422241	10.819	1.41513	7.69046	5.92863	9.25116	9.02709	2.78505	5.80731	15.1804	8.43828	7.60739	3.37504	0.993357	1.03992	15.9243	4.23838	7.15504	9.92149	1.28154	6.50686	2.07581	8.75517	6.33332	0.273088	12.6639
6.39482	12.4805	8.7569	2.77569	2.1101	3.55341	6.00273	2.90875	10.276	7.1319	9.47005	3.25093	2.91719	11.6438	1.72105	8.85378	4.03982	8.21854	0.771702	6.63182	7.25726	1.11695	-0.82004	8.13377	0.190541	10.8683	1.06471	7.51304	6.25692	9.47315	9.4123	2.80453	6.08647	15.0528	8.34927	7.6401	2.32716	0.880297	0.798902	15.8127	4.16786	7.28437	9.83658	1.34174	6.68067	1.98634	8.71085	5.99346	0.169818	13.2855
7.06673	12.3655	10.2392	5.67516	2.0874	3.7583	6.14523	4.7656	9.96327	7.59621	9.81304	3.2915	2.56606	11.6124	1.17109	11.1251	3.62982	7.14256	0.814542	8.37149	5.9487	0.788611	-0.6563	8.1347	0.565991	10.8109	1.68979	7.5012	4.93478	7.49745	10.7569	2.60514	4.66193	13.8491	7.18645	7.24516	1.53619	1.0008	1.13998	16.3322	4.43692	4.25306	10.6086	1.31544	6.41627	2.39635	10.1934	7.20452	0.215328	11.6642
6.9667	12.7275	9.37907	4.39994	1.79819	3.02801	6.03959	4.51443	9.88626	7.72894	9.72004	5.52088	2.75655	13.1341	2.253	10.8137	3.79702	8.13578	0.827032	8.01852	6.09351	0.951601	-0.92325	7.74038	0.161441	10.7711	1.82326	8.109	5.25199	7.77655	10.5412	2.72874	5.00163	15.0193	8.27847	7.12077	1.37328	1.06148	0.977732	16.3584	4.14334	5.78135	10.3641	1.4463	6.42289	2.81844	9.65253	7.06089	0.196348	12.0417
6.94401	12.4728	9.39396	4.29319	1.70131	3.34376	6.10139	3.98206	9.33514	7.6866	9.4838	4.58036	2.29756	12.4936	1.74572	10.4051	4.71717	7.78128	0.990922	7.92656	6.11683	0.633671	-1.06553	7.97201	0.192201	10.9677	1.62349	7.66685	5.35091	8.08228	10.3239	2.6331	5.73043	15.2034	7.99426	7.74224	1.64899	0.858527	1.04498	16.2686	3.94683	5.51987	10.3073	1.26742	6.35065	1.7592	9.09685	6.69868	0.121518	12.1573
6.46038	12.3537	10.0556	2.77315	1.90736	3.70929	6.2742	2.623	10.1996	6.68032	9.3188	2.05768	2.8361	12.2724	1.07194	7.80121	2.74504	7.71579	0.550723	6.25687	6.74002	0.540783	-0.359845	6.04546	0.328603	10.2051	1.1191	6.83749	6.69439	9.17267	8.85279	2.4355	4.10808	15.2363	8.70815	6.13372	1.40483	0.602885	0.630468	14.8533	4.24807	4.37295	8.5937	1.236	6.28223	1.68316	8.68688	5.51021	0.231467	13.2963
6.74984	12.6087	10.25	2.44557	1.66289	3.37039	6.34326	3.33932	10.2075	6.94829	9.26943	1.94725	3.01338	12.8614	0.919699	9.38806	3.00098	7.98328	0.717663	7.5249	6.81649	0.661043	-0.540285	5.7167	0.152603	10.5851	0.0781175	7.52734	6.7036	9.17497	9.03695	2.53215	3.98548	15.9317	9.20518	5.70197	1.05627	0.455825	0.648798	14.9754	4.19585	4.92748	9.66024	1.10276	6.37118	1.91068	8.73903	5.8197	0.297807	13.7149
7.40854	11.5676	8.54001	5.0819	2.4025	3.54599	5.31372	3.95612	10.6078	7.00223	9.13588	5.96867	3.88516	11.9802	1.67199	10.2624	3.12994	7.03286	1.61863	7.45988	6.37016	1.21906	-0.600535	8.97263	0.544353	12.0571	1.70096	7.4906	5.26659	8.09426	9.44578	2.32123	6.39257	15.8678	7.7043	7.04316	1.4907	0.709325	0.905758	15.607	4.39879	4.29326	9.81062	1.58378	5.96622	2.37985	9.97122	6.57556	0.294317	13.3405
6.97614	12.1513	11.759	3.49972	2.47349	4.37859	6.32033	2.99861	11.5232	6.80147	10.0895	4.4824	4.03677	13.0134	2.04421	10.8454	3.08239	7.56468	0.888353	10.6857	7.40335	1.24564	-1.65139	7.46061	0.277572	10.4455	1.04963	7.64238	6.341	8.85415	10.1947	3.80189	4.40599	15.4164	8.30523	6.37865	1.90476	1.0546	0.985858	15.7749	4.5408	8.45352	12.2076	1.9813	7.03107	1.62358	8.6453	6.77802	0.252387	11.679
6.53991	11.9124	11.2779	2.68934	2.44032	3.85506	5.81601	2.50418	11.4388	6.39328	9.94886	5.59114	4.03808	12.1961	1.44604	8.40436	3.71462	7.20952	0.979823	8.05425	7.03317	0.922633	-1.51326	7.8986	0.390062	9.41894	0.799277	7.37742	5.62771	8.89803	9.31627	3.35849	5.41519	14.9167	7.98918	7.1736	1.68516	2.47109	1.12232	15.4329	4.40181	9.32126	10.3513	1.63361	6.77326	1.72133	8.52455	6.09354	0.486827	9.64254
7.39767	12.7865	9.90825	3.93318	2.8866	3.48322	6.38947	2.50738	11.2098	6.85407	10.0138	5.63204	4.11937	12.96	1.62204	9.89361	3.7763	8.39424	1.19062	8.93355	6.98831	0.862633	-0.305375	7.42179	1.02909	10.268	1.36874	6.72388	6.43691	9.75933	9.81025	3.34813	5.18909	15.3329	8.69443	7.67932	2.56226	1.38353	1.37049	16.161	4.73335	7.42914	10.7054	2.07069	6.71576	2.12731	9.38623	6.70012	0.316907	10.7037
6.64468	13.1792	9.397	2.90827	2.62737	3.10939	6.21945	3.23112	10.9338	6.96983	9.57158	4.49263	5.05846	12.2879	1.35139	8.82984	2.91653	8.19206	0.604593	8.74328	7.04159	0.916633	-0.477205	7.21883	-0.131788	9.71563	1.46571	6.80555	6.12213	9.59292	9.72405	3.4121	4.85651	15.4619	8.69671	7.01731	2.38225	1.56862	1.23054	16.2376	4.28053	4.44203	10.1725	1.65694	6.57937	1.66597	9.1333	6.39893	0.262707	10.939
7.03755	12.7223	10.1123	2.6953	3.03084	3.41952	6.35447	2.76476	10.6399	7.04622	9.88318	4.5454	4.04799	12.1639	1.28946	11.049	3.62513	7.58794	1.88534	8.16215	8.13157	1.08879	-0.168085	7.63999	1.05574	11.7571	0.743818	6.96747	5.87793	9.58365	9.289	3.50088	5.52599	15.2347	8.18083	6.97041	2.62063	1.06242	1.16648	16.2457	4.14418	6.07539	10.6223	2.17371	7.31231	2.4094	8.85148	7.30786	0.233997	13.737
7.28694	12.8171	10.0531	2.5541	3.10218	3.23921	6.59466	3.23577	10.737	7.76314	9.69077	2.79215	5.64565	12.1142	1.35322	11.185	3.41823	7.67741	1.88967	8.02119	8.19661	0.872323	-0.513055	7.01031	-0.0180575	12.0111	1.13402	7.33755	6.502	9.76409	9.20274	3.07864	5.1839	16.2147	8.5701	6.72577	1.89199	0.983195	1.12533	16.1761	4.26067	7.56834	10.559	2.12114	7.44004	1.98045	8.82896	7.32968	0.311487	14.0723
7.41999	12.1153	9.93874	3.39943	2.32699	3.94578	6.08033	4.02994	11.4077	7.19649	9.77196	3.96698	3.7164	12.2195	1.60998	8.77519	2.79224	7.68565	0.930163	8.44874	6.80562	0.694893	-0.552335	7.54605	0.326813	10.4908	1.67664	7.18781	6.211	8.78055	9.62982	3.51846	4.71532	15.9577	8.51469	6.49725	1.94887	0.922485	1.46175	16.3191	4.4967	5.80797	10.7971	1.43574	6.6979	1.10616	9.48286	6.18082	0.196237	13.0194
9.30735	12.3267	9.13021	3.91414	2.41263	3.9927	6.46274	4.23648	11.1301	8.30442	10.2348	4.69835	3.44346	13.0137	1.74376	9.69184	5.02633	8.02713	0.738223	8.91422	6.56688	1.7608	-0.285515	8.49814	0.350992	10.9521	1.42108	7.85819	6.24448	8.85112	9.99117	3.80283	5.72533	16.7431	9.1207	8.13133	1.7195	1.05733	1.15656	16.277	4.33519	5.44828	10.8028	1.61686	6.67013	1.25914	9.31465	6.48549	0.218387	13.3145
7.59739	12.1021	9.51931	3.67984	2.25193	3.73514	6.17877	4.02088	11.175	7.70305	9.96338	3.37382	4.114	12.4006	1.66063	9.07727	4.4041	7.85465	0.622885	8.68447	6.59654	0.487871	-0.713562	8.08656	0.255689	10.5825	1.24793	7.46387	6.22633	8.87121	9.69013	3.22388	5.54712	16.2503	8.69495	7.56908	1.81337	0.771814	1.17797	16.2206	4.33256	5.32536	10.2218	1.4898	6.58776	1.39019	8.93611	6.10167	0.203882	12.969
8.13337	12.0789	9.52713	3.62527	2.40515	4.01479	6.23834	3.89553	11.4485	7.72989	10.156	4.50883	4.18948	12.7189	2.04115	9.26521	3.8487	8.07597	0.429045	9.07975	7.01212	0.567671	-0.672192	8.18134	0.0497392	10.6336	0.986864	7.47229	6.38917	9.19929	9.78316	3.41745	5.85	16.4551	8.80782	7.6716	1.86748	0.530324	1.24692	16.1809	4.36006	6.18651	10.6053	1.50787	6.62813	1.90439	9.09784	6.1225	0.164962	12.9853
6.68877	12.3045	8.95537	5.53139	2.3621	3.65546	5.65969	3.74013	11.0068	6.68801	9.18989	5.90847	3.71655	11.4793	2.00347	9.75805	3.20979	6.92952	2.03284	7.88254	7.14211	1.3249	-0.503275	9.74802	0.861722	10.9245	1.76658	7.4419	5.52901	7.95871	9.97558	2.36923	6.86045	14.519	7.34598	7.61434	1.89679	0.894765	1.21072	14.5396	4.38375	5.2347	8.9582	1.68735	6.2196	2.92281	10.0242	6.87442	0.0642367	12.0963
7.50501	12.8636	8.74243	5.87137	1.53199	3.06547	5.70229	3.76079	11.6007	6.72523	9.41537	5.68081	2.93345	12.4244	1.18056	8.13368	4.86386	7.44373	1.7208	7.53658	6.71244	0.787213	-0.571965	9.6306	0.298893	10.2455	1.67655	7.66888	5.68963	7.58326	9.8992	1.75563	6.46606	13.6697	7.87005	7.95648	0.83914	0.404355	0.788648	14.3278	4.57709	5.2775	7.49524	1.51837	6.3132	1.97658	9.85983	6.86975	0.234297	10.5073
7.68389	12.2288	9.16017	7.10632	2.00163	3.153	5.44438	4.02621	12.014	6.79772	8.98834	4.06045	3.34504	12.4415	1.11662	8.95789	3.92539	6.96172	2.03749	8.14567	7.46386	1.43004	-0.822445	8.67705	0.730812	9.97371	1.72097	7.42721	5.22636	7.52548	9.79417	1.60862	6.98083	14.2818	7.50317	7.53995	1.4296	0.680295	1.05006	14.4535	4.36029	2.79696	7.11797	1.49526	6.10816	2.2275	9.76345	6.63758	-0.0171033	10.777
7.17837	12.0473	9.16815	6.6673	2.22226	3.29268	5.57538	3.62869	12.1164	6.69862	9.38158	4.83117	4.21	12.0281	0.955639	8.72123	4.51902	7.46219	2.24348	8.21357	6.89328	1.07024	-0.567695	8.79921	0.236393	8.75462	0.857287	7.87961	5.32518	7.77679	10.0769	1.79392	6.51085	14.167	8.30617	7.54929	1.25965	0.532955	1.20207	14.1276	4.71685	4.2892	7.00838	1.4957	6.37076	2.33474	10.1622	6.69975	0.0711167	9.22398
6.07248	11.2725	10.0971	3.82133	1.90011	3.1094	5.56848	3.45894	10.6358	6.59154	9.00672	4.30381	3.01955	11.138	0.810569	7.99985	2.06307	6.80283	0.631593	6.27187	6.90295	0.730243	-0.521475	7.99222	0.307603	9.5164	0.998047	7.41543	4.71273	8.71636	9.10851	2.29108	5.93564	13.0595	7.78362	6.44619	1.17409	0.823815	0.700248	15.055	4.09137	4.11483	8.99944	1.45281	6.30824	1.72102	9.16143	6.58101	0.241427	10.5378
7.97985	11.8171	8.55267	4.34929	2.47731	3.33365	5.54609	4.69796	10.7924	7.30612	9.27561	3.86634	3.25234	12.1779	0.780499	11.3565	3.18224	7.03681	0.422783	7.74586	5.70059	0.663653	-1.43985	7.54687	-0.110007	11.3614	1.11224	7.24884	5.10573	8.70875	9.43867	2.6061	4.70094	15.2805	8.67047	6.56032	1.22813	0.803075	1.14023	16.3002	4.37019	6.62298	9.61107	1.68529	6.58535	2.38298	9.22013	7.06073	0.314007	12.8178
7.44381	11.9656	8.35968	2.60741	2.47872	2.92152	5.7357	4.89773	10.9475	7.44691	9.45616	4.2544	3.17755	12.4531	1.41131	10.0675	2.63897	7.72833	0.569943	7.96598	5.95478	0.653243	-1.26259	6.78474	0.0395825	10.8657	1.32934	7.61242	5.19516	8.39925	9.20447	2.78853	4.44554	15.3294	9.06521	6.08655	1.58234	0.543345	1.07622	16.3075	4.38831	6.15306	9.38333	1.87705	6.57446	2.31565	8.72735	6.87559	0.427117	13.1692
14.0653	14.3302	10.2226	6.85498	2.31168	3.74549	6.56067	2.46325	12.5497	7.69904	9.65645	13.0777	10.5747	14.9237	3.45827	12.4889	5.10739	6.1059	1.48813	11.4879	9.00637	2.31886	0.099145	8.58243	0.933333	13.9885	3.86266	10.7038	6.23165	9.86895	9.96872	6.30551	5.13714	14.4477	8.43986	7.42818	8.41659	1.20731	1.99361	16.0813	4.59107	11.9998	12.9131	3.48965	7.98055	2.59983	10.2408	9.18566	0.314607	13.2972
6.13716	13.0994	10.4485	3.67974	2.57003	3.46635	5.6088	5.39898	10.6755	7.8068	10.1743	4.0213	3.01608	11.6553	1.63006	12.1926	3.23169	7.36749	0.642883	6.00735	5.9041	0.951633	-0.675605	8.41617	0.492063	11.6122	1.38559	8.72732	4.56935	6.07069	10.5232	3.13905	4.99633	15.6833	7.3364	7.50538	1.48246	2.08669	0.691648	16.0903	4.69851	5.55595	9.63709	1.33828	6.38275	1.81579	9.61199	6.68356	0.185097	13.21
7.94881	12.4917	10.3842	6.37092	2.30901	3.24718	5.85025	5.00553	10.4752	7.32646	9.96319	4.20343	3.74524	13.0633	1.49	11.4754	3.35475	7.29873	1.0389	6.68009	6.06587	2.45118	0.678895	6.75023	0.576533	11.1599	0.970557	7.10492	5.58387	7.367	9.03677	2.45945	4.51544	15.1652	7.55628	7.20557	1.13852	0.644485	1.18204	16.0729	4.41573	7.0035	9.0918	1.57663	6.15193	3.04186	9.37813	7.27026	0.393577	13.8135
7.69905	12.3002	9.32312	6.771	2.44064	2.71922	5.70967	4.97548	10.3469	7.43501	9.66066	4.16597	4.52402	13.7475	2.34109	11.8453	3.41262	7.79181	1.32551	8.5832	5.99595	2.2272	-0.587195	7.43375	1.13268	11.0974	1.5047	7.67036	5.07624	6.66542	8.44939	2.48087	4.83511	15.6337	8.15025	7.10805	2.11809	0.965535	1.23188	16.2062	3.89342	6.6634	9.84335	1.72769	6.06107	1.73103	8.56632	6.83189	0.0797767	13.9431
7.69386	12.2725	9.89622	4.4489	2.16172	3.17412	5.86208	4.91571	10.308	7.46608	9.64497	3.02019	5.20486	12.3421	2.81375	10.9772	2.34175	8.09817	0.688103	7.15118	6.50242	2.21045	-0.557025	8.22345	-0.0599275	11.1946	0.935917	7.6026	5.46562	7.69526	8.51115	2.03293	5.75494	15.992	8.1446	6.83075	1.20906	0.504135	0.727618	16.0159	3.84218	4.22164	8.93005	1.29621	6.13818	1.20857	8.81704	6.5131	0.274107	14.0286
7.36637	12.2	10.3993	3.85784	2.10842	3.2172	6.16829	3.78388	10.6132	7.77912	9.67116	3.89122	4.24591	13.4771	2.62371	9.47885	3.79671	8.13074	0.469635	6.57157	6.44592	2.55584	-0.741142	7.42875	0.429329	11.1587	1.11349	7.8072	5.88857	8.52089	8.79337	2.16444	5.47862	16.0894	8.62284	6.68934	1.40387	0.279214	0.650152	15.7894	3.57611	7.10629	9.72493	1.33162	6.25838	1.74276	8.0066	5.8001	0.0641017	13.5875
6.68445	12.5398	9.48853	3.09959	3.08789	4.38563	5.81884	2.83297	10.4715	6.95451	9.98735	2.85693	2.49864	12.1397	0.893119	8.95587	2.68749	7.61626	0.489353	6.84749	6.6524	1.84833	-1.09796	7.10898	0.543573	9.55773	1.4374	7.35166	6.98444	9.03285	9.52147	3.11965	4.6788	15.245	8.24403	6.62302	1.27511	0.534755	1.29616	16.1168	3.83178	4.45969	10.2686	1.55	6.22313	2.1255	9.82209	5.78359	0.0482967	12.0476
8.84443	12.1889	10.8664	5.72058	1.59999	3.83066	5.89088	3.8473	11.6615	7.13697	10.4128	7.0639	4.44094	13.1558	1.75014	10.6032	3.10051	6.97898	2.25949	9.17773	7.35087	1.00918	-0.446705	8.58034	0.0666025	12.5353	1.01485	7.17323	5.43972	8.56433	10.3008	2.83828	6.43656	14.118	7.91265	6.74154	2.02794	0.898905	1.72299	15.2777	4.99254	6.7042	11.7526	2.19543	6.81997	2.40089	10.1174	7.786	0.284007	9.74466
6.78577	11.801	10.3633	4.78442	2.48769	4.03761	6.28551	4.38232	10.2466	6.61261	10.1543	4.64123	4.72782	12.4109	1.0649	8.87984	3.96534	7.08098	1.03967	7.04081	6.8734	1.03859	-0.245795	6.62573	0.665732	9.79217	1.01632	5.20034	6.28016	8.48076	10.8049	3.19793	4.61526	14.6012	7.8072	6.26794	1.71466	0.630995	1.50107	16.0913	4.28303	7.78417	9.27648	2.41323	6.69041	2.02381	9.97407	7.2809	0.308737	10.0449
6.8635	12.546	10.7161	5.79844	2.01636	3.81718	6.18917	4.74674	9.75828	6.91221	10.0346	6.20472	4.98458	13.2638	1.21883	10.1797	4.79434	7.94094	0.382493	8.93218	7.17966	0.542723	-0.662245	6.62883	0.200222	10.5531	1.51359	6.57638	6.44856	8.78547	10.6406	3.50636	4.54041	15.2667	8.24916	6.29064	2.53402	0.689125	1.64111	15.9826	4.04147	6.18002	10.0976	2.37066	6.69084	2.11972	9.43352	7.23281	0.109287	10.7364
8.17521	13.1027	9.3698	4.26291	2.13713	4.52296	5.88493	4.55	10.42	7.40963	10.2077	4.42227	2.41318	13.6512	1.37123	10.1082	3.6524	7.84254	0.660295	8.71482	7.30027	0.734171	-1.44222	7.63179	0.276799	10.5993	2.11232	7.73365	5.10246	7.79454	8.93544	3.06547	4.87183	16.1558	8.38895	7.33397	1.68007	0.731214	0.820382	15.5162	3.94839	4.10811	10.4546	1.56077	6.61916	1.71557	8.77124	6.41223	0.180312	10.9831
6.67255	11.7855	10.1478	3.83341	1.70441	4.55691	6.07347	3.29596	9.31198	6.3697	9.87586	2.85557	3.08825	11.4338		8.51892	2.73991	6.74999	0.434883	7.50004	7.26599	0.582863	-0.759555	6.88034	-0.107957	10.1123	0.857047	5.83682	6.21052	9.28336	10.0342	3.21031	4.91805	14.2227	7.54561	6.00127	1.7925	0.672505	0.851168	15.825	3.90526	3.20094	9.19831	2.3483	6.78573	1.9703	9.96238	6.74697	0.163707	9.61812
9.88783	13.7979	9.88062	6.18257	2.55399	3.81907	5.90246	5.05495	11.9898	6.99137	10.6197	7.98531	5.57495	14.3558	1.18502	9.75098	3.80534	7.84399	0.822243	7.54303	7.34233	0.581563	-0.614355	8.90995	0.193862	11.7561	2.44563	7.44322	5.02535	8.73537	11.2549	2.75779	5.8285	14.8558	8.5869	8.13581	2.24892	0.900435	1.70278	16.0008	5.30661	8.53614	9.61372	2.48389	7.12368	3.03692	10.0025	7.72471	0.423317	10.6518
9.08282	12.6799	10.059	7.87161	3.18473	3.43218	5.63364	4.03731	11.8417	6.96948	9.89041	7.06652	4.69342	14.356	1.40953	9.76591	4.29751	6.8347	0.711835	8.44467	6.76808	0.823391	-0.597422	8.6836	0.445899	11.1008	2.89059	6.90444	4.60693	8.13238	10.5687	3.02194	5.57346	15.5248	7.79009	7.72181	2.89547	1.54076	1.53697	15.747	4.6574	8.44963	10.6415	1.91854	6.78503	2.14531	9.09945	7.31084	0.342332	9.89226
9.39037	13.2308	9.28631	7.90669	2.82129	3.90744	5.30264	4.62289	11.6529	7.07494	9.90223	5.75148	3.33502	15.0759	0.688979	9.99072	4.48313	7.45595	0.712323	8.59854	6.7595	0.615843	-0.313075	8.97145	0.192222	11.2035	2.2878	7.40056	4.52591	7.57569	10.369	3.33792	6.21161	16.2202	8.08868	8.368	1.68785	2.9406	1.47533	16.1114	4.51505	5.29202	9.94877	2.46564	7.10946	2.93454	9.3722	7.85289	0.386367	10.6372
9.12433	13.1198	10.4626	8.2736	3.74967	4.79637	5.39829	4.39127	11.8911	7.10776	10.3794	6.07909	3.98207	15.0828	1.62671	10.4494	4.25126	7.5955	0.828573	8.9066	7.35938	0.958093	-0.360615	9.3146	0.125892	12.1212	2.67165	7.98966	4.58022	8.46152	10.3479	3.20945	6.65109	16.0764	8.38848	8.73326	4.04227	2.53949	2.11039	16.0735	4.83226	5.19138	9.71899	2.4336	7.43379	3.09603	9.18765	7.69975	0.599377	12.176
7.05706	12.6723	9.58079	2.5259	2.81083	2.96096	5.83417	4.19657	10.2158	7.59947	8.92881	5.85649	4.65555	12.4555	2.34859	9.58744	2.76481	7.55996	0.689033	7.49773	7.60225	0.988713	-0.369835	8.42816	0.130802	10.5176	1.12059	6.7684	5.94713	8.92385	7.69853	2.90733	5.60944	14.848	8.10596	7.07658	1.40911	0.992515	0.771378	15.3416	4.36923	6.08736	9.90692	1.52173	6.44615	1.30169	8.80484	5.78261	0.209597	12.7721
7.22993	12.7673	10.2639	2.60811	2.85098	3.24588	6.09405	4.43352	10.2146	7.22246	9.13194	4.90003	5.14602	12.4386	3.02518	10.386	3.8661	7.81197	0.774803	8.23634	6.75345	0.944123	-0.511175	8.4338	-0.0851975	10.8101	0.985677	7.3605	5.8313	8.99273	7.89936	2.70295	5.76275	15.2235	8.33482	7.46907	1.63672	0.974505	0.973518	15.5196	4.5888	3.21743	10.3909	1.44172	6.59972	1.6423	8.86147	6.07389	0.258707	12.8292
7.40224	12.7217	9.51966	2.94806	3.3538	3.111	6.30884	4.47067	10.1393	7.39633	9.31479	6.06774	4.99726	12.1197	3.31167	9.91658	4.5947	7.65041	1.35857	8.02162	6.26426	1.42048	-0.127205	8.74976	1.56727	11.0131	1.53164	7.19964	5.97987	8.70764	7.83861	3.04749	6.52936	14.9134	8.30213	7.67307	2.26708	1.48048	1.41049	15.4978	4.56974	2.81199	10.1002	1.98902	6.57932	1.84112	8.88786	6.01484	0.345727	12.7943
7.56675	12.0868	7.62627	2.6395	1.98561	3.55603	6.23475	4.43237	10.3171	8.03223	9.70873	2.53228	3.97226	12.1993	2.56144	12.1986	4.38183	8.11041	0.617503	5.7568	6.65157	1.13439	-0.376495	7.35587	0.153083	12.3334	1.23963	8.48222	6.139	8.85784	9.70051	2.40207	5.57246	16.3162	9.11009	7.57494	1.79522	0.667745	0.783838	16.1123	4.50296	7.91883	10.9252	0.806462	6.32297	2.13805	9.68435	6.20425	0.454247	14.0263
7.84079	11.6688	7.10024	2.42406	2.08149	3.50471	6.57555	4.32062	9.88929	7.71216	10.1318	2.21539	2.03745	11.923	1.38761	11.4448	4.61767	7.95459	0.555343	6.32004	6.44881	0.395973	-0.368885	7.37476	-0.0788075	12.0704	0.507258	8.42417	6.38405	9.42559	9.54361	1.99764	5.78775	16.0852	8.46744	8.19529	1.28902	0.651405	0.582378	16.237	4.46474	6.57651	10.3565	0.936732	6.16217	2.00596	8.51771	5.74456	0.329387	14.0652
6.20991	11.3335	10.4332	3.14419	1.91743	2.48234	5.39103	3.88362	10.0029	6.95268	9.32614	2.00384	2.97409	10.7059	0.954509	9.59118	2.24455	7.78643	0.693025	6.11408	4.70171	0.528811	-0.607232	7.46101	0.0841792	9.24741	1.27978	4.63241	6.16016	8.91523	8.62216	2.38294	4.77666	13.9525	7.68783	6.33288	1.30436	0.594224	0.863952	13.7691	4.36528	7.2015	9.06979	0.900807	5.81034	2.48039	8.89139	6.3308	0.276072	10.0886
6.48671	10.8984	9.57943	2.8316	1.90667	2.05474	5.12111	3.13787	9.8309	6.38161	8.83284	2.31776	3.80553	11.0341	1.353	8.34327	3.20585	7.14834	0.728413	6.53642	4.75229	0.863423	-0.453555	6.35997	0.313462	9.09395	0.971158	4.9028	5.79882	8.94682	8.29443	2.24563	4.07425	13.7065	7.98374	5.74153	1.5394	0.574145	0.709738	13.9835	4.15653	5.34093	7.83883	0.976722	5.43247	2.17742	8.48042	6.06204	0.198267	9.67839
7.9002	12.3268	10.4074	2.73704	2.60073	3.84089	6.4526	3.27724	10.4596	7.44058	10.0831	3.63289	3.27147	12.5081	1.37029	8.65174	4.17316	8.25173	0.896813	6.73204	6.59224	1.16396	-0.261955	7.75798	0.411353	10.2737	0.595647	7.5501	6.5537	8.8565	10.077	2.84676	5.29196	15.748	8.51674	8.25187	1.7875	1.05777	1.07267	13.8434	4.43798	8.59728	10.7947	1.38081	6.85597	2.15134	9.3263	6.33743	0.328537	12.8444
6.75721	11.8815	9.8494	2.15641	1.6765	3.6812	6.15062	3.23296	9.75082	7.18431	9.64077	2.9563	3.11029	12.0492		7.91375	3.21174	7.9564	0.924953	6.50471	6.46052	0.782903	-0.272245	7.52624	0.0663125	9.7753	1.67484	7.2325	6.3138	8.81433	9.39554	2.53963	5.25173	14.9851	8.15744	7.7619	1.54112	0.682755	0.881708	13.5425	4.03986	5.63726	10.0551	1.20038	6.63887	1.35418	8.77514	5.78898	0.281617	12.3569
7.38149	12.1768	9.34977	4.13071	2.08973	4.62665	6.45513	2.76473	10.8366	7.30619	9.99419	4.43168	5.16928	12.0909	3.47203	9.38948	2.88192	8.3085	0.324283	7.35683	6.75853	1.20858	-0.215615	8.03459	0.382663	12.8506	1.25575	7.67254	6.77026	8.09324	9.25486	3.38765	5.97079	16.8256	8.4442	7.637	1.59847	1.95082	1.24221	14.144	4.97348	8.84162	10.3481	1.77175	6.98644	2.36034	10.1884	6.72937	0.409017	14.0638
9.26248	12.6905	8.83025	3.52304	2.03928	4.19682	6.47669	3.49274	10.2615	7.81792	9.85042	3.01369	3.89217	11.0268	1.92031	10.2381	5.08705	7.94621	0.747103	5.6377	6.60479	1.0459	-0.444875	8.09437	0.202123	12.942	1.47872	8.76172	6.65343	8.31063	9.10645	2.888	5.92696	17.5338	8.36452	8.35066	1.26728	1.73654	0.782648	14.9801	5.05477	5.00244	8.65588	1.31339	6.76985	2.23013	9.85431	6.46949	0.462827	13.9955
7.92677	12.9924	10.164	5.20133	2.66176	4.09507	6.78406	3.38812	10.6526	7.60093	9.77053	3.20371	4.68353	13.7873	2.35198	10.1801	3.03951	7.87145	1.34769	7.37663	6.98563	1.71763	-0.469505	6.75879	1.04812	11.177	1.63036	8.10762	6.22685	8.55648	9.30579	2.99986	4.96356	17.3513	9.55584	6.63804	1.90608	1.9038	1.54852	16.0261	4.37732	9.88974	11.059	1.84281	6.39712	2.7003	9.42502	6.64689	0.0282667	13.8067
6.78864	12.1687	10.1193	6.23735	2.84177	3.819	6.46088	3.54695	10.4176	7.22082	9.51799	3.8478	3.86598	12.6102	2.22588	9.81929	1.90442	7.91845	0.694343	6.45238	6.93564	0.901593	-0.206105	7.3886	0.790412	11.956	1.35941	7.21295	6.24584	9.50119	8.84609	2.79584	5.19304	17.5187	9.36434	5.85091	2.04962	1.87101	1.48848	15.6741	4.44788	7.31685	10.6001	1.52206	6.67322	2.65009	8.69802	6.15861	0.355857	14.2179
7.44866	12.2057	9.92095	5.50609	2.48961	3.80979	6.70168	2.79849	10.4573	7.14346	9.74011	2.22985	6.11905	12.7139	1.75523	8.90923	3.86859	7.94397	0.833463	6.60942	7.44524	1.12282	-0.229645	7.9259	0.288102	11.1816	1.28763	7.20553	6.56556	9.47156	8.81634	2.72372	6.11962	16.9577	9.4896	7.72622	1.53954	1.69288	1.21728	15.4979	4.33545	6.08097	10.1935	1.16314	6.51925	2.78905	8.68505	5.94912	0.268607	14.1715
8.75191	12.7479	10.5887	3.27596	3.15025	4.46741	6.47915	3.07429	11.8171	7.95641	10.5274	4.23091	6.14508	13.387	3.03191	8.34869	3.38644	7.89398	2.90895	6.84644	6.22058	2.36068	-0.184025	7.70424	1.07315	10.8919	1.52219	6.52232	6.66547	9.03135	9.26241	3.97581	5.39596	15.4854	8.82718	7.22361	4.31245	1.20933	1.42314	16.0073	4.73446	10.6298	12.4043	2.26552	7.49766	2.86016	10.7937	6.21289	0.288157	13.1674
9.34298	12.9092	10.149	3.33789	2.66569	4.61198	6.42967	4.05261	11.3989	8.70117	10.4873	5.30837	3.77871	13.3216	3.30208	9.22334	3.1648	7.9669	2.46487	7.29644	6.56014	1.21085	-0.641975	8.22374	0.316362	10.6854	2.01272	7.20785	6.31733	8.54059	9.33291	4.12311	5.79349	15.7	8.90766	6.98001	3.64461	1.58515	1.42867	16.1276	4.55469	11.615	12.7015	2.35563	7.38632	1.85815	10.8714	6.50209	0.164937	13.754
6.63493	13.5722	9.98741	2.75301	2.27874	3.33383	5.50386	4.38036	10.2885	7.74153	9.70171	2.20093	2.65784	11.5124	1.26565	9.66688	3.61355	7.58668	0.524323	5.69216	6.24726	0.685183	-0.370185	8.58266	0.252572	10.9712	1.38448	7.14569	5.9996	8.23966	10.3183	3.1575	6.22576	15.0019	7.91864	7.4791	1.13	0.779205	1.10705	15.957	4.63726	3.30586	9.0049	0.778212	5.9086	1.83152	9.36554	6.96028	0.320247	13.9904
9.36449	12.5621	10.1137	3.54037	2.11453	3.68494	6.24928	2.94392	9.94061	7.11505	10.2453	2.75282	3.5594	11.2875	1.96331	8.96212	3.76737	8.10695	0.805093	6.56658	6.40576	0.941143	-0.292925	8.65413	0.216652	10.8543	1.06794	7.06641	6.07414	8.21438	9.53708	3.15075	5.91654	14.7979	9.33574	8.76342	2.15604	1.20959	0.771428	15.7161	5.39269	5.82118	9.40985	1.46156	6.74563	1.86756	10.2166	6.8107	0.346577	11.8708
7.31985	12.5007	10.6096	3.15214	2.24479	3.37443	6.42454	2.50319	10.2581	6.79826	10.1181	3.29446	4.12832	11.7914	1.37084	8.47206	4.59699	8.267	0.932653	6.29548	6.92266	1.3254	-0.166955	8.29325	-0.208718	10.5795	0.660918	7.35877	6.38474	8.74295	9.18682	2.86326	6.51473	15.1677	9.52374	7.83437	3.84403	1.22763	1.38505	15.8202	5.42894	6.09672	10.2526	1.78187	7.03327	2.47588	10.1596	6.95361	0.599587	12.1571
7.80907	12.0497	10.1048	4.20291	4.13321	3.20385	6.68358	4.31981	10.3462	7.05753	9.57549	3.52224	4.68182	12.0784	1.96479	10.4355	2.52821	8.66154	0.573013	7.43423	8.1638	0.656783	-0.507315	5.74473	-0.195477	12.4601	1.26625	6.35431	6.63744	9.66755	9.17663	3.2711	3.8307	16.4099	8.42534	5.7894	1.18983	0.485145	1.2793	15.9298	4.76247	4.60869	10.516	1.54289	6.31168	2.35669	10.3684	7.28366	0.270257	13.9664
8.10092	12.718	9.90389	5.27671	4.33761	3.14112	6.68547	4.28237	10.9032	7.39145	9.61844	5.83432	5.47826	12.6649	3.08682	11.0633	3.46004	8.56078	1.23227	7.17013	8.10473	1.97941	-0.402605	7.47032	0.910022	12.6055	1.98186	6.83227	6.44795	9.37508	10.1238	3.13479	4.75042	16.3017	8.84045	6.95301	1.80629	0.636245	1.29108	16.0354	5.03796	7.06928	10.4323	1.61876	6.26837	2.20653	10.5762	7.62874	0.130327	13.8044
8.29047	13.0137	10.1164	5.12291	3.942	3.17395	6.53846	4.64909	10.616	7.31583	9.58788	4.73361	5.06344	12.0019	3.24135	10.7974	2.45235	8.2421	1.32458	7.08853	7.5421	1.20255	-0.243885	5.71626	0.272012	12.5862	1.20405	6.6505	6.40936	9.03708	10.1748	3.68323	3.72522	16.0609	8.64052	6.05485	1.99959	0.785465	1.3152	16.1561	4.98861	7.29259	10.8239	2.07336	6.39259	2.50883	10.0423	7.41417	0.584027	13.6572
7.83148	12.8819	10.2876	3.13958	4.54534	3.1167	6.47149	4.60757	10.7229	7.51058	9.71914	3.89085	3.22618	12.4923	2.31707	10.2416	2.92473	8.45993	0.834313	7.67794	8.07363	0.229303	-0.393415	5.33763	-0.0384875	12.7666	1.07561	6.67764	6.46273	9.23014	9.74191	3.20428	3.86954	17.2195	8.92736	6.03792	1.43415	0.459075	1.12628	16.3844	4.41622	7.88344	11.2857	1.48092	6.52794	1.86115	9.42042	6.66124	0.373957	13.991
7.45416	11.8549	9.52581	3.0738	4.45773	3.1574	6.36335	3.9448	10.2534	7.32752	9.56218	3.14807	3.16833	11.9793	2.34956	8.64595	3.00391	8.10098	1.44741	7.07638	8.40851	0.960313	-0.212045	4.73816	1.65623	12.6338	1.62989	6.32267	6.56011	9.45987	8.93933	3.03647	4.00292	16.8323	8.76478	5.80442	2.34183	1.15804	1.67853	16.173	4.14727	5.9796	10.5204	1.89986	6.54617	2.01144	8.88965	6.20525	0.346017	13.9919
6.51067	11.821	8.44431	3.49432	2.21684	3.72151	6.3566	4.05793	10.0365	6.94787	9.49144	2.36291	2.7907	11.9397	0.972669	9.83965	3.81615	7.57061	0.697603	5.56705	5.69291	0.439803	-0.454475	8.05845	-0.154197	10.8849	1.19081	6.58256	6.25635	8.42252	10.1007	2.5694	5.98669	14.7894	7.91481	6.70902	0.8031	0.192665	0.450448	15.6628	4.69582	6.01542	8.4368	1.32253	6.25101	2.18154	9.54029	6.07035	0.277477	13.45
6.44236	11.8407	8.28531	2.49798	2.00946	3.28845	6.1019	3.99217	9.79929	6.4547	9.14992	2.25217	2.86094	11.5455	1.13225	8.56279	1.73399	7.28904	0.800703	4.43523	5.58508	0.556593	-0.432635	7.61076	-0.198898	10.4937	1.66152	6.50277	6.19294	8.46377	9.66918	2.59622	5.4607	14.4843	7.91547	6.39592	1.07298	0.337455	0.389308	15.7137	4.6246	5.97721	7.9511	1.23114	6.05424	2.39358	9.32541	5.9202	0.147297	13.3953
7.03646	12.2604	9.23247	3.04993	1.84851	3.18661	6.2664	3.99005	9.89372	7.64475	9.50458	4.82813	2.97618	12.9824		8.83384	2.89882	8.04926	0.724273	5.38473	5.92417	1.13859	-0.433485	8.12168	-0.0569875	10.9586	0.937647	7.61708	6.69024	8.47055	9.32049	2.58723	6.33714	15.1361	8.43608	6.89624	1.55818	0.719325	0.899428	15.9374	4.56182	6.59431	8.9926	1.29289	6.33063	1.89183	9.01246	6.06988	0.304047	13.6803
8.08776	14.0393	9.84761	3.79788	2.80683	4.05165	6.44637	3.85786	11.6438	7.32561	9.87045	4.10428	7.06454	13.4452	1.81202	11.4136	3.88404	8.30973	0.353953	10.5454	10.1014	0.498493	-0.956395	6.94963	0.303903	11.5388	1.54071	6.94495	5.86543	9.27821	11.1496	3.96062	5.2401	14.4439	8.26432	6.79393	7.10905	1.31081	1.80335	16.2094	4.70464	8.35438	10.6568	3.85559	7.40769	2.57129	9.25163	8.44345	0.373287	12.8765
7.46153	14.0482	9.96935	3.65239	2.9573	4.42471	6.76043	3.80578	11.7404	7.46655	10.0487	3.86849	6.64972	13.2649	2.17714	11.2702	3.52867	8.40257	0.924673	10.4498	10.2077	1.36733	-0.790355	6.42621	0.207602	11.6312	1.37047	6.97181	6.26753	9.48639	11.1669	4.09721	4.81313	14.8809	8.29592	6.25996	7.7454	1.4155	1.85171	16.2756	4.87071	8.34909	11.036	4.17376	7.72511	2.82523	9.22956	8.46612	0.510397	12.946
6.69037	13.9383	10.5374	3.20878	3.15765	4.5591	7.04531	3.56572	11.4843	7.59494	10.1055	4.10454	5.86752	13.0065	1.8793	10.9908	3.36335	8.7674	0.961323	10.3564	10.4515	1.30663	-0.591045	7.5055	0.683893	11.489	1.42333	7.17314	6.86086	9.74773	10.6149	4.03616	5.64471	15.0872	8.478	6.22116	8.2269	1.46635	2.06197	16.2897	4.99995	8.08333	10.9134	4.0654	7.91659	2.12067	9.15705	8.26141	0.622897	13.6715
7.69251	12.1064	9.93122	5.67687	2.26776	2.94141	5.77137	4.13596	10.1621	6.99512	9.79936	5.44533	4.33261	13.4647		9.25296	2.99536	7.90048	0.641003	6.87377	5.7024	0.582063	-0.589015	6.73479	0.0227725	10.6383	0.914898	6.2241	5.08498	8.66687	9.42832	2.11305	3.65304	15.52	8.18145	6.29594	1.57221	0.579895	1.01721	16.184	4.20088	4.89507	9.14892	1.42747	5.92789	1.6284	8.93469	6.38312	0.313147	12.113
5.79012	11.5175	8.29692	2.18256	1.7223	3.96758	5.82988	3.08607	10.2105	6.96568	9.97682	1.51249	2.34241	12.0485	1.12174	8.75211	2.84579	7.90326	0.752673	6.59445	7.27154	1.13075	-0.585325	6.27861	0.160853	9.446	1.3735	6.41531	6.26794	9.03813	8.57825	2.79777	4.95035	15.5421	8.72221	6.6054	1.3278	0.289025	0.945878	15.8274	4.00183	3.08654	10.1725	1.10331	6.03203	2.0067	8.40807	5.33772	-0.0189633	11.9658
6.61461	11.4554	8.12313	2.40122	1.76872	3.67999	5.69551	3.15678	9.9769	7.05283	9.69829	2.14473	2.64921	11.9084	1.74019	8.59784	2.40191	7.7499	1.24989	7.83452	7.12633	0.654703	-0.782385	6.58534	-0.229488	9.633	0.604187	6.43978	6.22728	9.12313	8.27756	2.64368	5.19949	15.2016	8.49182	6.57739	1.18996	0.410595	0.749208	15.8337	3.92966	6.67737	10.2867	1.05644	5.97356	1.97816	8.52896	5.35478	-0.00737333	12.2404
7.07493	12.1103	7.41817	3.09332	1.86435	2.65073	5.57626	4.36447	9.89959	7.45413	9.31153	2.16394	2.72249	11.4532	0.948599	9.18715	4.86859	7.43927	0.527173	5.1275	5.73695	1.00105	-0.533855	9.20212	0.182672	10.4454	1.00642	6.86167	5.50973	7.40641	9.15769	2.68787	6.41654	15.5254	7.99463	7.83481	1.20323	0.214635	1.03004	15.8199	4.32911	5.06405	7.39026	0.935022	5.78642	2.62801	9.05738	6.02852	0.292687	11.6944
6.58473	11.3933	9.47852	2.56744	2.16656	3.46326	5.89956	3.59171	9.99221	6.91483	9.74922	2.66197	3.18552	12.7704	1.40116	8.08245	2.54564	7.60583	1.27697	6.66581	7.1324	0.918463	-0.482995	6.78215	0.170343	9.66202	1.72695	6.80045	5.72478	8.82728	8.37165	2.35137	4.52675	15.6677	8.6546	6.28145	1.34126	2.23741	1.12583	15.1661	3.97199	6.87728	9.65314	1.31598	6.59491	2.38541	8.66657	5.59307	0.358947	12.5184
11.7127	12.0783	9.84379	3.67434	1.88437	2.49578	6.58777	3.35027	9.47238	6.75472	10.2033	2.28977	2.93881	11.7896	1.31011	7.77789	4.31101	7.86364	0.511133	4.89809	7.14999	0.726803	-0.473305	8.62463	0.217282	10.4492	1.17161	7.63926	6.96555	9.47127	8.58921	2.61408	5.85124	15.0581	7.89963	8.16101	2.25736	0.604485	0.850338	15.3742	3.63993	5.43888	8.97544	1.13408	6.4771	1.32273	8.81462	5.60252	0.239417	12.0625
6.26173	11.9804	9.45605	2.50135	2.11283	4.40453	6.02348	2.30447	10.1766	6.15991	9.94051	6.64189	3.18895	11.5776	2.12965	9.01052	3.18996	7.38151	1.09783	7.85726	6.20694	1.79658	-0.467195	8.24489	0.962753	9.64863	1.43375	7.42776	6.05339	9.00886	9.44186	3.51045	5.47697	13.6133	7.43574	6.9473	1.68838	0.878795	1.14201	13.2283	4.13638	4.52242	11.5014	1.57162	6.43279	2.46197	8.67207	6.07113	0.0919467	10.7278
6.43101	12.2056	9.51342	2.5472	1.62833	3.58583	6.10945	2.70457	9.85023	6.31504	9.85591	2.19221	3.26048	12.0353	1.82286	8.94483	2.38909	8.09553	0.447703	7.36923	6.38069	0.792563	-0.619335	6.68924	-0.0454575	9.9205	1.43702	6.49966	6.93354	8.75019	9.33265	2.9217	4.50766	14.8904	8.36565	6.16391	1.27343	2.61813	0.699098	14.5186	3.99551	3.73534	10.4414	1.20426	6.30425	2.04733	8.43738	5.72509	0.239077	12.971
6.24218	11.4773	9.51227	2.38652	1.02429	1.95581	5.9633	2.8842	9.75678	6.70836	9.7285	2.78898	2.83966	12.1672	1.10172	8.69172	3.13057	7.76821	0.334483	4.95144	6.55815	0.695443	-0.241435	7.44443	0.213232	10.7063	1.76453	7.32105	6.23041	8.93204	7.73293	2.19406	5.9117	15.4415	8.51498	6.86723	1.38132	0.677625	0.743278	14.6196	4.07241	6.02697	8.97289	0.997072	6.06035	1.76182	8.3731	5.47023	0.287207	13.1166
8.96701	12.7737	8.06286	3.48026	2.16051	3.24853	5.99726	5.06209	9.6366	8.63886	9.70638	2.19315	3.70744	11.4797	1.30103	9.12536	5.10238	7.87272	0.469735	6.6142	6.76334	0.768761	-0.436492	8.99298	0.0545592	10.9578	2.36734	7.29946	6.00402	8.17025	10.1393	2.9114	6.86072	14.9982	7.88608	9.06064	1.61139	0.738774	1.02569	16.1184	4.2741	4.6588	8.97503	1.77441	6.67525	2.25351	9.65654	6.66623	0.308052	11.8744
7.71178	11.4363	8.54832	3.92755	2.06052	3.06386	5.96206	4.85702	9.65522	7.51743	8.93913	2.93015	2.90102	10.9462	1.16368	12.6306	4.30015	7.23804	3.06382	6.7645	6.40239	1.11287	-0.039085	7.01833	0.935242	11.9523	1.58674	6.61068	5.9247	9.21871	9.85524	4.16787	4.97849	15.445	6.54282	7.60271	1.64875	1.75626	0.996778	16.1946	4.58485	5.42113	9.0308	1.65023	6.21793	1.88159	9.27346	6.76487	0.880817	13.9299
8.79552	11.7889	8.26903	3.53682	2.09846	2.57574	5.77557	4.45415	9.581	7.63811	9.09543	3.75712	3.05451	10.9998	1.42492	12.8897	5.34684	7.80871	2.41309	6.6257	6.93497	0.864343	-0.432225	8.42143	0.271852	11.8394	1.13991	7.408	5.97278	9.10815	9.67735	3.31255	6.2705	15.4491	6.85027	8.85777	1.49108	1.56419	0.837168	16.1307	4.50478	5.9091	9.22442	1.03914	6.00124	2.40422	9.34308	6.6227	0.644837	14.0389
7.59261	11.1196	10.0818	2.29169	0.98882	2.10289	5.506	3.12924	10.8399	6.6157	9.81127	3.6993	2.21701	12.5213	0.208868	9.26207	3.94627	7.81257	-0.0338983	6.83252	6.37275	-0.0652256	-2.32556	6.4026	-0.241443	10.5413	-0.147039	6.72786	4.90443	9.37844	9.25864	0.967877	4.10197	14.7087	8.67681	5.56842	0.61899	-0.150591	0.898575	15.6101	4.22395	8.7952	10.2748	0.54603	5.59792	0.573031	9.37246	5.91404	0.0165867	12.2071
7.19691	11.4335	9.67718	1.91954	0.95787	2.35844	5.91279	3.8608	11.0786	7.22135	9.63947	3.07367	2.90274	12.1824	3.10266	8.80657	3.56405	7.35998	-0.231398	6.48247	6.2921	-0.0595156	-2.14201	7.21496	-0.544103	10.9463	-0.752479	7.11151	5.09133	9.15818	9.4741	0.935427	4.72245	15.5046	8.80993	6.71018	0.49016	-0.245421	0.843615	16.0921	4.55037	8.3438	9.70437	0.71539	5.79069	0.435511	9.20948	5.79987	-0.148493	12.5375
7.02076	11.5706	10.3432	2.03301	1.37646	2.6315	5.66085	3.39293	10.8528	7.21154	10.0341	3.3196	1.58592	12.9991	0.0270575	9.2616	3.36786	8.03147	0.215962	7.82996	6.16347	-0.0341756	0.407803	7.92429	0.257667	10.5527	0.101381	7.68045	5.89997	8.97813	9.11416	1.43003	5.11704	15.5008	8.81377	7.48697	0.96053	0.117929	1.09709	15.7012	4.00877	4.46303	10.371	0.50684	6.16845	0.0160212	9.36539	5.50244	-0.0335533	12.1931
9.13826	13.0718	10.7466	1.69695	3.16618	4.01373	7.23973	2.18823	12.0535	7.12104	10.8601	7.19695	4.51695	12.4482	2.24882	10.0181	2.38408	7.2625	0.456462	9.88389	8.5244	0.147224	-0.171687	6.41947	-0.163972	10.715	-0.129299	7.12058	6.83165	8.72596	9.23302	3.59874	4.98409	15.776	9.44459	5.82534	4.32794	0.973279	0.761665	15.7432	4.79676	7.31479	9.9749	1.61172	7.39551	0.606911	9.82664	6.16711	-0.165203	12.8237
8.15269	12.3192	8.52033	4.92577	1.33111	2.68124	5.17916	3.41581	10.3285	6.90274	9.70167	4.20188	3.05874	12.419	-0.263713	11.9018	4.18999	7.18783	-0.436438	7.63638	7.95792	-0.300346	-2.1704	8.87573	-0.677083	11.7305	-0.551009	7.2874	4.35246	9.72331	9.93088	1.77536	6.94629	15.0163	7.27282	7.81696	1.04067	-0.0158213	0.441065	15.1765	4.54456	4.7441	9.11136	1.42035	6.31041	0.952701	9.68857	6.7591	0.0157167	12.3468
8.50789	12.254	7.79478	4.77472	1.26887	2.55622	5.09807	3.36685	10.3873	6.98258	9.78908	4.82651	2.35724	12.6913	0.166467	11.953	4.50971	7.34124	0.111732	8.75652	7.84478	-0.0317856	-1.3792	8.24064	-0.182193	11.8688	0.275831	7.6496	4.21765	9.58709	9.75389	1.77715	6.0142	15.0662	7.62162	7.49011	2.28846	0.0546387	0.841255	15.5116	4.57116	3.48088	9.17658	1.68813	6.43228	0.772571	9.29707	6.74054	0.0606067	12.5064
7.86365	12.34	7.73432	4.19104	1.17297	2.7913	5.05699	3.35178	10.0432	6.87958	9.49767	3.3628	2.31001	12.1382	-0.209163	12.0657	4.56405	7.02196	-0.313348	8.40701	7.78182	-0.122836	-2.03492	7.8217	-0.612942	11.71	0.0198508	7.46519	4.18091	9.22569	9.65762	1.92988	5.68836	15.4275	7.38649	7.48762	2.37714	-0.0195713	0.520175	15.0764	4.55681	2.80095	8.3338	1.53701	6.51723	0.942131	9.20806	6.45137	-0.0221733	12.3256
6.33224	11.8705	8.50443	1.53098	1.16361	3.03478	5.95255	2.60543	11.0457	6.77964	9.82583	2.22615	2.96317	11.7223	0.701588	9.056	3.14871	7.53488	-0.248758	7.1114	6.70886	-0.207436	-1.94587	6.02047	-0.560682	11.6154	-0.134769	7.36896	5.67544	9.41419	8.86247	1.63135	4.44992	16.2459	8.62178	6.36183	0.91417	-0.110011	0.845065	16.2835	4.00095	6.24263	8.96465	0.89937	6.31933	0.677471	8.45322	5.2382	0.0409167	13.4507
7.20649	12.2886	10.2813	1.41431	1.29651	3.84945	5.69178	2.68527	11.0581	7.31246	10.3708	4.4798	2.44548	12.9003	0.615577	8.75705	3.83163	7.47874	-0.326338	7.36677	7.27087	-0.331516	-2.08823	8.45054	-0.752372	10.092	0.235311	6.93552	4.75959	8.59779	9.82146	2.24902	5.31231	15.6429	8.67345	8.02136	1.25471	-0.0926213	0.874125	16.0621	4.21726	8.34545	9.58155	0.57009	6.7324	0.265211	9.65981	5.81751	-0.0646433	10.7868
8.049	12.4794	9.81868	2.7021	1.39536	3.30567	6.14835	3.10696	11.8532	7.07518	10.3205	5.0161	3.29421	13.3235	1.49494	9.73334	4.17859	7.72867	0.0918217	9.83364	7.76225	0.479534	-1.90479	9.7227	-0.339212	10.8189	0.195591	9.80829	5.72354	9.00119	9.76012	2.10545	7.70439	16.0073	8.56609	8.35985	1.25178	0.181329	0.808185	16.0553	4.3588	8.15317	10.7689	1.13564	6.6879	1.00738	10.1543	6.44264	-0.0609533	13.3843
8.90221	13.801	8.73383	4.0493	0.86801	3.32513	5.93157	4.76348	10.9822	7.95939	10.0198	3.97141	2.48586	11.4903	0.794517	11.4676	5.0245	7.36852	0.0707517	6.57565	5.66597	0.217944	0.141533	8.04587	-0.180012	11.1892	0.453321	7.54655	5.52641	7.30799	10.3332	2.45888	5.65874	15.4115	8.18476	8.27942	0.88915	0.334139	0.514805	16.1453	4.56511	5.95697	8.97628	1.27251	6.71079	0.931611	9.54384	6.42388	0.0756467	12.5863
7.62539	11.5668	8.65249	2.686	1.38201	2.02371	6.15403	2.65866	10.2806	6.93803	9.10806	3.39548	2.07769	12.5091	0.947887	10.6945	4.2432	7.99141	1.12749	7.43786	8.252	0.664044	-1.49426	6.25773	0.502287	12.6182	0.242391	8.73249	4.92111	9.66992	9.44603	1.43104	3.49963	15.4017	8.25823	6.44982	1.89486	0.103769	0.913985	16.2272	3.89378	5.34865	10.2638	1.09786	6.10944	0.300591	8.59727	5.77355	-0.0555733	13.4896
7.87847	12.6017	10.9698	3.15621	1.3589	2.74476	6.79806	4.31816	10.9435	7.54641	10.1622	4.39741	4.13069	13.1139	0.719788	9.76825	4.03081	7.8708	0.153922	7.76773	6.53325	0.132234	-2.16248	7.47782	-0.188142	11.2711	-0.463259	7.99617	5.52275	9.53022	10.0577	2.08075	4.28519	16.2315	9.07911	7.40172	1.18389	0.144379	1.13298	16.3702	4.24346	9.38999	9.96576	1.02147	6.47741	0.877331	9.04658	6.43047	-0.0265633	12.9148
9.80107	12.724	10.1396	2.41781	0.97806	2.04157	6.7218	4.23298	10.1931	7.88806	9.50992	1.92799	2.32755	12.2636	0.433188	9.16402	5.7669	7.82315	0.0244917	5.9372	6.41313	0.123394	0.126073	8.43876	-0.588712	11.277	-0.426739	8.16998	5.54656	9.05892	9.53312	1.58779	5.03798	16.1671	9.17398	8.35581	0.58734	0.131959	0.724675	16.2481	4.27395	6.00007	7.27716	0.96751	6.17054	0.712611	8.61618	6.18471	-0.00590333	13.0491
7.6182	13.4432	10.6694	5.28787	1.36441	3.15955	5.88184	3.60023	11.8834	7.28341	10.572	7.27172	4.27872	13.9216	1.63923	10.8889	3.53085	8.08201	0.210622	8.33806	6.32557	-0.0671056	-1.96753	6.63609	0.0201275	10.0546	1.48156	7.13922	4.77337	7.70207	11.9179	2.52267	3.48215	15.5146	7.97427	6.30748	1.64143	0.407169	0.812245	16.2904	4.65315	8.82396	11.0609	1.24516	6.87242	0.902081	9.84147	7.06472	0.105457	10.36
8.60267	13.6712	10.9895	5.78648	1.13674	3.34971	5.93428	4.0372	11.188	7.0929	10.3435	4.87193	3.98388	12.512	1.66011	11.0927	3.70236	7.72804	0.164332	8.84872	6.59695	-0.318646	-2.3014	5.67508	-0.511613	10.2306	1.54652	6.79988	4.87732	7.67157	12.2989	2.53147	3.0939	15.0463	7.31871	6.36845	1.0575	0.356509	0.671885	16.3869	4.82462	7.76661	10.5852	1.64216	6.89243	0.926401	10.1311	7.42112	0.139177	10.8464
8.50549	13.1276	10.6849	5.3468	1.63208	2.71177	5.69274	3.26395	11.548	7.45354	10.409	6.67465	4.59767	13.8461	1.65334	9.5328	3.21657	7.5656	0.261172	9.74304	6.6993	-0.0133056	-0.572247	5.36668	-0.0210125	9.5608	1.50501	7.27976	5.00297	8.13706	11.3574	2.55363	3.28807	15.8141	8.08403	5.93419	1.41887	0.525279	0.961755	16.1179	4.52874	7.31645	10.0917	1.74235	6.58185	0.547491	9.15785	6.86679	0.0554167	9.64471
7.52037	12.8043	8.64625	4.45802	1.37208	3.41096	6.24533	4.6384	10.8715	7.23369	9.28633	4.99493	2.78505	11.9325		12.5069	4.03974	7.63251	2.26468	6.96587	6.64733	0.148384	-1.79041	8.6323	-0.495632	12.6775	-0.162169	6.90722	5.64052	8.80218	10.2792	2.20593	4.57777	16.4005	8.22482	7.29082	0.81543	0.438379	0.822245	16.0092	4.67984	3.40736	10.001	1.01829	6.30735	0.386911	10.2062	6.75093	-0.00836333	13.9931
7.90539	12.7589	7.25732	2.88367	1.83989	2.34156	5.50635	3.72205	10.3367	7.04375	8.57926	3.88365	2.27801	10.5938	0.568438	12.4698	5.68179	6.85107	1.72625	4.76576	6.19085	0.441654	-1.45659	8.80005	0.750657	11.5721	-0.465929	7.15581	5.024	7.69517	9.47131	2.09926	5.49484	14.8418	7.40068	7.96107	1.45206	0.722339	1.00116	16.209	3.98638	4.3674	8.23021	1.13373	5.82208	0.663811	9.26759	6.36059	0.0623767	13.8722
7.68353	12.8807	8.35729	2.87652	1.28352	2.5159	5.49749	3.76023	10.3075	7.38594	8.94634	4.05119	2.50145	11.8725	0.556967	12.26	4.33842	7.8948	1.74994	6.22198	7.35527	0.0561944	-1.80339	8.00608	-0.165933	12.3349	-0.0892092	8.00578	5.45899	7.84427	9.47548	2.00132	5.04889	15.9169	8.33243	7.36067	1.43118	0.692959	0.802855	16.2135	4.06467	6.14972	9.25417	0.90296	6.02295	0.563771	9.03852	6.16625	0.0208467	13.9977
10.528	13.9104	10.0259	7.60386	2.14936	2.95403	5.58497	3.37219	13.147	6.89022	10.8418	7.49437	5.94873	14.9906	0.942978	11.3978	5.03743	8.34125	0.315972	9.89973	10.104	-0.0224656	-1.57808	9.81595	0.377128	12.9988	0.765271	6.67601	4.70424	9.05508	10.784	2.54823	6.33705	15.2587	8.55617	8.152	4.70482	0.891289	1.41271	15.7627	5.21992	8.86875	12.0832	2.08947	6.78016	2.29642	10.5921	7.94851	0.311827	12.4996
8.93834	13.5005	8.06029	4.57701	1.33691	2.08842	5.07773	3.31484	11.3546	6.82657	9.8774	4.56968	4.07575	12.5954	0.268977	11.2809	4.58684	8.19166	0.0871717	8.26763	8.42364	-0.123926	-1.71894	9.1015	0.255107	12.3764	0.744991	8.29158	4.2018	8.06166	10.0684	2.52823	6.77819	15.0154	7.52289	8.10977	1.52512	0.751079	0.805105	16.1447	4.2855	7.06359	10.6523	2.30614	6.88413	1.60391	9.63698	7.36542	0.230667	12.5406
9.16587	13.8405	10.0084	4.0343	2.46218	3.71057	5.28438	2.81492	11.6776	7.28557	10.5932	6.41345	4.55195	13.1568	1.76052	10.5683	4.89951	8.42449	0.0545317	8.82645	8.13788	0.225704	-1.6576	9.31926	0.545168	12.688	0.539571	7.77278	4.32978	8.68239	10.103	3.2285	6.33996	16.2274	8.1134	8.60587	3.28153	1.07817	1.18755	16.312	4.30195	5.22751	11.8975	2.10166	7.40881	0.844241	9.45014	6.91603	0.145967	13.3017
8.83304	13.4702	10.4473	2.98885	2.20165	3.54083	5.92944	2.23103	11.5489	7.345	10.4698	4.29416	3.78291	12.3292	0.427407	11.3469	5.05614	8.86885	0.205832	8.97621	7.75246	0.0776744	-2.06052	8.78068	-0.285403	12.637	0.170411	7.59862	5.43448	8.72545	9.96684	2.89806	5.49823	15.1843	8.09572	8.49145	2.66159	0.810289	1.2488	16.0642	4.38492	5.04061	10.6135	1.78109	7.01623	1.16029	9.54963	6.67255	0.0197167	13.7862
8.77562	13.1936	9.1875	3.4075	1.80371	3.59686	6.46224	3.25932	11.2985	7.51152	10.406	3.1098	4.30694	12.7242	2.74342	11.2979	4.22268	8.15278	-0.0345183	9.50106	8.17685	0.0576544	-1.79512	7.62737	-0.129493	11.9789	0.0220108	8.43736	7.33487	9.2349	10.633	2.78778	5.17523	16.5927	9.54613	7.83936	1.43603	0.167739	0.817455	16.2633	4.32414	5.92152	12.0113	1.86768	7.2109	-0.190869	9.28571	6.84972	0.0397167	14.1316
9.43201	12.907	8.63909	7.0066	1.15249	2.36962	5.53878	4.37215	11.5532	8.099	10.1793	6.34781	1.87719	14.8835	0.178858	9.91282	4.15186	6.84865	0.0974217	7.98417	6.11816	0.235354	-1.63334	9.0134	0.0244975	10.8166	0.918651	6.60746	5.15481	6.53461	9.89569	2.03826	6.19814	16.2258	8.08198	7.25755	1.0636	0.0527987	0.838185	15.7698	4.0761	4.43449	9.67684	0.92091	6.30973	0.640521	9.85579	7.08714	-0.0609533	12.5092
9.78225	12.32	9.7396	7.93549	1.68184	2.29651	5.43469	4.20142	12.2251	7.58358	10.0247	6.33615	1.975	15.2326	0.123277	9.68466	4.26705	7.11557	0.0843217	8.06307	7.12181	0.211644	-1.32923	9.7433	0.467917	11.2071	-0.0316992	6.75924	5.17032	6.55443	9.91531	2.31552	6.38666	17.085	8.28171	8.61727	1.50542	0.238639	1.79388	15.5167	4.00734	4.4149	9.9591	1.10293	6.25008	0.828161	9.78207	6.97699	-0.160463	12.5847
8.64489	13.2714	9.65257	5.76626	1.82642	3.90605	6.39403	3.32064	11.1148	7.28997	10.5168	4.86325	4.09305	13.1523	1.74527	11.4838	3.49503	7.69296	-0.119628	8.71466	6.49914	0.132864	-2.2486	7.03536	-0.208253	11.1439	-0.236609	6.8499	5.23891	8.85008	10.3849	2.50624	4.46386	15.5195	8.58103	6.79897	1.53374	0.232639	0.775095	15.9027	4.61184	5.23479	10.4647	1.27159	7.19095	1.72689	10.0703	7.52634	-0.0721433	12.6077
9.64745	13.5117	10.129	7.07772	1.29622	3.94395	6.18514	3.92937	11.0547	7.59951	10.4638	5.43076	3.2079	13.9626	1.43928	12.3648	3.2956	7.62871	0.203752	11.2027	6.49919	0.260004	-1.57011	7.38601	0.368827	11.1412	0.715621	6.76535	4.93255	7.98569	10.8438	2.27116	4.86418	15.3653	8.77108	7.04856	2.0607	0.430709	0.947445	15.2822	4.90599	6.93562	10.2853	1.24973	7.03449	1.72449	10.0412	7.77892	-0.0239833	11.4099
10.0241	13.3142	9.53315	7.94335	1.74807	3.93398	5.99251	3.70586	11.0797	6.89259	10.308	6.64935	4.61731	14.9627	2.06056	12.2906	4.004	7.86843	0.408022	10.973	6.34445	0.588484	-1.53135	7.23779	0.569797	11.1652	0.375771	7.28984	4.69635	7.45829	10.6633	2.38526	5.18735	15.5646	8.62149	6.62951	2.63542	0.633879	1.20301	14.876	4.61101	6.30244	11.0129	1.71862	6.90138	1.61288	10.0495	7.69219	-0.0439833	10.9864
11.4946	13.7144	9.71614	9.03634	1.41663	3.98325	5.99014	4.04259	11.7911	7.89449	10.8606	7.32662	5.62668	15.1015	2.18664	12.7615	4.61394	7.72598	0.102082	11.7186	6.80121	0.290714	-1.66833	8.21286	-0.0566225	12.1091	0.657321	8.02231	4.97152	7.75183	11.404	2.41893	6.07912	15.8978	8.85426	7.73672	2.74397	0.610879	1.01736	15.7279	4.81572	6.93839	12.2948	1.7317	7.16343	1.39523	10.3133	8.093	0.159127	11.6377
7.59097	12.7489	9.74323	5.87494	1.01464	2.7479	6.05376	4.53032	11.147	7.26451	9.51451	5.86045	2.73008	12.7085	0.369858	12.0959	3.28263	7.83718	0.310782	10.2434	6.14705	-0.394516	-0.687907	7.86291	-0.784682	10.9143	-0.0715892	6.78096	4.89707	8.18013	10.2233	1.42741	5.3309	15.756	8.09872	6.7918	1.38893	0.258309	0.629175	16.2776	4.60766	6.92643	11.1578	1.16648	6.68896	0.780701	10.0367	7.39126	-0.0906133	11.4245
8.61133	12.7299	9.94266	5.94213	1.23161	2.25333	5.77286	4.73072	10.8099	7.53608	9.54128	5.21816	2.99761	13.2926	0.248977	11.9452	3.34366	7.50059	0.721572	9.79711	6.18057	-0.242146	-0.731077	6.9566	0.0149575	11.6375	0.190861	6.97175	4.78216	7.91723	10.465	2.01713	4.53758	14.9569	7.98345	6.37995	1.73586	0.344159	0.692645	16.4041	4.29409	7.94292	10.8027	1.6767	6.42871	0.804741	9.65551	7.66533	-0.000963333	11.3422
7.60575	12.2905	10.1369	4.02569	0.95725	4.22809	6.06771	3.11592	11.9175	6.56576	10.1427	7.2362	3.76618	13.1347	1.03173	9.44906	2.89653	6.50566	-0.163508	8.72849	6.39715	-0.227906	-1.84038	6.58002	-0.417413	9.58168	-0.0601392	6.52034	5.27203	9.0334	11.0911	1.91542	3.44516	15.1453	8.48289	6.76598	0.89389	0.236269	0.915605	16.3939	5.15087	8.87469	10.5784	1.05512	6.82775	0.229811	9.54541	6.98048	-0.0226533	9.75029
8.0527	12.3138	9.31338	4.66122	1.61628	4.037	6.33687	3.54729	11.9314	7.14697	10.3315	6.18459	4.28733	14.1298	1.4075	9.5901	3.98772	7.64733	-0.0941483	8.30935	6.81393	0.434754	-1.94942	8.18757	-0.0424025	9.72009	0.319221	7.12475	5.70782	8.88213	11.5214	2.49235	5.04775	15.9805	8.96871	6.92098	0.61172	-0.0502913	0.934225	16.3587	5.03941	6.31571	9.23946	1.61835	6.69332	0.971611	9.76599	7.25709	-0.0775633	10.4268
8.4083	12.4773	9.53714	5.1074	1.37567	3.71436	5.78772	3.78639	11.4676	6.44049	9.72072	4.96471	4.49573	13.8071	1.36637	9.39636	4.37972	7.78988	-0.552678	8.24728	7.15527	0.230294	-0.0809267	8.53755	-0.659852	10.4853	0.0976308	7.05801	5.44038	8.36914	10.4226	3.12659	5.43015	15.7569	8.91631	7.41437	0.8774	-0.288961	0.732435	16.195	4.45944	4.58674	9.62249	1.06091	6.61107	0.569131	9.01385	6.75215	-0.239243	11.5602
8.30609	12.3935	9.68946	3.47571	1.59953	3.62237	5.77964	3.94897	11.4362	7.39513	9.96641	5.10091	4.02961	13.4102	1.43295	8.88216	4.33746	7.83099	0.0845217	7.73951	7.48972	-0.100296	-1.5402	8.59598	0.216067	10.5968	0.326791	7.64133	5.56727	9.08089	10.1922	2.71056	5.74343	16.1247	9.03212	7.09106	1.7993	0.0798587	1.13853	16.367	4.71374	3.76469	10.5859	1.4659	6.96514	0.425411	9.25975	6.67294	0.0460167	11.8608
9.57004	13.3279	9.90118	3.7661	1.70516	4.59172	5.80193	3.79784	12.3147	6.98598	10.7234	6.54596	5.27141	13.1939	2.20763	8.85391	5.24897	7.02184	0.128892	8.55068	8.15338	0.281414	0.182043	10.1831	-0.142072	10.8118	-0.0556792	7.69942	4.99461	7.74946	10.4788	3.19252	6.49899	15.5777	8.51442	8.09969	4.00195	0.149799	1.30099	16.0624	5.34847	8.0207	11.8757	1.52365	7.07823	0.546821	10.1429	6.77526	-0.269143	11.042
8.72395	13.1223	8.03728	5.95752	1.87434	2.81439	5.86789	2.91522	11.3133	7.01375	9.78422	6.73834	4.48398	13.8051	2.53491	11.5388	4.99415	7.30971	0.363222	9.08965	5.95417	0.308574	0.361523	9.9586	0.622507	11.0355	0.169041	7.35583	5.76735	8.87602	9.86594	2.03133	6.1469	15.3926	8.53728	8.82975	1.48513	0.309149	1.00591	15.2612	4.61001	5.89167	10.3588	1.21999	6.04595	0.791201	10.2641	6.99378	-0.0787733	11.8792
8.65256	13.5401	9.01969	6.41885	2.1538	2.99915	5.87306	4.20047	11.2253	7.94777	9.68282	5.87176	4.76329	13.7915	2.74179	11.5111	5.50804	6.6777	0.573502	10.2622	6.12197	0.580404	-1.53838	9.76264	0.440188	11.9112	0.296331	7.2415	5.59984	9.18137	10.3746	2.82731	6.18113	15.8234	8.11595	8.81987	1.5036	0.417959	1.16714	16.0161	4.84666	5.71078	10.7343	1.09331	6.25422	1.05886	10.1423	7.53901	0.127037	12.7367
8.63765	13.3818	9.65341	7.44892	1.40662	3.01056	5.56835	4.13345	11.088	7.55031	9.67967	4.44569	4.26508	14.2493	2.2934	11.1878	5.4019	6.84964	0.0118717	10.0902	6.04829	-0.263046	-1.96305	9.38311	-0.661613	11.548	-0.135319	6.89213	5.31765	8.21407	10.1739	2.54194	6.61143	16.9692	8.25997	8.45387	0.72109	0.104289	0.758635	16.0708	4.8985	3.93439	10.5552	1.03361	6.57142	0.608491	10.0727	7.43355	0.0115567	12.6608
8.01923	12.7693	8.2834	5.09212	1.67767	3.48997	5.43892	2.26878	10.8242	6.96103	9.5897	3.46954	4.50365	12.6944	2.22982	10.0392	5.05743	7.49965	0.449512	8.15486	6.82091	0.583684	-1.5204	9.64265	0.906558	10.9615	0.273091	7.67475	5.10583	8.06467	9.51039	2.26456	7.01288	15.9572	8.42352	8.56709	1.80611	0.560269	1.11796	15.6863	4.16646	3.42008	8.96842	1.06376	6.37063	0.480631	9.63556	6.41147	-0.00257333	11.3781
8.89134	11.6646	9.15153	2.89665	0.38792	3.48428	5.84692	3.9708	10.142	6.69249	9.59864	3.85451	1.65359	11.9619	1.12052	9.82303	2.56993	6.98313	-0.377668	7.39502	5.59301	-0.365776	-2.11214	5.93521	-0.672523	10.9684	0.162131	7.46886	4.95734	7.69864	10.2905	1.91204	3.35519	14.902	7.62134	5.74578	0.68754	0.245129	0.524125	16.2278	4.13758	7.55629	9.28594	1.00737	6.36678	0.140731	9.50415	6.12027	-0.220483	11.8145
8.77082	12.1729	10.1675	3.05709	1.24824	3.78845	6.28592	4.01375	11.226	8.23844	10.1372	2.80333	1.45299	12.1124	0.365828	11.1806	4.96212	8.34404	-0.336828	7.03715	6.09308	0.147434	-1.77791	7.82622	-0.0485425	11.225	0.0263208	8.29199	5.69921	8.59882	10.4932	2.21115	4.7561	15.2861	8.16483	7.82446	1.1742	0.390399	0.844395	16.5031	4.43519	8.08126	9.55119	1.20836	6.76512	1.10319	9.90915	6.65295	0.0326367	11.7416
8.27163	12.526	10.0784	3.26706	2.78352	4.18958	6.75359	3.72526	11.2271	7.62483	10.5531	4.30771	2.1248	12.9351	0.842788	9.63745	5.0377	8.23255	0.440172	7.81736	6.55975	1.17601	-1.63029	8.68767	0.368667	10.8272	0.591261	8.37594	6.17394	9.22438	10.1233	2.48306	5.64015	15.837	8.58504	7.79864	1.95769	0.435249	0.873515	16.0726	4.38477	7.93301	11.103	1.30197	6.95705	1.19654	9.95122	6.25715	-0.0744833	12.544
8.24046	12.3104	9.96752	2.52798	1.51996	3.87678	6.58065	3.09565	11.1777	7.98321	10.4673	3.32395	1.71319	12.8506	0.0372775	9.41132	4.90909	8.11905	-0.110108	7.92928	6.63827	0.115854	-2.00265	8.07096	-0.474363	10.7039	-0.134119	8.13437	6.30584	9.29565	10.0117	1.93034	4.79483	16.0149	8.46988	7.66403	1.3469	0.135579	0.544965	16.316	4.26672	7.41771	11.3281	1.14793	7.07021	0.181461	10.0375	6.03971	-0.0159233	12.9857
7.01599	12.0673	9.37545	3.16234	0.96702	2.63925	5.72798	3.49076	10.0252	6.91138	9.60003	4.2184	2.44979	12.8518	-0.0102925	8.96597	2.84695	8.23663	-0.620108	6.49422	6.42258	-0.270126	-2.03305	7.69664	-0.602313	10.4266	-0.119309	6.81427	4.99071	9.43373	8.93063	0.935307	5.81565	15.6657	8.66272	6.43738	0.75461	-0.483661	0.292995	15.1071	3.6547	7.95248	10.9519	0.71129	5.78981	0.0243212	9.31003	5.73586	0.0386967	13.6684
7.32526	12.2325	9.80958	4.24909	1.05888	2.69726	5.95668	3.8667	10.098	7.32059	9.70827	2.96949	1.99641	12.8087	0.107277	9.98386	2.93636	8.45394	-0.242868	6.22178	6.4272	0.0067544	-1.91563	7.48543	-0.813453	10.9712	-0.288649	6.2319	5.14465	9.56901	9.23555	1.01338	5.51031	16.1536	8.73671	6.53988	1.02836	-0.121111	0.481335	15.0929	3.79783	7.29661	11.1934	0.80725	5.83911	0.199091	9.29781	6.03453	0.106277	13.9293
8.34826	13.2378	9.91198	1.86948	1.09633	2.97546	6.41199	3.36143	10.7858	7.84308	10.0145	2.70106	2.38962	11.8689	0.576357	11.1148	5.25048	8.24193	0.00458167	6.5515	6.96503	0.0574744	-1.79651	7.91827	-0.0154025	12.0947	0.0791608	7.4313	5.88404	8.97283	8.47858	1.80946	5.2464	16.4565	8.40093	8.1249	1.19368	0.896509	0.575995	16.3106	4.06185	6.21426	10.4481	0.70303	6.29497	0.298691	9.55491	5.76523	-0.0394433	13.9852
6.17384	11.7217	9.746	1.53936	1.58683	2.32605	5.87215	2.40781	10.0127	6.76065	9.36107	2.71469	2.33446	11.5184	2.24189	8.58436	3.22024	8.25214	0.156562	5.98687	6.11724	-0.101836	-1.4941	7.60464	0.446458	11.6395	0.213871	6.62431	5.6489	9.43843	7.70821	1.81542	4.89597	15.4638	8.12189	6.56837	1.27582	0.456229	0.653175	15.5971	3.79023	5.56406	9.88693	0.90961	6.31411	0.821361	9.11999	5.36141	0.0227867	14.2032
7.4547	12.7142	10.1578	2.84403	1.61457	3.118	5.92122	3.62388	10.9369	7.27731	10.1973	3.29942	3.71822	12.8291	0.825867	9.24558	3.38286	8.07457	0.209402	7.16986	7.06601	0.484214	-1.75925	6.83122	-0.328842	10.2086	0.171531	6.67769	4.82873	8.5946	9.90269	2.368	4.35746	15.1729	8.66611	5.70632	1.52437	0.293049	0.820675	16.1218	4.33816	7.72254	10.7718	1.48158	6.54782	0.725341	10.1272	6.8065	0.0704867	12.3814
8.17154	12.9528	10.1916	2.91562	2.05059	3.05318	5.8562	3.17382	11.152	7.65655	9.86294	7.64138	2.9453	13.8065	0.965638	9.50859	4.76518	7.88727	0.182132	8.34417	6.67619	0.377814	-1.25601	7.2467	0.423677	10.6862	0.823801	7.2056	5.13289	8.55851	9.56934	1.9462	5.04865	15.0213	8.50785	6.35136	2.27815	0.530449	0.896095	15.8706	4.45163	10.5006	9.72881	1.73517	6.58352	0.873501	9.8494	6.66663	0.0162667	12.6013
7.62285	12.4246	9.8892	2.0719	1.91496	3.06668	5.54024	2.61268	10.9187	6.78415	9.847	3.326	1.92932	12.2899	0.0635675	8.54682	6.14618	7.49592	0.0112417	6.14703	6.53648	0.225134	-2.03489	6.93585	0.0766975	10.261	0.104351	6.78128	4.70407	8.48284	9.24261	1.79221	4.34871	14.9868	8.31205	5.93153	1.92909	0.322159	0.668855	16.0562	4.3948	7.49941	8.89275	1.39222	6.59883	0.0369312	9.80062	6.58885	0.000316667	12.8932
7.6281	12.8072	9.36235	3.81842	1.61806	2.75374	5.66033	4.53068	10.6331	6.63391	10.2214	4.83399	2.40503	13.4296	0.462068	10.3221	3.17908	7.41191	0.0844817	8.5445	5.45096	-0.101636	-1.80447	8.37539	-0.236602	10.3969	-0.0848992	7.50823	4.86274	8.09991	10.116	1.76113	4.61461	16.0798	8.43666	7.21189	0.88424	0.245799	0.783715	15.9349	4.61869	5.72885	10.4454	0.87931	6.47453	0.567861	9.7885	6.94375	0.292987	11.3822
7.14977	12.5256	9.34098	2.975	1.75855	2.92251	5.52978	3.6267	10.1226	7.40968	9.87775	3.90515	2.03244	12.9143	0.609487	9.46085	4.8571	7.61331	0.0432717	8.02587	5.49086	0.117504	-1.2862	7.95218	0.711217	10.0122	0.0183408	7.51952	4.84504	7.88302	9.61607	2.11366	4.87962	15.8809	8.31057	7.08127	1.57925	0.494059	1.01223	15.9125	4.32099	4.85916	10.3044	0.92713	6.53103	1.14677	9.34243	6.55288	0.0465267	11.1488
7.08118	12.2817	9.16388	2.60354	1.48673	2.53469	5.70271	5.42743	10.02	8.04684	9.18313	3.20695	2.14113	11.04	0.936978	12.4288	3.16797	7.47929	-0.0350183	7.06544	7.17767	0.152054	-1.52785	6.95564	0.0236375	12.5186	-0.0786892	8.42129	5.13644	7.4783	9.53523	2.32521	4.71534	16.3884	6.90344	6.31959	0.99283	0.140959	0.759925	16.0802	4.19352	4.64636	9.41821	0.7621	6.51992	1.15356	9.532	6.5418	0.0691967	13.9012
6.33377	12.1071	8.9776	1.9847	0.83013	2.03091	5.54315	4.76926	9.44545	7.55923	8.75719	3.44666	1.71283	10.4404	0.408268	12.3251	3.48568	7.8167	-0.112818	6.49269	7.18013	-0.0882056	-1.96713	7.446	-0.496713	12.6054	0.0532508	7.99499	5.11608	7.77482	9.33989	1.75929	5.03434	16.4824	6.92439	6.61089	0.79757	-0.0996713	0.282985	15.9254	3.72637	5.43225	8.41971	0.59425	6.07728	0.782521	8.76716	5.9984	0.124957	13.8005
7.87989	13.9656	10.0088	2.61253	1.9366	3.49405	6.65878	2.61502	11.6176	7.35867	9.8287	2.46812	4.1518	13.4828	-0.0641725	9.22669	3.40054	7.9825	0.183932	10.6884	10.4208	0.434484	-1.41062	6.74572	-0.162772	10.7949	0.377981	6.99333	5.99362	10.0531	10.0644	1.64735	4.66192	16.4382	8.76898	6.43714	7.53549	0.438529	1.82892	16.2439	4.88756	8.30839	10.4057	2.87471	7.74854	1.09187	8.83191	7.91653	0.163767	13.3755
8.55308	12.5362	9.3534	2.35965	0.93368	3.31762	6.84453	3.67702	10.7838	7.74883	10.4929	3.88697	2.61615	12.5775	0.855577	9.55154	4.53704	7.43895	-0.220098	7.07908	6.30335	0.157014	-1.74979	8.3276	-0.282662	11.21	0.0983608	8.10014	6.7231	8.27797	8.7558	2.06355	5.49459	16.5667	8.27595	8.08994	3.29363	0.403649	0.546645	15.939	4.03841	6.67094	10.0838	0.5994	6.51175	0.552671	9.14298	5.83502	0.133327	13.0353
7.9393	12.0319	10.0048	4.11777	0.59456	2.37325	5.58266	4.04375	10.7452	6.86251	9.91873	4.64598	2.59845	12.3529	0.0795675	10.2068	2.1011	7.83023	-0.0960283	7.05025	5.72695	-0.0825256	-1.32414	4.82859	-0.274363	10.3262	0.329701	6.24805	5.32037	9.29444	9.78222	1.29392	2.73852	13.9591	7.68691	5.21725	0.62783	0.147709	0.548795	15.3611	4.82047	8.67917	8.99362	0.95184	5.86378	0.787401	10.0016	6.6789	0.165877	12.0851
8.39474	12.1618	9.87775	3.72006	1.62887	2.29639	5.43201	3.97278	10.3371	6.76737	9.50505	3.87392	3.31064	12.7685	0.746757	9.26737	2.33898	7.54526	0.345842	7.12441	5.78907	0.203304	0.252803	4.75129	0.730808	10.378	0.237111	6.74202	5.13664	8.54561	9.60315	1.40168	3.02797	14.4092	7.72902	5.36404	1.6977	0.316249	1.01754	15.5235	4.3974	8.38329	8.92656	1.21779	5.66974	0.378431	9.28572	6.31605	0.0199267	11.8776
7.73328	12.1513	10.4502	3.45384	1.10058	3.42464	5.94176	3.14112	10.87	7.15102	10.4027	2.75502	3.16167	14.2569	1.24752	9.10352	2.76952	8.35726	-0.0351483	6.98015	6.94865	0.181074	-1.97924	5.45728	-0.763532	10.161	-0.110629	7.52229	5.99789	8.85964	8.87407	1.90875	3.37046	16.2152	8.55808	5.77919	1.11176	0.360019	0.628395	15.4769	4.43154	7.68307	10.6011	1.19851	6.63691	0.401231	9.29957	5.9658	-0.0163233	12.6035
7.71802	12.5323	9.78938	2.98381	0.4951	2.94477	5.74668	2.66798	11.1186	6.99115	9.89591	2.15465	3.24587	13.5696	0.485727	8.54909	3.16616	7.53521	-0.0958783	6.52665	6.71723	0.179024	-1.98056	6.7181	-0.360542	10.5033	-0.361889	6.76277	5.74154	9.14738	8.76911	1.32006	4.00532	15.6915	7.89412	6.78508	0.90708	-0.179651	0.464395	15.7642	3.98305	6.84921	10.7926	0.57362	6.81955	0.266571	9.10854	5.66978	0.0759867	13.5225
7.88714	12.366	9.70018	3.67973	1.20436	3.32768	5.79042	3.22004	10.1814	7.08952	10.257	3.72778	2.42004	13.8848	-0.0186225	8.76664	1.69739	8.15818	-0.00899833	6.62065	5.9523	-0.378996	-1.48997	7.13662	-0.696462	10.2053	-0.243589	7.4841	5.38119	8.35248	9.61084	2.50598	3.93231	16.013	8.54216	6.09346	1.01217	1.65302	0.474405	15.5615	3.98734	8.9616	10.3824	0.83268	6.51371	0.415381	9.68315	5.98832	-0.0335433	11.9981
7.66706	12.266	9.58501	3.77158	1.31383	3.78524	6.01679	2.76925	10.2652	7.23373	10.3537	3.13662	1.528	13.1491	-0.236343	9.00714	3.8062	8.14923	-0.575198	7.1217	6.56801	-0.302526	-1.41294	7.69157	-0.636663	10.5875	-0.487809	7.76102	6.05013	9.33977	9.38555	1.85989	5.14509	16.2932	8.60579	7.5456	1.28	2.0618	0.650215	15.6408	3.96485	7.32961	10.5998	0.8225	6.6936	0.393281	9.44132	5.38788	0.00615667	13.3271
7.37597	13.6497	9.11077	3.56497	1.67125	3.12923	5.79633	4.61246	10.5722	7.23169	9.99405	3.76823	2.47782	12.2513	1.52183	10.1869	4.18775	7.34197	0.229542	7.80141	6.61146	0.667914	-1.59662	8.25514	0.145978	10.4133	1.32983	8.1674	5.31434	8.51835	10.6435	2.00095	5.75056	14.4417	7.92719	7.6048	1.36836	0.420729	0.623375	16.2533	4.39418	6.20727	9.39342	1.03381	6.29916	3.07676	10.4495	6.46348	0.0261267	12.1968
6.33106	11.8074	9.0603	1.71409	0.82469	2.3976	6.65095	2.97334	10.1562	7.1871	10.2104	2.25964	2.65348	12.8198	0.179448	8.69935	7.21287	7.74275	-0.421518	6.55337	6.95782	-0.224166	-1.92635	5.40845	-0.735052	11.1862	-0.466789	7.57798	5.37515	9.93572	8.66653	0.855398	2.92203	15.5163	8.26052	5.48926	0.94372	0.249529	0.389775	16.1661	3.54949	6.22266	9.86892	0.31694	6.04909	0.563761	8.23691	6.08083	-0.0427633	13.0303
7.39917	11.47	9.37916	1.91149	1.79503	2.58533	5.68801	2.84904	9.4441	7.40919	9.72922	2.19069	2.91889	11.1524	0.587087	9.23728	4.00021	7.86909	0.0695317	5.94467	6.32974	-0.144046	-1.39941	6.42124	0.188608	12.0641	-0.0265192	7.34517	5.8278	8.61919	8.59842	1.33893	4.22772	16.7052	8.6978	6.70854	1.9156	-0.0894813	0.714185	15.9316	3.77113	5.69297	11.1691	0.5987	5.50831	0.282421	8.52614	5.50605	0.129707	13.9557
8.38208	12.6187	9.68353	3.05733	1.40502	3.20308	6.12495	3.24041	12.1492	7.1188	10.2393	5.53458	3.61921	13.3974	1.71954	9.88515	4.10586	7.64781	-0.0685083	10.204	7.88942	0.532564	-1.79206	10.1151	-0.196522	10.8701	0.143701	10.3007	5.71158	9.04195	9.72315	2.24099	8.16309	15.8402	8.40407	8.45542	1.30957	0.170779	0.840055	16.0506	4.29684	7.85124	11.0538	1.06217	6.58489	0.783571	10.3664	6.68679	-0.0801333	13.3884
7.61971	12.6571	8.8523	2.74	0.6979	2.14121	5.9546	3.01027	10.9658	7.689	9.42957	5.40043	3.22008	13.2269	1.80749	11.9546	4.8107	7.94276	-0.349778	7.04919	8.01687	0.0534144	-1.93487	8.88208	-0.411662	11.5415	-0.421599	10.0943	5.90068	8.452	8.95074	2.08658	5.72233	16.976	8.01398	7.9747	0.80568	0.0688987	0.665605	16.1492	3.9223	3.21892	11.4226	1.18312	6.73312	0.390341	9.51273	6.59104	-0.0353033	14.1974
6.27454	12.6709	9.11751	1.7579	1.0964	1.91773	5.73525	3.00795	10.7264	7.15584	9.27679	4.39372	2.98968	12.4816	1.33877	12.2156	4.4125	7.62871	-0.284548	5.94563	7.40252	0.0200244	-2.11392	8.20378	-0.451113	11.6498	-0.0698392	8.42538	5.98916	8.85984	8.51504	1.80824	5.85523	16.8276	7.84997	7.25466	0.95901	0.0623787	0.686125	16.3856	4.0495	3.11033	9.90943	0.83644	6.56197	0.215521	8.97656	6.11278	-0.0703633	14.1559
7.65845	12.0004	9.79488	2.15195	1.09401	2.72532	5.73828	2.00035	10.2931	7.30946	9.53919	2.25262	6.55022	13.1176	7.03263	9.40977	4.10185	7.81546	0.841282	7.89977	7.71962	0.172584	-1.6986	7.52954	0.0455075	12.4747	0.205341	7.85974	5.4113	9.63254	9.26292	1.94841	4.60041	15.1581	9.346	6.77447	0.84404	0.0919787	0.807255	15.9481	4.08012	6.80377	9.30856	0.58962	6.09847	0.260271	8.62102	5.67707	-0.188343	13.0478
6.30258	11.7504	9.61275	1.30033	1.17785	2.27058	5.48352	1.8698	9.98746	6.35993	9.66993	2.81787	1.74257	11.2646	0.811887	11.252	4.19454	7.92722	-0.0306983	6.32378	6.63214	-0.0864856	-2.11949	7.20157	-0.723012	11.1239	-0.519779	7.8825	5.40409	9.51069	8.69521	1.63077	4.46911	15.0485	7.13124	7.46943	1.26604	-0.184531	-0.095005	16.2752	3.75878	4.32487	9.30742	0.42513	6.00184	-0.0422488	8.61275	5.39402	-0.0645333	14.0816
5.70399	11.8663	9.60719	1.47422	1.60563	2.31026	5.37958	2.28605	10.2659	6.8305	9.74545	2.4825	3.06883	11.4804	1.0781	11.1167	3.81405	8.00144	-0.357378	6.17755	6.35707	-0.511626	-2.53643	7.08684	-0.359092	11.4113	0.124491	7.34326	5.47373	9.72441	8.50723	1.28122	4.39233	14.4532	7.18985	7.01574	1.46842	-0.269961	0.181915	16.3355	3.94565	5.6334	9.85466	0.63687	6.14186	0.218061	8.46255	5.39438	-0.189223	14.1734
6.35189	11.6325	9.11639	3.24062	2.19411	3.76607	6.28695	2.6469	10.7718	7.04955	9.46991	2.70559	3.6551	12.0953	1.57904	10.1855	2.62	7.48981	0.572502	6.32435	7.58902	0.921111	-0.105547	6.64453	0.0156292	11.7854	1.90712	6.97072	6.13699	9.54246	8.25274	2.73403	5.07857	17.02	9.34249	5.68443	1.82151	0.972762	0.78267	15.8357	4.60363	6.29745	9.47921	1.02391	6.5712	2.29002	8.80669	5.83187	0.227768	13.8335
6.06529	11.2901	8.86668	2.7507	1.80729	3.37424	6.0591	2.16772	10.3672	6.68182	9.18678	2.39263	6.12835	11.68	1.62147	9.19918	2.82036	7.49978	0.640172	6.04456	7.52024	0.847121	-0.557317	6.58412	-0.00211083	11.6851	0.666369	6.42	5.74249	9.54077	7.67022	2.15833	4.87282	16.221	8.93653	5.59274	1.44602	0.564722	0.6174	15.3513	4.12838	4.88116	9.05715	0.406052	6.21307	1.5677	8.36275	5.4029	0.0385383	13.55
6.71542	11.534	10.2366	2.47228	1.81499	2.97167	6.11705	2.89609	9.96785	6.6296	9.47756	1.95243	4.8484	12.4349	1.80555	8.16399	3.11392	7.99029	0.474142	7.35598	8.0123	0.780361	-0.168497	7.65193	0.257399	10.2871	0.760219	7.00358	6.26478	9.0815	8.53221	2.98397	5.59054	15.1802	8.83052	7.28012	1.87604	1.7327	1.43009	15.3253	4.98335	4.40985	9.57881	0.820692	6.64192	1.66757	8.32827	5.69234	0.326148	12.3383
6.81134	11.5402	10.1991	2.63905	2.01207	3.26244	6.12904	3.21238	9.95408	6.77944	9.64028	1.68463	4.31278	12.9442	2.15797	8.29892	2.95862	7.99655	0.238162	7.57125	8.48197	0.959551	-0.380267	7.82086	-0.0556208	10.2612	0.850579	7.10351	6.02475	9.12369	9.01618	2.80781	5.79596	15.1861	8.88116	7.61141	1.57882	1.75541	1.29333	15.437	4.99664	5.6217	9.61993	1.05283	6.56473	1.27363	8.4034	5.68782	0.0699683	12.182
7.95273	12.5709	7.77791	2.81464	1.86023	3.79868	4.79242	2.88186	11.1069	6.44685	9.40761	5.31276	6.93939	12.3353	1.33317	8.38049	2.13762	7.81337	0.900862	7.80797	7.9239	0.634151	-0.666407	7.74307	-0.599781	10.2939	0.529199	7.03758	5.02405	9.43204	8.74902	2.36756	5.03517	14.812	7.74293	7.08918	3.22191	0.408682	1.16565	15.5919	4.80374	8.50406	8.34616	1.08784	7.10048	1.64965	9.28469	6.09589	-0.0124817	10.1269
7.38564	11.8715	11.2394	2.26806	2.07212	3.10667	5.19184	2.53172	10.7708	6.4556	9.41054	6.15487	3.42995	12.4281	1.7361	8.49513	2.36809	6.85925	0.610772	7.61587	6.48875	0.763371	-0.382057	6.87219	0.381559	10.057	1.52551	6.6563	5.28418	7.43911	10.1828	4.36087	3.72528	14.6294	8.31685	6.42615	1.70539	0.756132	0.71465	15.4034	3.74059	7.65125	10.5929	1.1244	6.53001	1.73526	8.94529	7.29184	0.0820383	9.81105
7.31608	12.8861	8.93913	4.9162	2.40553	3.93362	5.97947	5.0921	10.8072	7.06912	9.43468	4.49072	4.2439	12.1024	1.06651	11.8151	3.64201	7.83904	0.768522	9.01157	6.75118	0.438191	-0.165087	8.6395	-0.0920008	10.0813	0.764809	6.29547	5.41235	8.19852	9.78241	3.22271	5.35951	13.8011	8.02389	7.62432	1.21086	1.38975	1.25875	16.0268	4.59159	6.16094	8.62575	1.75946	6.59517	2.05993	10.3096	7.53412	0.286848	11.2292
8.2479	12.5591	8.54756	5.16297	2.37685	3.81846	5.86367	5.32217	10.6528	6.94591	9.25481	4.77104	4.73635	12.593	1.6641	11.6273	3.70174	7.70141	0.651962	9.21609	6.78976	0.858731	-0.436797	8.17573	0.0776092	10.3732	0.895659	6.81128	5.13178	8.03726	9.62526	3.02288	4.98618	13.8359	8.26738	7.50042	1.22396	1.5148	1.16348	16.0231	4.59904	6.15665	9.26782	1.57531	6.66095	1.7392	10.0049	7.45736	0.104508	11.2982
9.95857	13.3576	8.89471	8.77588	2.21607	4.73617	5.99838	3.94969	11.5931	7.44007	10.1303	5.4035	5.19355	14.3406	2.69644	11.9518	4.31893	7.92069	0.871322	11.304	6.07209	1.28882	-0.425677	8.96533	0.105759	13.0293	0.482119	8.24402	4.97741	7.70523	9.97382	3.44731	6.47325	16.3003	8.81398	8.36121	1.7988	0.621382	0.82291	15.7864	4.42684	7.55721	10.0776	1.69552	6.17624	1.17364	10.4416	7.15779	0.164088	13.6273
7.38032	11.7439	10.0178	4.71952	2.21196	4.09108	5.4077	3.06665	11.0019	6.90421	9.75802	4.96338	4.56102	12.2711	2.54181	9.2461	3.43041	8.0881	1.4723	7.59266	6.08438	1.74812	-0.427877	7.73152	1.3166	10.086	2.17037	7.33827	5.66413	8.25705	8.8654	4.03483	5.09152	14.5005	8.17838	6.84297	1.71792	1.28799	0.987	15.8063	4.57773	4.64273	8.88636	1.2614	6.64017	1.75435	8.81485	6.13431	0.0967983	10.5554
7.28255	12.1964	10.0723	2.80308	2.29189	3.6326	5.62207	3.4763	10.5955	6.86843	9.60475	2.37603	4.05574	13.109	1.76285	9.88641	3.40001	8.08157	0.921262	8.86818	7.57449	0.959731	-0.176177	7.50229	0.262049	10.4104	1.17481	7.2946	5.91976	9.80238	9.50821	2.65909	5.21481	15.6037	8.60559	7.49789	1.43663	1.86397	1.09494	14.3946	4.12833	4.54682	9.49535	1.36402	6.85552	1.60431	8.35555	6.10548	0.203298	13.6711
8.37071	12.5603	10.5374	6.36735	1.9247	3.02965	5.42525	3.6593	10.6445	6.42881	9.48933	5.90601	4.52279	13.9836	1.56952	10.1781	3.45232	7.78254	0.526622	9.46215	5.78047	0.689641	-0.210877	8.03333	-0.0105208	10.9557	1.40137	7.17147	5.34706	7.26248	8.53379	2.27932	5.85381	15.1615	7.92515	7.4615	1.71179	7.65879	0.86464	14.1231	4.19337	4.59322	10.0743	0.343392	5.87367	0.329626	9.6276	6.28264	0.206818	11.1779
7.9808	12.5632	10.4136	5.86699	2.08573	5.02321	5.89773	3.95284	10.7602	6.93669	10.6373	5.45399	3.32167	14.2439	1.99882	10.4014	2.34311	7.91502	0.363662	8.55184	5.89889	1.27623	-0.260657	8.10491	0.491469	10.7229	1.43295	7.48085	5.62505	6.61177	8.73565	3.64327	6.03528	16.6202	8.04064	7.47426	2.22925	7.71748	0.82162	14.6003	3.65424	5.85425	11.6429	0.923282	6.62068	1.28988	9.81962	6.32605	0.115988	11.7329
9.61638	12.2564	9.91736	5.10402	2.25964	4.50277	5.76243	2.59339	10.0971	6.46709	10.2729	4.51795	3.3352	13.6712	2.21186	9.58151	2.73943	7.39865	0.672112	8.33546	6.22925	0.831841	-0.354767	7.96971	0.249179	10.653	1.05263	7.03367	5.71903	7.09026	8.47757	3.34397	5.08301	16.5986	7.85964	7.47222	2.12239	8.04098	0.67946	14.9636	3.67151	4.01488	11.269	0.918132	6.53991	1.17823	9.19716	6.03732	0.0983483	11.5051
7.60827	12.4016	10.3245	3.859	1.97799	3.82312	5.69946	2.4429	10.0277	6.70343	9.59052	2.92228	5.31752	12.6972	1.44841	9.08016	3.28481	7.64325	0.762992	6.23965	5.99002	0.680081	-0.646867	7.4719	0.620429	10.8711	1.16716	7.2224	5.97032	7.83198	7.99902	2.72104	4.95721	15.6979	8.08986	7.2154	1.57689	7.78402	0.82452	14.8957	4.16251	1.82342	9.38149	0.513662	6.38119	1.3503	9.28801	5.68109	0.170398	12.8417
7.21083	11.9893	10.415	4.62648	2.04774	2.87862	6.06966	2.93011	10.5582	6.45266	9.95026	7.17285	3.32884	13.6024	1.83284	10.8009	2.86588	7.87957	0.496162	6.84392	5.58543	0.983721	-0.195807	8.23102	0.261779	10.8511	0.511769	7.03087	6.22736	8.40955	8.8225	2.13254	5.49801	14.4699	8.14502	7.22968	1.42127	7.44578	0.81998	12.8188	4.7304	4.88586	9.45671	0.633062	5.88029	1.1254	10.2104	6.6122	0.339588	11.4939
8.19611	13.0471	10.7974	4.99681	2.85355	3.97622	5.89522	3.68637	11.1605	6.76097	9.38358	5.09909	6.48313	12.0857	2.83586	10.878	1.71309	7.78897	0.844002	9.12816	6.4333	0.355531	-0.337577	6.29321	0.310309	10.3267	3.70861	5.92481	6.01542	8.69932	9.98011	2.88529	4.609	13.7746	7.55291	5.18677	2.94728	0.924142	1.37032	15.3358	5.24241	10.6897	10.3524	2.33319	7.37014	2.18036	10.1009	7.48252	0.118848	11.4243
9.05626	13.1784	10.399	5.20679	2.02091	3.92286	5.9044	4.08307	11.1486	7.09799	9.17681	4.67381	4.75208	11.8187	1.70358	10.6719	2.35175	7.21626	0.983992	9.16917	6.29871	0.745111	-0.306567	6.15468	-0.310621	10.578	3.39768	6.45575	6.07439	8.2879	10.4104	2.55757	4.72459	13.6705	7.9091	5.33965	2.45279	0.950432	1.4717	15.2585	5.39493	11.191	9.84685	2.75419	7.28796	3.0731	9.82497	7.88514	0.229728	11.967
7.99438	12.4789	9.10671	4.33683	2.50613	3.104	4.88535	4.38689	11.3033	6.79618	9.56463	5.88802	6.09109	12.2382	2.22431	8.82655	2.93327	7.44378	0.547492	8.37463	6.35708	0.749241	-0.0741767	8.07429	0.425909	10.1941	0.723859	5.73413	4.46403	7.09016	10.6149	1.22081	5.71565	12.6447	7.81815	7.10041	2.44242	0.789952	1.25254	15.7446	4.24931	6.3862	8.30755	1.73557	6.41508	1.66339	9.77805	6.91092	0.155298	9.64705
7.8428	12.3477	7.96481	2.46754	1.76985	3.03186	4.99578	2.62332	10.6278	6.26863	9.3509	4.1721	3.14913	10.7452	1.57598	9.94041	3.67877	6.92673	0.419062	5.58892	6.05687	1.16505	-0.897647	8.26501	0.0788492	10.597	1.56579	6.87166	4.90304	8.36812	7.64042	1.9199	5.85592	13.9197	7.33388	7.25617	1.47296	0.381512	1.20217	15.4394	4.12388	3.82562	8.44781	0.480422	6.49494	0.637456	9.29453	5.50907	0.0403083	11.1122
7.68316	12.3627	8.56912	2.26655	1.72433	3.02715	5.16925	1.76228	10.4826	6.16008	9.11345	2.79057	4.43193	11.6918	3.27708	9.38444	3.84217	7.3419	0.593162	6.10215	5.71104	0.585931	-0.985697	7.08676	-0.165461	9.51735	0.769359	6.6162	5.34978	8.46027	7.35098	1.68408	5.11625	13.5341	8.13404	6.83925	1.82354	0.586562	1.29789	15.533	3.89877	7.79476	8.57413	0.571962	6.42825	1.51843	8.56198	5.34099	0.105788	9.80119
8.29775	12.5814	9.24002	2.74684	2.03661	3.52234	5.45638	1.87593	10.8305	6.064	9.50444	2.93532	5.12227	11.9503	3.46557	9.30783	2.91219	7.68908	0.513912	7.48106	5.78422	1.09369	-0.985427	7.69468	0.117919	9.86002	1.42437	7.52464	5.81395	8.81784	7.7894	2.02762	5.2835	13.9789	8.19067	6.84061	2.24345	0.729732	1.58028	15.7911	4.18398	9.46428	10.0413	0.855352	6.80198		8.69718	5.69974	0.253388	10.1735
9.14295	12.3977	10.7953	3.4112	3.75632	3.78216	6.25178	2.57994	12.9578	6.89846	10.5862	5.2907	5.14725	12.097	1.36961	8.13008	3.36931	6.75728	0.485842	8.08833	9.60398	0.431411	-0.179167	9.13215	-0.125301	10.5153	1.23644	7.62699	5.37617	9.565	9.31304	4.09632	6.69634	13.2296	7.95475	8.10366	8.78819	0.949172	1.7064	15.3578	4.9685	8.99376	9.54013	2.86692	7.43914	2.78872	9.96491	7.30243	0.257878	9.31082
8.99584	12.9428	11.6723	3.13054	2.26487	4.43745	6.04706	2.30282	11.6855	6.42687	10.2508	6.86544	6.35841	12.8417	2.61304	9.12749	1.87373	7.75637	0.657492	7.92557	9.83618	0.762291	-0.303517	8.06284	-0.457491	10.3809	1.04614	8.0435	4.8644	8.95762	8.92448	3.76658	6.44658	13.8749	8.7002	6.81951	5.7019	0.556612	1.61491	14.8306	4.83578	7.95298	11.7237	2.5657	7.09684	1.80746	9.0843	6.96503	0.152658	8.62401
8.38237	12.5118	12.0006	3.73699	2.67075	3.95898	6.20069	2.03965	11.4199	6.48376	10.2819	4.56991	5.3545	12.3974	2.45066	8.56146	2.17412	6.84447	1.06746	7.13904	8.20054	1.83191	-0.208217	8.46643	1.02604	10.758	1.65303	7.64909	4.76802	8.81849	8.95586	4.07872	5.83113	14.4946	8.71207	7.25547	4.50536	0.819372	1.88373	14.8985	4.97386	9.63973	11.6509	2.51931	7.32345	1.62406	9.10373	6.68706	0.108298	9.11055
6.55175	13.3398	7.70869	4.26717	2.03839	3.69043	5.29087	4.91337	10.8782	7.23683	9.69484	3.89089	2.74519	11.8487	1.17798	9.64467	2.95349	7.43402	0.273632	7.96575	8.40645	0.535171	-0.633607	8.95531	0.0657192	9.63257	1.00639	7.01246	5.67307	8.12253	10.0624	2.3662	6.5	14.8582	8.69557	7.75894	1.19064	0.460652	0.42693	15.569	4.58285	4.48496	7.78753	0.450912	6.2501	2.19059	10.2613	6.04782	0.0740283	10.6659
6.48709	12.7683	8.12178	3.55389	1.84743	3.03334	5.02832	4.24707	10.7197	6.96458	9.33563	3.14634	3.03956	12.1444	0.959436	8.53653	4.40737	7.33085	0.364982	7.25725	6.97629	0.807561	-0.381267	7.78163	-0.179061	9.77369	0.558719	7.31146	5.54505	8.31495	9.59299	2.28358	6.13412	15.166	8.68742	7.37263	1.40009	0.617152	0.64826	15.7155	4.53889	3.39725	7.58516	0.544352	6.32588	2.13209	9.72259	5.73565	0.359938	10.7041
7.12861	12.4398	9.20347	4.07961	2.157	4.92838	5.48942	3.37539	11.0667	6.99981	10.3646	2.90963	3.43873	13.2615	1.642	10.3335	3.1666	8.0685	0.612432	8.88231	6.41231	0.641131	-0.203797	8.07624	0.109239	10.0361	1.26394	8.09481	6.5099	9.28109	10.0935	2.95697	5.41012	15.778	8.57397	7.57003	1.24322	0.476582	0.83226	15.592	4.71419	5.47397	10.0642	1.05726	6.82364	1.5381	9.66307	6.15644	0.218238	11.0218
8.60848	13.283	9.58909	4.80519	2.09671	4.94815	6.79854	4.00897	10.303	7.29353	9.84333	1.90531	3.39645	11.6525	2.29076	10.8588	3.78753	6.98933	0.741482	5.93077	6.38004	1.40813	-1.12065	7.08154	0.176729	11.145	1.77064	6.71538	5.64724	7.42545	10.2383	3.24624	4.75892	16.5103	8.24989	7.01281	1.76791	0.437452	0.61469	15.9364	4.55657	9.09912	8.65764	0.970802	6.30819	1.44498	9.77512	6.62223	0.280598	13.6168
8.13889	12.9071	10.2796	3.83039	2.67119	4.22768	6.36273	2.82167	10.5849	6.8602	9.9347	4.73825	4.14883	12.4829	2.10349	11.387	4.77025	9.08534	0.488742	8.04048	7.03024	1.04769	-0.368287	9.21728	-0.0273608	12.9404	1.40583	7.74462	6.66854	9.27595	9.8111	3.32881	6.39635	15.0352	7.54779	8.37801	2.48666	0.739772	0.443	14.0431	4.68576	8.35085	11.1852	1.48214	6.94161	0.886366	9.78142	7.19795	0.225788	13.7049
7.12682	11.9212	9.18322	5.61708	2.73684	4.79839	5.68018	4.08948	11.1301	7.07689	10.009	7.36932	3.5462	12.663	1.58453	10.8003	3.46888	6.94357	0.399232	6.23412	5.5927	0.930661	-0.0663267	9.22063	-0.0327108	10.326	1.06564	6.36652	5.47009	7.47057	9.88677	2.84186	5.39713	14.8098	7.79523	7.25314	1.20474	0.786182	0.68442	16.003	5.0146	6.79832	9.75254	0.521412	5.96293	1.31042	9.33573	6.23614	0.263278	13.103
6.94525	11.9155	8.39216	2.89955	2.20685	3.97987	5.683	4.64205	11.1911	7.3825	9.4734	2.78472	3.56615	11.7555	1.28742	10.4613	3.94762	7.97688	0.685362	5.10912	6.00819	0.695381	-0.615747	7.6798	-0.0862508	10.664	0.715869	6.98857	5.14227	6.20405	9.39561	2.78537	4.58594	15.513	8.22974	6.85492	1.2281	0.818012	0.4046	16.2504	4.69622	5.82312	8.43187	0.644392	5.70912	1.38375	9.55189	6.19679	0.276868	13.4871
7.47019	11.9246	8.94801	3.22258	3.15308	4.43434	6.04596	3.62619	11.6475	7.50299	10.4846	4.47318	4.3594	13.1161	4.14032	9.52166	3.52883	8.53136	0.563002	7.05106	7.05232	1.16162	-0.216227	8.23637	0.454679	10.4546	0.859479	7.06816	6.54688	8.0636	9.49279	3.42369	5.03834	15.9667	8.8251	7.68968	1.57595	0.742212	0.97167	16.1881	4.70566	7.09873	10.6302	0.646312	6.43562	2.00002	9.44387	6.09381	0.308018	13.8541
7.74756	11.9391	8.89088	3.04273	2.75616	4.29668	6.16868	3.79893	11.5724	7.73822	10.2542	2.96534	3.55894	12.9686	1.65477	9.66678	3.77914	8.5088	0.461842	6.90462	6.9975	1.19115	-0.293387	7.87114	0.328639	10.5085	1.22927	7.42751	6.7938	8.45079	9.2791	2.66404	5.34973	16.3647	9.08239	7.59567	1.62241	1.07199	0.90406	16.1705	4.5847	6.02546	10.3583	0.646532	6.39904	1.40899	9.37449	5.68667	0.231958	13.8609
6.59912	11.2283	9.91857	3.04826	1.75652	3.91528	5.37136	2.63366	10.6145	6.05771	9.44369	3.42785	2.86705	11.8311	1.32584	11.287	2.57627	7.8299	0.446882	6.81932	6.47213	0.737521	-0.236897	6.90073	0.0191292	11.8325	2.02482	7.47028	5.54589	8.45997	8.26464	2.43114	4.98168	15.0321	8.12185	6.38755	1.20678	0.297262	0.85818	15.7319	4.06137	5.98111	8.8152	0.451482	5.79554	1.17767	8.70844	5.07232	0.0200983	12.6388
6.96383	11.123	9.35952	2.98621	1.94093	3.89476	5.74629	3.21747	10.7812	6.3967	9.62695	3.05007	3.0055	11.8525	1.97945	11.5679	2.18391	7.77222	0.690442	7.34562	6.81156	0.762661	-0.306147	6.24744	0.327289	12.1871	2.01892	7.55538	6.20291	8.39176	8.62837	2.71442	4.41312	15.8155	8.2296	5.87915	1.24813	0.340052	0.96596	16.0837	4.14161	6.17316	9.29602	0.931092	6.25371	1.52529	8.56707	5.38179	0.197568	13.5623
6.81407	12.5221	8.64854	1.53881	2.47042	3.14192	5.83188	3.36952	10.8359	7.30994	9.76603	5.70314	3.41691	10.7067	2.69798	10.6324	3.82138	7.23522	0.626032	8.22363	6.07352	0.747131	-0.0460067	8.64728	0.291949	11.063	1.39905	7.5508	5.84541	7.78579	9.73528	4.37502	6.12125	14.7189	8.06432	7.93699	2.7108	0.842422	0.6989	16.2205	4.49488	5.567	10.9664	0.508052	6.29052	1.91341	9.87176	5.98453	0.193538	13.5537
6.26973	12.0721	8.64822	2.19456	1.72656	3.00072	6.3716	3.96863	10.5129	8.06941	10.233	2.47835	3.05775	12.3284	2.47729	10.8113	3.80505	8.15949	0.563172	9.43042	6.98184	0.561171	-0.0553967	6.31064	0.509719	11.3459	0.492199	8.01129	6.59337	9.25915	9.24785	3.19494	4.91165	16.0687	8.80066	6.81445	2.24289	0.668902	0.61863	16.2421	4.25042	6.69906	10.9733	0.773572	6.2483	2.07172	9.34896	5.77316	0.240758	13.8471
7.95152	11.7387	9.52953	2.31579	1.19396	4.39638	6.08498	2.90217	10.0018	6.30282	9.82826	2.77973	2.65713	11.1718	1.38845	8.08644	2.81857	8.14262	0.441272	8.70367	7.74833	0.664151	-0.391407	6.56559	0.168679	11.1009	1.09132	7.82088	8.50128	9.06179	11.0505	1.97612	4.31829	14.5771	7.1593	6.65261	1.01438	1.66014	0.61882	14.4446	4.11931	5.91884	10.04	0.967362	5.93422	1.22154	8.82949	5.89864	0.199988	13.4375
11.182	12.5124	10.4474	2.66846	1.89802	3.92048	6.24468	3.17152	10.9874	6.90319	10.1956	2.73419	4.17969	12.7144	1.82197	9.79383	3.36988	8.58951	0.440552	10.4096	6.42939	0.672401	3.28763	8.28316	0.175799	10.2639	1.36657	9.09247	6.80952	8.57024	9.24976	2.47405	5.97426	14.7227	8.11408	8.11058	1.30693	0.549922	0.81204	14.606	4.0029	8.04119	10.6897	1.08446	6.46737	1.67251	8.68109	6.17864	0.0912083	10.9804
10.8391	12.3445	10.2538	2.72244	2.16395	3.23936	6.20632	3.50307	10.4662	6.73239	9.87872	3.14749	3.53223	12.4897	2.11099	7.99926	2.05144	8.13381	0.827562	7.3359	6.56387	1.7204	-0.349937	7.63167	0.561379	9.7812	1.83552	8.34264	6.45015	8.79536	8.83299	2.18456	5.72584	14.7065	8.30206	6.92511	1.36671	0.532332	0.93569	14.5325	3.90479	6.27301	9.76578	0.742372	6.13122	1.43228	8.5438	5.60252	0.0354283	10.9209
11.3638	11.2555	10.8853	6.11984	1.71071	4.00117	5.46101	3.7381	10.9694	6.4072	9.82046	7.08947	6.39078	13.758	0.792536	10.1272	3.91227	6.57734	0.995712	9.03957	7.40806	0.528491	-1.04336	7.38837	0.337549	10.0059	1.02838	6.246	5.47164	8.59148	10.2035	3.38619	4.86613	14.3196	7.26794	6.50143	3.69179	1.00074	1.32317	15.2614	4.76406	4.05712	11.2047	1.31792	6.25392		9.35666	7.0169	0.221498	9.80035
7.54472	12.7317	8.50139	4.00756	2.50749	4.30298	6.39712	3.10722	10.3389	6.70694	9.86176	2.34545	2.21286	12.2801	0.926896	10.2047	3.27999	7.78808	0.667452	6.74061	7.81726	0.618351	-0.173647	5.98392	-0.0922508	11.9046	0.835529	7.01726	5.98593	9.12345	8.97267	2.5568	4.20834	16.0533	8.15765	7.25798	1.07587	1.80874	0.72092	14.8035	4.20765	6.17767	10.3334	0.564282	6.34954	1.972	8.62365	5.71288	0.128278	13.63
8.2722	12.2319	7.97547	3.23819	2.10664	3.61498	6.29073	2.25059	10.0472	6.24259	9.46201	2.33468	2.52287	11.8596	1.17015	8.29198	3.39744	7.70959	0.579512	7.46675	7.34067	0.662841	-0.352597	6.48574	0.245889	11.7082	1.43939	7.79736	6.01093	9.31998	8.65676	2.60929	4.18987	15.4716	7.98653	7.40972	1.54468	1.74131	0.54942	14.4301	3.94273	5.53488	10.3151	0.603202	6.36022	1.46831	8.44706	5.41163	0.144498	13.6501
8.32467	13.5122	9.52145	2.56206	1.44257	1.89747	5.20364	4.66968	10.2601	7.16843	9.11882	2.41023	3.3338	11.7764	1.42406	8.1446	3.06995	7.5478	0.467922	5.0406	6.77656	0.491101	-0.105767	8.60389	0.333639	10.1005	0.149149	7.70929	4.69139	8.25906	8.48581	1.96826	6.06358	16.7127	9.34411	7.96659	1.35054	0.882812	1.34375	16.2025	4.78318	8.07775	9.20138	0.491952	6.303	2.85721	9.61087	5.73993	0.491528	12.2596
7.10191	12.3005	9.27946	2.35668	1.70924	2.52157	5.659	4.66194	9.45768	7.40173	9.32193	3.53763	2.72631	11.7536	0.808706	12.0072	2.86075	7.9108	0.791992	6.34749	6.52919	0.528951	-0.922197	6.89855	-0.0288508	9.83394	1.44028	6.80719	5.58646	8.3084	9.43268	2.40809	4.94951	14.0791	7.51475	5.72973	1.17309	3.96305	0.61848	15.6178	4.3702	5.58986	8.82369	0.739982	6.10855	1.96798	8.89512	5.80369	0.0144983	11.7172
7.10013	12.4398	9.38313	2.35656	2.05133	2.7783	5.88049	4.26	9.65464	6.53255	9.37398	2.77576	2.77645	11.7991	1.36612	11.9755	4.02796	7.86752	0.758172	6.23496	6.64035	0.765301	-0.664207	7.03461	0.163859	10.0927	0.981919	7.15736	5.56449	8.62849	9.42605	2.34441	5.0918	14.3934	7.77544	6.61195	1.52908	3.9615	0.76712	15.7535	4.31602	4.99673	8.75887	0.653582	6.12793	1.72446	8.81571	5.7669	0.216208	11.9733
7.35292	11.7767	9.53706	2.13983	1.25868	3.05916	5.94628	4.03017	10.32	6.94859	9.95333	2.29607	3.06025	12.1431	1.35017	12.1508	3.16756	7.82359	0.724212	6.58548	7.35262	0.401881	-0.770467	7.01071	0.224539	9.92788	1.38865	7.22743	6.17094	8.58678	9.57661	2.35446	5.1029	14.5465	7.87427	6.84281	1.46875	3.66831	0.86811	14.8841	4.24136	4.78094	10.5014	0.645992	6.69014	1.50605	9.06829	5.58503	0.0375983	11.4901
7.35592	11.6683	9.50263	2.02433	2.18767	2.91187	6.06095	3.61127	9.94058	6.97315	9.88205	1.98643	4.35303	12.0315	1.70187	12.3605	3.44066	7.95769	0.865762	6.88375	7.20848	0.763271	-0.403627	6.89167	0.180239	10.0435	0.973599	6.95302	6.31665	9.00979	9.61808	2.36078	4.69764	14.2758	7.90457	6.89705	1.28042	3.72211	0.86943	14.7307	4.10277	5.20435	9.70296	0.870562	6.57781	1.39833	9.05332	5.35716	0.302468	11.5207
7.66852	12.0899	10.1691	4.85963	2.2272	3.22717	6.21349	3.38137	9.8368	6.68571	9.71327	4.84887	3.86194	12.8029	1.68283	9.99254	3.79988	7.90866	0.573872	7.50299	5.79953	0.512671	-0.271847	7.06565	0.0393692	10.0957	0.625489	7.47634	6.62258	8.89836	10.1088	2.6742	4.26802	15.0999	7.80733	7.21152	1.56667	1.40857	0.66456	15.4837	4.04725	8.43631	10.4722	0.618052	5.95984	3.03323	9.61085	6.19343	0.0815983	11.2666
6.69776	11.9524	8.58298	3.39027	2.68715	3.10271	6.1646	4.13955	9.80286	6.87469	9.04376	2.61497	4.06667	11.6234	1.532	8.19964	3.40723	7.43811	0.728742	6.09852	5.75678	1.09893	-0.325807	7.77659	0.878109	9.63834	1.19421	7.31131	6.32163	8.25719	9.67612	2.33889	5.86078	14.7884	7.55999	7.1502	1.46231	1.76831	1.04672	15.8213	4.24786	5.44418	7.84851	0.916712	5.9672	3.3066	9.37034	6.06984	0.150738	11.7219
6.62351	11.5594	8.47468	2.49364	1.72942	3.3842	6.07981	2.50109	9.69904	6.51266	9.33483	1.87341	2.79597	11.501	1.83003	9.91363	2.33661	7.45987	0.519792	6.19807	6.06028	1.17526	-0.425527	6.11525	0.153879	11.2588	1.23321	8.45953	6.06255	9.06404	7.96451	3.30043	4.65292	16.1681	8.14471	6.37793	0.88603	0.605382	1.13628	15.8182	4.00983	5.83468	8.92259	0.0317317	5.78784	1.13735	8.34975	5.28069	0.0642683	13.4278
6.62322	11.8306	8.60107	2.07565	1.81599	3.09091	6.24972	2.4782	9.58244	6.77813	9.24549	1.56774	3.53775	11.234	1.53995	9.86272	2.87698	7.67426	0.531402	6.45827	6.4565	0.882191	-0.362917	6.93971	0.476129	11.3721	0.472629	8.77545	6.36139	9.21849	8.09286	3.38423	5.33312	16.3001	8.07067	6.83774	1.16077	0.724972	1.18842	16.0826	4.0423	4.13216	9.08162	0.282452	5.89587	1.29251	8.34	5.28016	-0.00540167	13.4969
7.2117	11.7054	8.49497	5.96493	1.7483	3.44959	5.39166	4.91303	10.514	7.03686	9.20819	5.88172	2.98843	12.8868	1.10016	10.645	3.21994	6.83821	0.257002	7.67947	5.96153	0.791551	-0.347947	10.0043	0.255289	9.80965	1.04525	7.16584	5.63931	7.50292	9.54201	2.05931	6.7061	14.0086	7.31337	7.59122	1.12417	0.917972	0.71377	15.4992	4.95242	3.7581	9.11654	0.521112	5.86499	1.34315	10.6151	6.1544	0.100518	10.1485
7.55251	11.5586	8.11666	5.48496	1.55049	3.39587	5.598	5.2699	10.354	6.88388	9.11191	4.26974	2.95115	12.7705	1.0589	10.0903	2.97319	7.2288	0.520392	8.03598	6.21246	0.650381	-0.217927	7.5274	0.381519	10.165	1.37053	8.12243	5.33049	7.34112	9.66491	2.43275	4.11995	14.7444	7.4701	6.11904	0.97227	0.725082	0.57531	15.7628	4.67325	3.1427	7.21159	0.765342	5.93582	1.9263	10.1303	6.34424	0.245248	10.9532
7.36368	11.7675	9.64363	4.73078	2.21849	3.44934	5.68114	4.53576	9.64071	6.92635	9.27323	2.94855	3.45438	11.8705	1.42417	10.5982	1.85949	7.0201	5.2275	6.75997	5.90852	0.480111	-0.419337	7.87631	0.114239	10.6622	1.41294	6.17842	6.15597	8.49718	8.79067	2.76564	4.55649	14.7312	7.22194	6.44508	1.24952	1.0041	0.62459	14.2107	4.85248	5.34075	9.03603	0.530522	6.18933	1.80085	9.64166	6.2399	0.267048	11.384
6.97773	11.7217	8.47726	3.05674	1.74982	2.99346	5.71615	4.54399	9.63866	6.93826	8.99183	1.80484	2.66817	11.7905	1.48564	9.54044	4.54566	7.36781	6.08454	6.06992	6.12071	0.914791	-0.387887	8.1819	0.133369	10.5561	1.76706	7.21209	6.04558	7.94941	8.6188	2.22899	5.28277	15.2788	7.52708	6.73409	1.41073	0.928492	0.54084	15.0549	4.41272	5.11311	7.69454	0.667332	6.09045	1.96264	9.46803	6.11374	0.482488	11.51
6.58785	12.1366	10.0855	2.86969	1.48373	3.94396	5.80924	2.98714	9.83536	6.86552	9.87994	1.75544	3.02484	11.4623	1.16072	10.2582	3.51624	8.41901	0.646262	5.90703	6.73162	0.996641	-0.350947	6.50159	0.146549	12.6088	1.93651	7.6357	6.25185	8.1565	8.7749	2.20341	4.93785	15.8132	8.0074	6.49395	1.50225	0.414712	0.7086	16.0758	4.27971	5.31399	9.15609	0.304722	6.17184	1.43994	8.68462	5.53594	0.0502983	13.595
6.3713	12.0959	10.1762	2.12513	1.48302	3.30011	5.50706	2.31681	9.88076	6.35368	9.56632	2.18282	3.05867	11.3519	0.832366	9.40445	2.76273	8.2342	0.330502	5.66071	7.1304	0.349591	-0.0872567	6.94665	-0.0204008	12.1015	1.01448	7.51593	6.45686	8.35803	8.64821	2.19259	4.70524	14.7345	7.51354	6.31956	0.96365	0.236702	0.49216	15.9758	3.97024	6.08034	8.93896	0.415302	6.21625	1.40315	8.56092	5.16396	0.231918	13.4141
7.0359	12.7661	8.64048	5.10382	3.13476	3.07864	5.60011	4.39884	10.8273	7.05486	8.50669	3.71105	4.70938	11.0641	2.52358	10.8591	2.5362	7.29152	0.671242	7.88344	5.89079	0.566021	-0.358897	9.01565	0.213409	11.4431	1.04695	7.32001	5.61341	9.73061	10.2681	2.75893	6.03446	15.347	6.67457	7.57925	1.1945	1.24971	0.8602	13.7514	4.80491	3.96507	10.1381	0.724752	6.50953	1.5354	10.3222	6.84351	0.151978	13.4834
8.18338	12.9103	7.20478	4.31685	3.33179	2.40862	5.40001	3.80957	10.5008	6.99081	8.52594	5.53726	4.16728	11.4411	2.71383	11.0207	4.10436	7.86157	0.727592	8.501	6.16787	0.847961	-0.106907	8.5962	0.329069	11.9606	1.6208	7.89004	5.70526	9.15666	9.60317	3.05936	6.08364	15.1871	6.72581	8.16883	1.37931	1.07278	0.68055	14.3671	4.12943	5.15706	9.91644	1.03875	6.30277	2.09232	9.26441	6.82385	0.236128	13.4849
6.47239	12.0974	9.42309	2.37728	1.72754	4.68385	6.61627	4.00758	10.1443	7.23167	10.1038	2.62263	3.38231	11.9137	1.54257	8.36217	2.59088	8.06745	0.709352	7.07086	6.81554	0.737471	-0.303057	7.70698	-0.190461	10.4924	1.48566	8.47107	7.37817	8.58313	8.61964	2.73263	5.62289	15.4142	8.221	7.66042	1.58703	1.61326	0.94117	14.4289	4.18252	5.45545	9.46954	0.412162	6.62181	1.36859	9.84961	5.4154	0.0277583	13.6173
6.80983	11.7417	8.89787	2.19679	1.86513	3.99406	6.50742	3.76006	10.0623	6.87971	10.1083	2.5279	2.93275	11.9509	1.52125	8.00433	2.76839	7.87257	0.430252	6.69819	6.86691	1.16908	-0.299367	7.85237	0.460169	10.4892	1.32563	8.12223	7.30122	8.79924	8.3434	2.76463	5.40808	15.1831	8.29528	8.31692	1.40793	1.73029	0.89051	14.4987	4.10756	8.07315	9.30119	0.457272	6.61742	1.45018	9.24903	5.38871	0.242368	13.7097
7.32498	12.0146	10.7165	5.99259	2.33292	3.39894	5.64262	4.25967	10.3077	7.03139	9.92525	5.2042	3.42209	12.1581	1.40668	10.7585	4.33829	7.63485	0.658055	9.27095	5.94256	0.489831	-0.566442	8.18353	0.609129	10.6389	1.36533	6.17357	5.45391	8.6302	9.76751	2.86785	5.10807	14.0983	7.33195	7.42582	1.05	0.361484	0.832592	15.8722	4.99521	3.52568	10.2549	1.42452	6.27955	3.12667	10.7264	7.40683	0.196272	10.9745
6.88246	11.7069	9.98369	4.99012	2.03608	2.96551	5.36292	4.30945	10.0984	6.85088	9.47522	3.50713	3.06788	11.9353	0.989129	9.42557	3.31539	7.47186	0.538115	8.59562	5.93694	0.580041	-0.668082	7.22314	0.289159	9.84066	1.43269	6.76648	4.93533	8.0383	9.35086	2.63744	4.78905	14.6545	7.7626	6.50947	1.07862	0.510434	0.868032	16.1076	4.94859	4.06855	9.87894	1.43087	6.20905	2.99028	10.2819	7.08952	0.317202	10.654
6.99993	11.8758	10.3391	5.74676	2.11281	3.5893	5.52512	3.53088	9.64004	7.02445	9.54128	3.34988	3.80018	12.344	1.50546	10.0287	3.49361	7.92013	0.637505	10.3973	6.03385	0.281521	-0.574892	8.1933	-0.261051	9.9897	1.06006	7.75091	5.31648	7.97253	9.41894	2.98927	6.25404	15.6293	8.18158	7.48676	1.19358	0.464634	0.782392	15.981	4.56857	2.73989	10.4436	1.6276	6.37291	2.26194	9.81953	6.8757	0.161852	10.5045
7.76004	12.048	8.99561	4.38317	1.82423	3.7756	5.94226	2.65234	10.8595	6.88964	9.66906	5.87379	4.00861	11.8631	1.70523	9.72224	4.0695	7.06277	0.525875	6.067	6.28646	0.808851	-0.623422	7.87413	0.392239	12.3329	1.05548	6.84201	5.46518	9.53893	9.6955	3.23658	5.48899	14.9871	7.70083	7.1732	1.50105	0.721734	1.35984	15.9527	4.65849	7.72391	9.89998	1.26639	6.33883	1.61631	9.69795	6.48186	0.0983717	13.3613
7.62338	12.1409	8.88214	3.22627	2.07012	3.7187	5.93785	3.17734	10.7134	6.93902	9.68573	5.1647	3.48618	11.8893	1.62033	10.2931	3.93745	7.09406	0.479425	6.07018	7.03297	0.630671	-0.730762	7.04683	0.455609	12.1182	1.31981	7.06725	5.51326	9.13997	9.67661	3.45882	4.92943	15.5074	7.6914	6.78158	1.18703	0.648694	1.36337	16.2427	4.32434	7.81897	9.5093	1.42613	6.70915	2.04066	9.68656	6.34652	0.167612	13.4092
7.13316	12.0667	8.82311	2.98389	2.22973	3.76422	6.09307	3.09976	10.5529	7.01075	9.65919	3.16336	3.91466	12.0817	1.36417	10.3805	3.91637	7.55781	0.488865	5.91106	7.29727	0.618551	-0.529832	6.33617	0.105199	12.1744	1.71509	6.73749	5.71668	9.0294	9.35811	3.4559	4.73651	15.6452	7.87854	6.47959	1.47457	0.618304	1.30012	16.2521	4.39647	6.6196	9.41992	1.44271	6.62635	1.88467	9.71437	6.40783	0.129822	13.5027
6.21305	11.6755	8.97157	3.61958	1.71711	3.63801	5.3883	3.21068	10.895	7.30091	9.70752	3.71138	3.82455	12.5284	1.9159	11.254	4.11356	7.68154	0.465775	6.27476	5.9945	1.12496	-0.605112	7.57564	0.464339	10.7448	0.801504	6.27305	5.47861	8.07964	8.72158	2.87255	5.18984	15.7639	8.0966	6.13508	1.50774	0.642454	0.938912	16.0021	4.13446	8.39258	9.43078	1.08025	6.06633	1.83592	8.42908	5.92626	0.208052	12.8451
6.84443	11.8513	8.51847	2.8888	1.41552	3.24799	5.44609	2.71018	10.802	7.07432	9.72981	2.90118	3.49163	12.1093	1.74368	8.85847	3.93175	7.82671	0.361905	5.94872	6.49284	0.682351	-0.654572	8.58554	0.210259	10.7522	1.14522	6.65938	5.6303	8.22006	8.89193	2.52436	6.3699	14.4892	7.70549	7.84898	1.45586	0.442684	0.814892	15.7788	4.10246	8.37991	9.01354	1.16753	6.07321	1.67476	8.38648	5.75502	0.235822	12.9964
8.22752	11.8001	8.8779	4.97882	2.10036	3.72764	5.2737	3.28114	10.2873	6.62739	9.45375	5.60916	4.45226	13.3353	1.60636	10.3977	2.86882	7.95454	0.443465	7.80907	6.44514	0.718631	-0.609412	7.01231	0.0540492	11.1888	0.940294	6.03097	4.93909	9.21176	8.86905	2.78944	4.11961	15.3369	8.27599	5.60447	1.12939	2.27749	0.829642	14.3425	4.41576	5.59643	9.68863	0.843697	5.92874	1.34814	8.73493	6.35768	0.0584517	11.9597
7.74047	12.3046	8.23495	6.62677	2.13346	3.43611	4.88333	4.21921	10.1843	7.01785	9.07698	4.63082	3.27472	12.1786	1.32403	10.5891	3.55339	7.06464	0.784345	6.71051	6.06229	0.858001	-0.548252	9.08231	0.676619	10.91	1.6456	5.77494	4.34624	8.04066	9.21471	2.35566	5.75574	15.4159	7.40691	7.39609	1.29457	2.30892	1.03508	15.6711	4.61662	4.90789	9.06156	1.27916	6.05257	2.20029	9.29582	6.48168	0.278732	12.3022
6.80319	10.6807	8.93957	2.72009	2.34757	4.71515	6.54889	4.47293	10.2001	7.36991	10.0067	2.52993	2.76125	12.1197	1.77624	8.53512	2.93003	7.72674	0.642245	6.8066	6.45721	1.35303	-0.789502	5.15036	0.216949	9.75631	1.5445	7.6828	6.81189	8.03919	8.28458	2.74572	3.51278	14.8251	7.75502	5.75934	1.22214	0.437284	0.857632	13.8067	4.23436	7.50836	9.19691	1.15063	6.08313	2.16449	9.58208	5.93351	0.0445317	12.8372
6.54657	10.6819	8.70672	2.21213	2.27946	4.20389	6.13049	4.01387	10.3338	6.85961	9.92216	2.41826	3.67221	11.9602	1.07531	8.11004	1.76624	7.34033	0.409985	6.60048	6.36286	0.855161	-0.673172	5.14934	0.221919	9.25263	1.61718	6.97327	6.80543	8.00248	8.08459	2.29777	3.56209	14.3129	7.45155	5.31035	1.35345	0.463124	0.747492	13.3164	4.09145	6.83941	9.17892	0.782027	5.99756	2.08028	9.46026	5.50023	0.0108117	12.5001
4.91174	11.0166	7.62309	1.55628	2.14014	2.94152	5.54172	2.16525	10.3104	5.50397	8.6924	1.62882	3.6524	10.5666	1.65188	9.0171	2.25441	8.18085	3.77181	5.3299	6.39136	0.582581	-0.565452	6.44571	0.0322792	7.94842	1.27724	5.98106	5.77253	8.859	8.11742	3.12988	5.13351	13.8101	8.47888	5.96329	2.30057	0.886284	0.640142	13.9316	4.25147	3.79062	8.88141	0.906167	5.73267	2.3171	8.74131	5.64368	0.123502	8.48362
5.04216	11.649	6.8443	1.0901	2.1354	2.13012	5.22415	2.47615	10.5019	5.4298	8.53105	1.08027	2.1645	9.72243	1.15261	9.83099	3.62926	7.28575	4.24843	10.1381	5.78514	0.367991	-0.913992	7.46077	0.240149	8.48358	1.20505	5.87547	5.33832	8.37255	7.81638	2.46452	5.5696	14.29	7.49029	7.38086	1.16424	0.492974	0.454702	11.9345	3.87791	2.82929	7.35257	0.547217	5.037	1.72902	8.54539	5.1218	-0.0784883	9.03173
6.16854	10.7232	8.88429	2.24641	1.53098	2.65028	5.45261	2.69731	9.77533	6.34126	9.48917	2.07045	3.25898	12.3148	1.08449	6.82009	2.11885	7.80298	0.641385	6.57469	5.91408	0.540621	-1.00089	5.96688	0.0437792	8.95749	0.513874	6.03483	5.67397	8.42783	8.21394	1.82465	4.10644	14.0562	7.75727	5.87352	1.17262	1.30074	0.579422	14.8379	3.56425	4.5366	8.86489	0.943487	6.09242	1.74022	8.02848	5.16456	-0.0311383	8.68896
6.33275	11.2287	8.92291	1.93831	1.66249	2.26595	5.93198	3.05837	10.0971	7.08223	9.58545	1.83708	3.24966	12.5008	1.07179	7.45729	3.96569	7.83226	0.621035	6.76408	5.71059	0.505961	-0.569902	6.14318	0.529359	9.91132	1.26651	6.49058	6.35363	8.84625	8.3072	1.66374	3.97049	14.7944	7.98958	6.8994	1.18245	1.76051	0.866132	15.3207	3.70973	6.96841	8.63352	0.982727	6.1554	1.62686	8.03237	5.3386	0.178542	10.6595
6.514	12.198	9.52594	4.66607	2.37881	4.46728	6.22142	3.0599	10.1114	7.23904	9.76629	4.14118	3.48362	11.7846	1.68658	9.77587	4.40828	8.12561	0.683005	7.4815	7.12552	1.71689	-0.630972	8.25504	0.159249	12.4721	4.38687	8.67162	5.41389	8.49174	9.31845	3.08945	5.54653	15.4721	7.63096	7.17945	1.78623	0.655254	0.562482	16.1035	4.14484	3.78957	9.69709	1.44074	6.67635	2.58749	8.71733	6.04329	0.0692217	13.613
6.2457	11.3522	8.88155	2.98591	2.83399	4.14598	5.92248	3.02314	10.6756	7.23494	10.1556	3.26743	2.59229	12.4886	1.2477	9.59087	4.61632	8.15796	0.882225	6.30154	6.62123	0.991931	0.00927833	7.90546	0.130159	10.1877	1.52151	7.13053	5.96045	8.8957	8.99071	2.24222	6.09572	15.0391	8.48992	7.62579	1.59009	0.914824	0.799502	16.1477	4.29168	4.69748	11.8927	1.3501	6.54843	1.10322	8.71065	5.70212	0.163852	13.3197
5.95136	11.084	8.80807	2.47767	2.96171	3.79226	5.6784	2.68467	10.5257	6.65808	10.0033	3.00931	2.92887	12.2557	1.21741	8.51353	4.3977	8.19966	0.507815	6.01351	6.55535	0.544871	-0.825682	6.74381	-0.144661	9.43386	0.966694	6.70296	5.95946	9.00377	8.63528	1.97623	4.81624	14.0828	8.31842	6.11387	1.07057	0.596364	0.655602	15.7358	4.06942	5.14654	11.3123	1.07157	6.14129	2.02597	8.5625	5.43497	-0.0567783	12.8091
9.60439	12.7101	9.08398	6.6606	2.82568	3.36938	5.3533	4.1971	10.8102	7.0941	9.65647	5.44126	5.18529	12.298	2.17305	9.53735	4.59711	6.41712	0.582295	6.05503	5.35579	0.642231	-0.998952	9.5797	0.805499	11.1817	1.48501	7.24101	5.25514	7.85222	10.0949	2.73435	6.55063	13.6813	6.80394	8.49866	2.27526	1.11655	1.08586	14.9916	4.53648	8.91558	8.53333	1.72127	6.05303	1.04767	9.65226	7.08747	0.433992	10.3083
8.66206	12.9716	10.2555	7.41682	2.88726	4.24546	5.50155	4.1908	11.5561	7.55089	9.74745	6.68762	5.0281	13.2577	2.51953	10.3675	3.48578	6.5552	0.483015	8.91753	5.39384	0.709451	-0.987022	8.11299	0.311869	10.9837	1.563	8.14116	5.37557	8.55244	9.89535	3.04578	5.12919	14.8921	8.06035	7.30253	4.27812	1.06068	0.887612	14.948	4.81622	9.41082	9.49807	1.37274	6.44183	1.4462	9.32771	6.75324	0.250252	11.3339
9.35022	12.666	9.19148	7.54051	2.86297	4.48671	5.43968	4.19551	12.147	7.46324	9.87467	6.41434	4.07866	13.4234	2.03528	9.48479	4.10301	6.71162	0.974015	7.76928	5.43064	0.767681	-0.853662	8.4039	1.08962	10.4775	1.57459	8.12003	5.09792	7.8553	10.0168	3.28765	4.69907	14.7368	8.05097	8.00458	4.29354	1.01612	1.41844	14.7431	4.52793	9.01731	9.71078	1.79204	6.77046	2.36906	9.98779	6.96765	0.264572	11.3834
7.8235	13.1133	9.46216	6.00449	2.50243	3.78331	5.06142	4.42904	11.6276	7.56123	9.76155	5.50198	4.61841	13.2744	1.46814	9.30805	3.46681	7.89437	0.566705	6.75782	5.89793	0.701701	-0.847032	7.95258	0.0996392	10.5951	1.39611	7.85453	5.11178	7.64315	9.30857	2.56344	4.67677	14.9783	8.41418	7.14151	4.45109	0.765414	0.881122	15.4227	4.16356	5.12686	8.69251	1.41737	6.45504	1.76842	9.50641	6.36749	0.363342	11.9839
8.25473	12.7484	9.66619	5.46943	2.48267	4.1919	5.4359	4.37139	11.4323	7.6609	9.81101	4.65456	4.47411	13.6878	2.31282	9.67501	3.88881	7.51668	0.828695	6.83379	5.8247	1.04427	-0.565442	7.44202	0.547749	11.3616	1.61368	7.8354	5.3473	8.25387	9.08339	2.91452	3.74771	15.7353	8.88194	6.98846	1.92225	0.823414	0.778022	15.5368	4.41169	6.26337	9.28976	1.18641	6.64939	2.18887	9.17908	6.32799	0.532372	12.8789
7.78705	12.5582	9.3875	5.44351	2.31014	3.92922	5.52461	3.67108	11.0123	7.38131	9.74362	5.19763	5.90744	13.3761	3.14381	9.29268	4.42682	7.16639	0.762985	7.66745	5.73965	0.599701	-0.594152	8.50172	0.365339	10.7292	1.50152	8.09088	5.77488	8.31237	9.1398	2.5476	4.53175	15.7792	8.65508	7.39129	2.37945	0.771804	0.813432	15.5873	4.20872	6.53653	10.1424	1.33336	6.3817	2.13951	8.81805	6.10776	0.559782	12.2939
7.62826	12.3691	7.81071	5.14173	2.37531	3.1276	5.4036	5.43483	11.0337	7.81996	9.30868	4.85888	4.31757	12.9746	1.65949	11.1387	4.68407	7.36282	0.603935	6.70312	6.23502	0.763811	-0.688842	9.14152	0.282679	12.0828	1.32679	8.95475	4.17834	8.43636	9.93441	2.85571	7.44344	16.6562	8.66911	8.44487	1.94205	0.621114	1.19201	16.1646	4.07945	3.81339	8.99439	1.90186	6.3665	2.55621	9.97062	6.68754	0.308922	12.5924
7.13527	11.7438	8.30597	4.88617	2.50298	3.31402	5.325	4.50444	10.735	7.79885	9.45267	2.99672	4.45407	12.0628	1.38802	10.2495	4.3658	7.60876	0.680335	8.50479	6.63994	0.471541	-0.658052	8.8741	0.131179	11.4811	1.49097	8.19029	4.14869	8.19356	9.35923	3.09395	7.65516	16.2482	8.66365	8.61562	1.80403	0.778034	1.40794	16.0642	4.38924	5.38745	8.53243	1.87934	6.5106	2.72128	9.97672	6.523	0.407452	11.8094
8.10191	13.182	9.3258	3.10873	2.73276	3.52295	5.47095	4.96316	11.3027	7.62631	10.1606	9.13146	4.0219	12.8667	2.76066	8.77485	3.92639	7.03825	0.598055	6.40348	5.41653	0.604871	-0.550982	9.85352	0.603159	11.7191	1.51282	7.84491	5.43523	6.73232	9.26215	2.23642	6.34144	15.1739	7.1307	8.04127	1.89472	0.813224	0.819892	16.1883	4.54525	3.41825	9.72615	0.957867	6.37051	1.84978	9.93102	6.05853	0.177742	13.14
14.0892	12.8442	9.33303	8.48241	2.61327	3.372	5.91951	3.63317	10.005	7.40928	10.1812	8.49531	4.62176	13.3557	1.85521	8.99709	4.11954	7.58716	0.580905	7.49735	6.26351	0.656431	-0.424712	10.2912	0.122779	11.2079	1.36628	7.65339	6.10537	8.03228	9.26376	2.16091	5.10742	15.2128	8.06472	8.17553	1.44755	0.628094	0.841462	16.1082	4.29669	3.30074	9.30279	1.05298	6.68445	2.10402	9.16966	6.05072	0.211902	12.9208
8.52309	11.6472	9.44598	3.42835	2.5121	3.45104	6.05192	3.19568	9.67909	6.87038	9.64433	7.28704	4.28367	12.543	2.5126	9.55162	4.11284	8.19264	0.671095	8.60586	6.03594	1.05287	-0.684152	8.11125	0.0145192	10.8734	1.41052	8.49375	6.6887	8.15092	9.14004	2.011	4.91309	15.0776	7.81719	7.96484	1.40013	0.562214	0.502462	15.5404	4.21158	5.44307	9.70474	1.192	6.36219	2.02425	9.04107	6.03561	0.0748917	12.0366
7.54106	11.7392	9.6617	2.87871	2.56811	3.54202	6.01713	3.25009	9.60641	6.38523	9.6884	4.18004	3.14675	12.2694	2.16627	9.41125	3.38267	8.18021	0.410965	9.01056	5.92283	0.670941	-0.537932	7.89481	-0.0719308	10.6511	1.31393	7.93045	7.35701	8.54437	9.26404	2.30896	5.46273	14.8343	7.50202	7.77512	1.42491	0.623154	0.673582	15.6407	4.28603	4.10195	9.83935	1.42135	6.49212	2.10493	9.20271	6.1447	0.161392	11.9654
8.06419	13.2886	9.16229	6.81689	2.48037	3.51929	5.60102	4.99021	10.6765	7.18689	10.1226	6.13596	3.04309	13.6109	1.02643	9.91938	4.2185	6.97842	0.449055	8.93367	6.30313	0.667531	-1.36914	9.12454	0.207739	11.0349	2.86234	7.57848	4.68189	7.31256	8.96889	3.07466	6.00291	16.2513	8.17956	8.11708	1.56905	0.750424	0.921722	15.5869	4.1355	5.13959	11.0819	1.17155	6.32253	2.10504	8.85349	6.56457	0.209212	11.3007
8.06758	13.3929	8.87351	5.75292	2.16369	3.5439	5.57019	4.5386	10.0923	7.34748	9.954	4.45429	2.48683	13.7542	1.21662	9.8265	3.58788	7.6374	0.381225	8.88316	6.69996	0.599091	-1.5273	7.71209	-0.0699508	10.6709	2.36222	7.77741	4.8458	7.44223	8.80889	2.98486	4.81736	16.434	8.5349	7.41805	1.52188	0.689184	0.927572	15.6894	4.00926	3.75112	10.1357	1.49849	6.36353	2.3054	8.58603	6.43631	0.224892	11.458
6.70756	11.9455	10.1408	4.80315	1.48432	3.57676	5.95179	4.38772	9.39968	6.60361	9.43807	4.28766	3.90927	12.4528	0.971129	8.84108	3.42242	7.8952	0.537205	8.07337	7.26982	0.204061	-0.537402	6.22858	0.141759	10.2441	0.573944	6.32345	6.11915	8.77122	10.1851	3.36364	4.60728	15.0453	8.03641	5.61009	2.36544	0.733044	1.51949	16.0765	3.84664	5.03951	9.65479	2.23971	6.733	1.88662	9.22343	6.92728	0.204502	10.5733
8.02715	12.7505	9.2934	3.61106	2.51157	4.32257	5.71366	3.51815	10.8084	7.44512	9.70517	4.50048	3.81883	11.7427	1.73804	11.3858	4.70778	8.07975	0.416315	8.09246	6.73245	0.575181	-0.479032	7.46669	0.120459	12.2862	1.37398	8.32334	5.71832	8.54942	10.2712	2.74102	5.27361	16.9132	8.07255	7.30227	1.32621	0.503824	0.871452	15.9905	4.2369	5.96918	9.78278	1.31761	6.67786	1.71059	8.91653	5.93062	0.236912	13.7927
7.27832	11.848	8.94919	2.40659	2.11641	3.9133	5.73982	3.18796	10.4401	7.33456	9.39606	2.65359	3.56407	11.9698	1.63439	10.243	2.57488	7.92134	0.311465	7.90472	6.87573	0.375891	-0.635352	5.72506	0.364489	11.87	1.63369	7.69794	6.23381	9.30534	9.85152	2.10751	4.02245	16.4334	8.12672	5.50358	1.22895	0.469634	0.936912	15.8774	4.07624	5.5813	9.55091	1.12949	6.59736	1.50252	8.32518	5.4284	0.124712	13.7408
6.84459	12.1757	7.00128	4.43633	2.31812	3.86661	4.71614	4.14497	10.7313	7.37205	8.56379	4.74934	3.79065	11.5463	2.27315	10.8955	3.75061	6.63739	0.812265	7.31396	6.70476	0.886561	-0.279472	7.56325	0.666049	10.6372	1.41774	6.98339	5.33331	8.22085	9.87201	3.58135	4.06877	14.2957	7.43893	6.55457	1.58786	0.654684	0.919162	15.5618	4.29747	4.38041	11.7383	1.7506	6.22635	1.77629	9.66993	6.75175	0.267312	11.53
7.43774	12.591	7.32069	5.87094	2.24251	3.83024	4.60438	4.02303	11.6674	7.28564	8.90056	7.95122	5.63511	13.519	3.16677	11.4167	4.73261	7.28236	0.783725	9.38545	6.74013	0.686551	0.125708	8.4009	0.373899	11.0959	1.71284	7.63549	5.81193	8.34943	9.69235	3.26799	5.27081	14.6485	8.25267	7.30357	1.64459	0.624304	0.807212	15.7981	4.58989	8.76364	12.3977	1.8687	6.44687	2.20097	9.60358	6.89303	0.371332	11.6381
7.58516	12.5931	7.05467	4.42923	1.67522	3.86182	4.58303	3.72139	10.7932	7.52684	8.79167	4.54299	4.82535	11.9262	2.74636	11.6227	5.35244	7.34859	0.589685	8.83748	6.78344	0.418001	-0.0450417	8.62813	0.122359	11.0716	1.44187	7.6457	5.62382	8.45886	9.6488	3.39776	5.35893	14.4542	7.86215	7.93258	1.50459	0.516594	0.595262	16.0001	4.27016	7.3699	12.1128	1.96314	6.38214	2.18984	9.53052	6.95293	0.287452	12.0118
8.30573	11.5169	6.38447	4.40996	1.8018	4.40464	6.48241	3.85846	10.0182	7.11852	10.3127	3.8116	4.38997	13.0605	2.36178	11.9909	4.28198	8.51948	0.712555	7.59905	6.59606	0.826271	-0.336802	6.97287	0.601499	11.7037	1.19176	7.54745	5.45721	8.83672	11.3238	3.72031	3.98254	14.4919	8.92613	7.60186	2.48356	1.00543	0.708842	16.0846	4.55668	5.54708	11.9437	1.49543	6.16068	1.69127	9.1526	6.6698	0.140992	13.7868
8.57375	12.7646	4.66946	4.34622	3.79663	4.59852	6.8128	3.23071	11.9218	7.67195	10.0395	5.40751	5.36878	14.0422	2.94478	10.213	2.59373	6.68364	1.29729	8.79097	6.50086	1.30726	-0.626662	5.9276	0.485759	8.75152	0.991604	8.5769	6.62113	7.91608	9.40467	3.83695	0.996173	15.4321	8.92672	5.12366	8.25337	3.04304	1.66745	15.9244	5.562	11.3975	8.56091	3.10743	7.05118	2.7766	9.74043	7.10679	1.47537	10.0627
8.74539	12.5782	10.3574	4.23466	3.40392	4.06824	6.34614	3.15337	11.3312	7.27043	9.9808	4.71572	3.58973	12.5541	1.94686	9.81095	4.08747	7.12276	0.862755	10.4923	6.44781	0.863351	-0.473192	7.20589	0.183849	9.01126	0.925544	7.42633	6.3458	7.53257	9.14151	3.15573	4.97	15.2748	8.46228	6.06479	8.33915	3.14737	1.38969	15.88	5.49324	10.6124	8.53839	3.05561	7.13259	2.39338	9.23968	6.6678	0.322402	9.57807
7.32262	11.7752	8.27129	4.45047	2.29992	3.85816	6.16904	4.19196	10.7376	7.57976	9.84873	2.86049	3.57182	12.2031	1.04833	8.46311	4.91713	7.977	0.768963	7.13645	6.94673	0.432843	-0.65488	8.15474	-0.0208425	10.4252	1.66353	7.32388	5.84727	8.5782	9.60915	2.94255	5.86601	16.6599	9.05983	8.24173	1.13184	0.742144	1.50173	15.1633	4.73886	3.98978	8.56761	1.33538	6.3855	2.44699	9.7514	7.06546	0.143828	12.854
7.31117	11.8631	9.14967	5.41449	2.31547	3.94274	6.14834	4.17642	11.3735	7.02342	10.2592	4.89389	5.36931	12.6204	0.991518	10.674	3.51432	7.89784	0.784683	7.88242	6.54978	0.675233	-0.79075	8.07645	0.255487	10.3486	2.28833	6.53301	5.67987	8.68377	10.0601	2.22429	5.06145	15.6351	8.66966	7.60308	1.13795	0.481094	1.44853	14.4191	4.80985	9.10361	10.0884	1.18506	5.90666	3.00577	10.1494	7.16099	-0.0467617	11.7491
7.6525	12.2624	9.21601	4.83933	1.95812	4.24136	6.21298	3.53816	10.3408	6.77118	9.70319	5.19309	2.91655	12.9271	1.02739	10.5358	3.86633	7.85505	0.688513	8.44181	6.54512	0.513143	-1.89266	7.18273	0.0411875	10.2133	5.78812	6.91343	5.43841	8.92048	10.1024	2.52057	3.89938	15.0059	8.69647	6.73131	1.96234	0.414214	0.962607	15.0133	4.09276	7.67973	10.502	1.47398	6.29188	2.75793	9.65862	6.84299	0.0644083	11.36
7.90274	14.1697	7.93774	5.48914	2.90056	3.94138	6.35362	4.43001	11.4162	8.13026	10.458	4.9904	3.67155	13.1485	1.62981	9.42968	5.2798	8.00477	1.78514	7.49429	6.70183	0.783233	-0.75975	10.1175	0.657937	11.1544	2.33004	8.20105	5.93344	7.56726	10.864	3.49676	7.6417	16.2631	9.03781	9.04096	1.56628	0.763404	1.40152	15.665	4.81001	7.19697	9.39156	1.93132	6.77743	2.88496	10.4336	7.11247	0.316198	12.5051
6.94871	13.6385	7.68612	2.93857	2.57294	2.88774	6.26302	4.3118	11.151	8.44053	9.81841	2.52304	3.6097	11.6353	1.53457	7.72043	5.23855	7.88014	1.35051	5.97645	7.46323	0.692533	-0.99278	9.23036	0.292278	10.5325	1.65157	7.80865	6.07632	7.45222	9.93089	2.60916	7.48262	15.7316	9.03237	8.73808	1.34271	0.616674	1.73162	15.3988	4.99845	5.40159	7.4969	1.47258	6.3493	3.17682	10.1315	6.49605	0.277738	12.0612
8.59553	12.5627	9.6488	5.7633	2.88645	3.63953	6.09519	3.26899	11.0201	7.60461	10.4624	5.72146	4.34755	14.2917	1.76473	12.5828	5.14419	8.39966	0.758253	10.1021	6.48732	0.450963	-0.72668	6.3845	0.591488	10.8995	1.34991	6.42131	6.5256	8.92676	9.02801	3.01982	4.32864	17.1843	9.47919	6.91459	1.39753	0.452654	1.45568	16.5585	4.64328	4.6246	12.2288	1.42642	5.58763	2.80746	9.92233	7.20364	0.118598	12.6639
8.1214	13.2194	9.212	3.39992	1.7305	3.85413	6.09749	3.10683	11.4369	7.2046	9.63522	4.71531	2.93361	12.3588	0.651977	9.44519	4.05367	7.1472	0.570673	8.86155	6.74044	1.16802	-0.66781	7.18609	-0.233022	10.6196	1.05887	7.08005	5.36705	8.19009	9.4307	3.15267	4.61512	16.2215	9.06517	7.55002	4.12234	0.565304	1.09694	16.0287	4.56839	7.66641	8.93417	1.50253	6.46665	2.16825	9.2838	7.02932	0.0128783	11.987
7.82117	13.4846	9.36409	4.03757	2.26525	3.9434	6.48495	3.37162	11.7836	7.52447	9.9078	4.69871	3.35013	12.8738	0.778428	10.0457	4.46191	8.07123	0.846723	9.93229	7.53618	0.710373	-0.54659	7.46854	-0.112213	11.0124	2.04977	7.54129	5.62742	8.51029	9.42087	3.37098	5.76195	16.6326	9.36923	7.55392	6.76989	0.910224	1.97521	16.1756	4.69301	9.58911	9.46218	2.03332	6.84647	2.97529	9.63061	7.21705	0.114698	12.5991
8.01396	12.73	9.26505	4.92338	1.82664	4.14323	6.21822	3.213	11.385	6.85269	9.57726	5.53812	3.75992	12.2624	0.808697	10.1894	3.55473	6.94098	0.633443	9.23769	6.37701	0.704173	-0.76019	6.57539	-0.0281025	10.6522	1.55706	6.81583	5.29936	9.02662	10.0149	3.00111	4.35192	15.2916	8.3833	7.28931	2.23805	0.619194	1.40877	15.5614	4.41648	9.31836	9.76932	1.35781	6.37489	1.4458	9.60941	7.26965	0.105678	11.5034
6.86671	11.4487	7.39524	4.64463	2.34503	3.59073	6.03166	1.82855	10.2568	6.12214	9.53059	5.28851	1.94179	12.4609	0.998448	10.3677	4.46883	7.80238	0.656053	8.49785	6.09018	0.395333	-0.99693	7.09369	0.101407	10.2406	1.91112	6.32554	7.46035	8.99542	9.37304	2.14887	3.84991	13.7286	8.34033	6.92285	0.726358	1.30115	1.39031	14.631	4.70981	7.08814	9.56776	1.05301	6.10485	2.39102	9.36549	6.88062	-0.0362617	8.96204
9.80279	13.9576	10.4255	7.28903	4.69658	5.3493	7.53754	2.93662	12.6147	7.44537	11.0133	7.1392	5.36116	13.7079	2.19217	12.3654	4.57901	8.46889	1.60009	12.0738	9.78827	1.30106	-0.75308	6.10913	0.0824975	10.2207	1.75342	9.4392	7.4561	8.52409	10.6911	4.57746	5.11757	14.6311	9.31238	7.01886	7.22814	1.55468	2.80969	15.944	6.02248	9.01812	12.5508	3.69589	7.35211	3.29774	11.3643	9.05902	0.0793583	9.5113
6.99432	11.6675	10.9286	5.75076	1.98704	3.34836	5.82844	3.96862	10.2049	7.05935	9.90088	5.48858	3.25889	11.4697	0.153957	10.8307	4.2628	6.55586	0.500833	7.73786	5.54107	2.42099	-1.18052	8.10141	0.140077	9.77968	2.2468	6.48538	5.43689	8.91584	9.39879	1.88287	5.76504	13.4821	6.88538	7.43909	1.05548	1.01264	0.753447	14.5529	4.8635	4.94294	9.79972	0.731138	5.47716	1.72448	9.36249	6.8249	0.0850083	8.7985
7.98255	11.9015	10.5973	6.04474	1.66688	3.43763	5.80654	4.15465	10.4051	7.54365	10.0607	5.29959	3.15966	11.5003	0.852217	10.2478	5.66115	6.62356	0.695343	8.01471	5.53213	3.03806	-1.45765	9.21579	0.185718	10.3218	1.16559	6.79005	5.29807	9.0648	9.68004	2.2645	7.02028	13.7973	6.83813	8.39812	1.26853	1.02217	0.659967	14.8057	4.86742	5.21362	9.02157	0.975138	5.83503	2.67716	9.51498	7.08245	0.298248	9.07159
7.45704	11.8331	9.90546	6.32512	2.03477	3.02574	5.67768	4.68241	10.3857	7.19225	9.77368	4.85611	3.24022	12.5807	0.457647	9.52346	4.38697	7.02688	0.522323	7.41536	5.80101	3.33414	-1.14432	8.35047	0.183287	9.98954	1.74374	7.24742	5.13767	8.42046	9.20152	2.51899	6.49832	15.3614	7.12608	7.06215	0.755968	1.98312	0.674717	15.3713	4.7237	5.24611	9.08629	0.947678	5.87944	1.5986	9.41986	7.05662	0.393098	10.2704
8.06132	12.141	10.2321	7.16685	1.96504	3.82482	5.57768	4.39562	10.3173	7.38874	10.2609	5.20455	4.71075	13.1155	1.04904	10.7953	5.12722	7.35662	0.585533	9.26756	6.15588	2.92967	-1.02105	9.07748	0.0161475	10.3345	1.73932	7.86839	5.42394	8.35268	9.2761	3.56476	7.22313	15.7447	6.92183	8.0651	2.44141	4.80649	0.765567	15.5617	4.46915	5.04726	10.7284	1.19985	6.34282	0.922253	9.66442	7.27629	0.351298	10.1009
8.24338	12.6024	10.6973	3.98064	2.45493	4.37602	6.00716	3.49025	11.3798	7.13402	11.0414	6.09532	4.88964	13.3811	2.67975	9.1637	5.42876	7.83514	1.13593	6.68032	6.51576	2.40242	-1.20107	8.97099	-0.0698925	10.602	1.07727	7.93138	5.59776	7.5583	9.57703	3.49909	6.50423	15.3388	7.76101	7.56804	1.96263	4.25472	0.727497	15.6745	4.62291	7.34588	11.8045	1.15785	6.66333	2.60209	10.16	6.95631	0.431498	10.5101
8.16172	12.4412	9.66799	3.93035	2.1389	4.45595	6.28095	3.90037	10.609	7.562	10.6817	4.06137	4.10952	12.4577	1.36542	9.33268	5.11363	7.80348	0.546493	6.39453	6.47845	2.84491	-0.88469	8.06583	0.377418	10.6265	2.66339	7.68246	6.06327	7.67305	9.02423	2.75386	6.03894	15.0383	8.09034	7.4612	1.87275	3.25953	0.711477	15.6195	4.78796	6.20138	10.6899	1.31875	6.64797	1.31156	9.18836	6.63901	0.441768	12.3848
9.20459	13.8086	8.68525	8.13655	1.27005	4.4181	5.81479	4.79258	11.6686	7.94711	10.5199	9.2897	5.49012	14.5057	2.29623	10.354	3.30622	7.47415	0.956443	8.09572	7.66679	0.332393	-0.70257	9.68469	0.190337	11.6762	2.44229	7.73391	5.97173	8.57386	10.5769	2.82278	6.62052	14.9093	8.41367	8.03016	7.26028	0.502584	1.22454	15.5538	4.69524	10.4851	11.8498	2.26737	6.33584	3.18346	10.8549	7.54591	0.109508	11.7599
13.872	13.7349	8.34108	7.88077	2.11035	5.12424	5.63548	3.15826	11.8273	7.69317	10.7238	9.20371	4.82808	13.6593	2.30292	10.3919	4.97059	7.17259	0.170523	8.30905	7.01428	1.08611	-1.06397	10.4011	0.0404875	11.8224	1.50459	7.7077	5.63222	7.20529	9.84513	3.14888	6.48148	15.3231	6.5876	8.93449	3.83019	0.693864	1.28677	16.1364	4.23311	7.10349	11.3417	1.94256	6.66962	2.26153	10.4879	7.32848	0.0761083	12.5627
9.22137	13.2323	10.4157	6.40388	2.51885	4.61761	6.26949	4.35109	11.023	6.73661	10.2964	5.28207	5.52189	12.4075	3.05818	11.8372	3.5769	8.12565	1.28721	9.46279	7.01336	0.334523	-0.88202	5.6938	0.202708	10.7285	1.46055	6.45674	5.94092	8.51106	10.816	2.57042	4.12269	14.8023	8.93703	6.37281	1.16515	0.749074	1.81055	16.1285	5.05814	7.69927	9.53901	2.13926	6.52519	3.69227	10.0626	8.20422	0.132128	11.0833
9.08219	13.1715	9.09868	6.85912	2.24491	3.97263	6.06552	4.65205	10.9847	7.3902	10.2027	7.43471	6.40914	14.4961	4.17004	10.8768	4.67975	8.08327	1.07602	8.98251	6.96054	0.727813	-0.95081	7.02895	0.226077	11.2963	1.78942	7.42371	5.6459	7.72854	10.3954	2.40384	5.17932	15.8092	9.21032	7.12665	1.51922	0.721244	1.60662	16.3301	4.7252	12.12	10.4934	2.65751	6.37518	4.00744	9.31668	7.88541	0.184008	11.5732
7.04105	12.8062	9.33443	6.22062	2.1219	4.33906	5.77159	4.51262	10.1249	6.75448	9.34743	4.29506	4.17016	11.3356	2.25833	9.85185	4.67187	6.65383	1.10447	8.06311	6.36441	1.09788	-0.51191	6.73041	1.00747	10.2836	1.54045	6.35351	5.42265	7.34725	10.1937	3.04408	4.18108	14.6739	7.72179	7.45485	1.66738	0.816464	1.52824	16.4279	4.47971	9.51653	9.02413	2.255	6.42	3.26195	9.07514	7.54557	0.187188	10.459
8.45255	12.5549	8.26986	7.88878	3.26243	4.30126	5.62642	5.2958	11.4679	7.64319	10.2349	7.99026	6.46809	14.7027	1.03039	11.9049	4.18504	8.01666	0.708333	11.535	5.78339	0.337653	-1.16317	9.04006	-0.211943	11.6888	1.55463	8.52809	5.67429	6.13936	10.2311	3.97789	5.89477	16.1228	7.91088	7.2771	1.24576	2.00158	2.05631	16.2238	4.0915	7.33605	11.5349	2.01513	6.38422	2.76466	9.57024	8.58201	0.0430983	12.8806
8.816	13.4521	8.22011	6.58787	3.55466	5.79623	5.89602	5.25624	11.61	8.23079	10.64	7.11482	4.18134	13.8863	0.592207	11.0366	4.58519	7.47299	0.727043	9.92676	5.63246	0.687023	-0.76399	8.89634	0.219218	12.0032	1.70514	8.28956	5.70807	6.48834	9.91215	4.15837	5.48918	16.4858	8.20468	7.71246	1.72779	1.72115	1.47088	16.3401	4.0896	6.93659	11.6592	1.70823	6.5661	2.17013	10.1404	8.22998	-0.0325817	13.5963
9.01629	14.0712	8.35391	5.87904	2.94048	5.67058	6.42647	6.03285	11.5691	8.83882	11.2262	5.4713	4.60783	13.6664	1.54129	11.1427	5.9924	7.84544	1.03619	8.82209	6.22093	0.684643	-0.45182	8.88989	0.265047	12.3824	1.54318	8.95215	6.33047	6.83122	9.97053	4.3581	6.03005	17.5416	8.85119	7.52153	1.55434	1.89159	1.40957	16.6584	4.49198	6.07741	11.4175	1.25584	6.9919	2.50584	9.88106	8.12356	0.287658	14.0228
8.13396	12.4122	9.1037	4.67317	2.12633	4.77634	6.2743	4.69792	10.5729	7.83967	10.5387	3.70618	3.90949	12.9516	0.964657	9.54379	3.43968	8.13781	0.435743	8.21177	6.61931	0.908343	2.25663	6.98044	0.493067	10.9389	1.95769	7.88255	6.46143	7.4904	9.35508	3.62883	4.51519	16.4965	8.45697	6.43015	1.09454	1.95958	1.08886	16.4742	3.9068	6.57041	10.2482	1.23605	6.50224	1.73953	9.01385	7.21776	0.204868	13.418
7.66093	12.1895	9.5303	4.27604	2.85075	4.21667	6.02767	4.06276	11.879	6.56469	10.2512	6.55052	4.43794	12.9942	2.14896	11.2575	3.52628	8.13794	0.368503	7.92447	5.65794	0.115643	-1.12476	6.13613	-0.353942	10.7373	1.48486	6.69257	4.96931	8.65638	9.82039	3.00428	3.35608	14.1268	8.45258	5.45639	2.31562	0.711394	1.17497	15.6081	4.58045	9.12509	11.4342	1.46128	6.41813	2.57798	10.1104	6.88907	-0.0925317	11.3102
7.43539	12.2207	9.49747	4.27903	2.52018	4.34699	6.14173	3.76824	12.1451	6.43156	10.3393	7.12314	4.89743	12.788	2.16644	11.4212	2.912	7.96296	0.545753	7.7136	5.66633	0.439753	-0.87707	5.52023	0.175627	10.7068	1.88258	6.69011	4.98742	8.36848	9.81739	3.30057	3.35524	14.0034	8.19954	6.04484	2.21657	0.547174	1.14763	15.5492	4.28827	9.30628	11.8107	1.56678	6.32982	3.30331	10.0391	6.90349	-0.0246917	12.0062
7.89131	12.4452	10.0176	4.88487	2.48467	4.53694	6.31184	3.98531	11.8438	6.67383	10.2937	8.44399	5.37842	13.0046	1.84621	9.83063	3.53378	7.03244	0.647613	7.10618	5.62927	0.613673	-1.1637	7.61454	-0.274992	10.3613	1.45746	7.04003	4.82334	7.60322	10.0753	3.49001	4.7011	14.4591	7.8171	7.50832	3.05142	0.765904	0.834147	15.6001	4.41552	7.8499	10.8754	1.90492	6.60065	2.42155	9.91054	6.83137	-0.0967717	10.7517
8.42323	12.5722	9.47029	4.72735	2.86409	4.39949	5.49739	3.88472	11.7868	6.48862	9.82647	7.90434	6.43003	12.0713	2.9306	10.4789	2.84569	6.04405	1.13843	7.36549	6.14908	0.152163	-1.04091	8.52126	-0.162903	10.236	1.51214	6.93598	4.10618	6.38976	9.9411	2.9292	5.4393	13.1336	7.61962	6.76372	7.82577	0.998134	0.939357	15.2416	4.58347	6.9422	11.6363	1.60857	6.7539	2.23118	10.4086	6.4539	-0.144582	10.41
8.03113	12.8475	9.98177	4.31613	2.84369	4.12634	5.67322	4.05434	12.2934	6.69703	9.81134	5.87909	5.55236	12.268	2.06801	11.2903	3.6937	7.79706	1.06013	6.92894	6.72847	0.869983	-1.0485	7.05843	-0.545942	10.1272	1.31314	7.52412	4.41885	7.23021	9.7191	3.02018	4.66228	13.8408	8.12982	5.28548	7.24286	1.0227	1.51696	14.9328	4.4261	7.13898	9.87374	2.00661	6.95714	3.16772	10.5537	6.76974	-0.108222	12.0347
7.96582	12.0985	9.98915	3.59054	2.70789	4.34581	5.68932	3.7616	11.8286	6.63865	10.1153	5.88293	5.17162	12.6018	1.87597	10.9611	4.48296	7.16036	1.01756	7.59537	6.40039	0.190623	-0.99954	8.25099	-0.132552	10.5487	0.649954	7.50129	4.37742	8.32514	9.83532	2.93866	4.66638	14.3059	8.314	6.57788	3.1878	1.18036	1.51271	14.8185	4.33183	4.02116	10.7087	1.34542	6.78202	1.92586	10.039	6.23788	-0.112582	11.5101
8.33884	12.2046	7.42897	4.953	1.65241	3.11316	5.14325	4.05849	11.3332	7.0877	9.83592	6.63436	3.84595	12.832	0.941288	10.4164	3.06226	6.90369	0.615033	8.07882	6.18331	0.307513	-0.59852	8.11363	-0.0124025	10.253	1.33297	7.0064	4.78167	8.07971	9.17156	1.36654	4.81327	14.0301	7.44679	6.97773	0.990908	0.391394	1.19556	16.1528	4.69935	7.62141	9.69482	1.11252	5.86875	3.09647	9.62717	7.36908	-0.0140717	8.81558
8.79589	12.7634	8.06417	5.21884	1.31584	2.82945	5.26408	3.78373	11.2193	7.49793	9.76807	7.57105	6.95032	13.5387	1.09809	10.9399	5.28165	7.38054	0.884343	9.28405	6.705	0.505163	-0.82626	9.96267	0.259667	11.0783	1.02916	7.5381	4.98353	7.63854	9.45819	0.989827	7.30474	14.9719	7.94344	8.37799	1.23382	0.735914	1.28583	16.2505	4.54326	7.58626	10.6011	1.88511	6.04367	3.09237	9.74479	7.45633	0.188698	9.47378
9.57579	13.1261	9.28691	6.39686	1.78326	3.37214	5.76112	4.01776	11.5721	7.85711	10.1306	7.08833	3.58175	14.2499	1.53907	11.6019	6.00296	7.87893	0.901233	9.5224	7.02146	0.287033	-0.79355	10.4823	0.291048	11.7773	2.31279	8.11951	5.32287	8.23351	10.0937	1.02802	7.40053	15.7459	8.56646	9.11438	1.69971	0.954834	1.49472	16.1345	4.7778	6.80063	10.5498	1.57548	6.27686	2.59559	10.0064	7.48893	0.102278	10.6617
8.37432	12.2645	9.95322	6.36705	2.18776	4.19029	5.55347	3.7195	11.3145	7.26427	10.2021	6.95846	3.73691	13.3907	2.18799	10.6219	3.90931	7.56888	1.00979	9.49423	7.38933	0.663963	-0.87344	9.5537	0.0145375	11.0891	1.65709	7.39271	5.46805	8.09499	10.0089	1.35882	6.31676	15.7517	8.00341	8.10865	1.29274	0.955814	1.30495	15.4891	4.66944	6.55354	11.2271	1.3778	6.4809	1.78461	10.0634	7.00281	0.147748	10.4567
8.46492	12.377	9.46597	6.42258	1.7285	4.48616	5.43996	3.90944	11.336	7.38024	10.0807	6.85737	3.90459	13.5581	1.96484	11.2595	3.74284	7.66568	0.895503	9.48004	7.40442	0.497403	-0.8853	8.72789	0.0544575	11.3193	1.73429	7.31093	5.6909	7.43874	10.3075	1.41895	5.07781	15.4587	8.19285	7.6134	1.61934	0.675624	1.35159	15.5449	4.42281	6.56913	11.306	1.72269	6.71866	2.03519	9.9995	7.17138	0.135828	11.6817
8.85814	13.2946	9.99261	6.13408	2.52117	4.23479	6.09326	4.37054	11.6165	6.8924	10.5191	8.11964	3.3971	13.6379	1.34591	11.7572	4.56068	7.3884	0.976093	9.38027	6.61233	0.795393	-0.43996	8.48499	-0.216693	10.8136	1.53257	7.64079	6.60841	9.24736	10.3773	2.92597	5.46648	14.4222	8.12104	7.54414	1.08165	0.856584	1.36611	14.6467	4.96619	5.97093	11.9414	1.18201	6.29365	2.87657	10.1765	7.46947	0.0895083	10.0574
7.68314	13.487	9.08345	4.79212	2.61722	4.16731	5.90552	5.19008	10.7127	7.30745	9.56699	3.83772	2.72676	12.119	0.929268	10.6385	3.38256	6.57933	0.874143	8.41531	6.92903	0.833613	-0.41602	6.87403	0.0760975	10.0806	2.11614	7.47814	6.46641	8.77514	9.90579	3.08997	4.36684	14.715	7.47229	6.13992	1.14436	0.874904	1.30617	15.8051	4.91646	5.96825	9.08469	1.3625	6.47462	3.13751	9.61216	7.54017	0.240968	10.6263
7.01384	13.1316	9.20506	5.31815	2.28361	3.69001	5.76133	4.63269	10.7227	7.31401	9.55366	5.21874	3.75278	13.2013	1.01533	10.5679	4.26487	7.59489	0.657633	9.19197	7.16221	0.684303	-0.51586	7.13125	0.160357	10.2468	1.88203	7.72227	6.01359	8.03261	9.29833	2.9534	4.58499	14.9927	7.93712	6.69507	1.09335	0.780784	1.02004	15.8865	4.52111	5.7831	9.52044	1.34211	6.23477	2.23125	9.28331	6.88724	0.248318	10.5157
12.7706	12.4856	8.55575	5.54794	2.09802	3.88132	6.95997	2.34043	11.3335	7.33466	10.2082	4.30285	4.53864	12.6055	2.00867	11.037	5.35235	7.19139	1.09942	11.6211	6.68502	1.91314	-0.78132	9.50693	0.206648	10.2136	2.13746	7.46992	6.82318	8.6261	9.28258	3.59555	5.26792	16.0477	8.31118	8.54814	2.23777	0.717174	1.08646	16.5683	4.45331	8.55006	10.0194	1.80714	6.94582	1.89258	8.35908	6.64077	0.211128	11.4759
9.95725	12.961	7.66868	6.22392	1.60831	4.35381	5.87052	4.6273	10.5413	7.63488	10.1136	7.53635	2.6408	13.1915	1.73112	9.84805	5.1585	7.05888	0.359573	7.08258	6.16152	0.801093	-0.70811	8.38367	-0.0921625	11.2808	1.04489	7.03942	6.15498	9.32593	10.3797	2.73063	5.7458	16.1575	8.40791	8.51617	1.37017	0.753274	0.922297	15.1261	4.6158	7.26832	10.2028	1.20645	6.18804	3.08647	9.72575	7.19603	0.346818	12.3725
7.88163	11.5411	7.56379	4.81744	2.09214	3.85617	6.13445	3.81719	9.96078	7.71761	9.66732	3.84232	2.74031	12.2672	1.78142	10.7113	4.77219	8.28269	1.25547	8.43084	6.56631	1.24708	-0.59873	8.04719	0.678547	11.4723	1.59289	7.8955	6.23557	7.59441	10.0152	3.07529	5.97025	15.4984	8.47294	8.26837	4.04998	2.25897	1.11768	16.319	4.48186	4.89891	8.66989	1.57904	5.92974	3.21295	9.56633	8.25879	0.309838	12.5815
8.23506	11.5902	7.12483	5.86877	1.58502	3.7927	5.90223	4.77224	10.3282	7.35911	9.92077	4.49545	3.04651	12.24	2.01995	11.0847	4.42851	7.72704	0.556723	7.5674	6.19803	1.41331	-0.70661	8.09354	0.0542375	11.348	1.21438	6.85717	5.69524	7.7156	10.6198	3.11249	5.27818	15.0957	8.16952	8.03115	1.59578	2.07528	0.773517	16.0689	4.59649	5.00267	9.03147	1.506	5.63598	3.0564	10.0096	8.29811	0.293668	12.0413
7.17758	13.1228	9.40078	4.14047	1.7122	3.60382	6.58323	3.24019	11.3327	6.76946	10.1111	5.35058	3.73493	13.3777	2.63244	10.9599	4.17476	8.56601	0.799973	7.30951	6.58854	1.24531	-0.5629	5.68624	0.636498	11.8569	1.05347	7.04795	6.92042	8.76524	9.27269	3.43246	2.79844	16.364	8.57521	6.35682	1.9033	1.86904	1.44308	15.3355	4.55732	6.8344	11.1135	1.44781	6.42029	2.77014	10.0192	7.2057	-0.0927417	12.8528
9.43517	12.2677	9.65772	6.12049	2.25074	3.30118	6.25618	4.22023	10.8672	7.19042	9.74573	12.1437	3.7118	14.9082	1.18678	11.844	3.14169	8.82502	2.15955	8.41316	5.99142	0.547683	-0.81274	7.38339	0.302907	11.8495	0.603624	8.26609	6.40092	9.74495	10.2709	2.24149	5.42224	15.2216	9.08559	6.70933	1.45673	0.711194	1.23461	16.455	4.74611	5.88727	10.7691	1.81869	6.36113	4.01436	9.92752	7.62259	0.138488	12.3393
9.15886	12.5583	10.484	5.51193	2.47808	3.90886	6.63733	4.31663	10.8575	7.82423	10.3547	9.35616	4.03666	13.5694	1.3428	11.522	4.39755	9.08945	1.29209	9.50192	6.29926	0.981633	-1.08022	7.06166	0.244567	11.5438	1.66028	8.10678	6.85403	9.7452	10.7469	3.10039	4.35321	15.9316	9.02041	6.71773	1.96553	1.17988	1.02688	16.6081	4.70629	8.95548	11.29	2.4259	6.74225	4.27714	9.7541	7.79636	0.231208	12.7094
8.40452	12.3803	10.5381	4.10233	2.09748	4.23845	6.859	3.57037	10.5837	7.79053	9.92144	7.70861	4.20628	13.0992	1.28824	10.5783	4.84618	8.6334	0.699773	8.10599	6.72935	0.834633	-0.97827	6.35778	0.0753175	11.3908	1.58007	8.0718	6.98126	9.61987	10.0599	3.4247	4.41874	16.1265	8.9674	6.90936	2.21157	1.03763	1.15752	16.7111	4.48804	9.12565	10.4345	2.3883	6.83862	3.63728	9.79879	7.27258	0.320428	13.0426
7.3699	13.4889	10.7885	4.31721	2.64265	3.59491	6.15397	2.31072	10.739	6.49297	9.31695	3.14794	4.84612	12.0427	0.922508	9.20841	2.27739	6.69659	0.486523	10.6951	9.15867	0.443493	-0.94136	4.49164	-0.101373	9.69166	1.55471	5.64874	6.24493	8.93713	10.1435	3.89618	4.00128	13.6291	7.16774	5.04689	6.26653	2.17908	2.17639	15.1819	4.60869	6.36823	11.044	2.45961	7.0214	3.30544	9.71793	8.33491	0.118378	10.1429
7.26782	13.5138	10.7887	3.52148	2.09119	4.18978	6.675	2.29908	11.1487	6.58455	9.82699	5.12783	4.86656	12.8137	1.79816	9.53716	2.61976	7.73362	0.823953	10.4293	9.28771	0.901533	-1.09802	5.73516	0.390097	9.91326	1.59019	7.0835	6.7652	8.90881	10.3571	4.99044	4.84257	15.2712	8.46114	5.89126	6.01543	3.13271	2.70494	15.3821	4.71234	6.10361	11.0729	2.82161	7.29546	3.13282	9.53909	8.69166	0.0685083	10.5232
7.52738	13.5266	10.7243	3.10573	2.38654	4.03747	6.65304	2.15659	11.0741	6.42005	9.85444	4.96981	4.52434	12.8714	1.17242	9.88157	3.22851	7.78148	1.24297	10.8288	9.36272	1.04696	-0.86195	6.08452	-0.116223	10.3945	1.94242	7.54807	6.85098	8.94424	10.3444	4.76779	5.07581	15.1572	8.45882	6.27766	5.82436	3.21655	2.63532	15.4899	4.64309	5.66563	11.4091	3.09559	7.35849	3.28437	9.40697	8.81349	0.136958	10.6777
6.95245	12.1827	8.35275	4.61591	1.84011	3.30098	6.13727	4.58953	10.4091	7.44678	9.64482	2.9445	4.21371	11.2815	0.583348	9.00511	3.91261	7.20675	0.459643	5.97945	5.7478	0.869223	-0.77576	7.93023	0.221738	10.4088	1.08645	6.73259	5.89949	8.95263	10.1595	2.42903	5.61794	14.8515	7.40219	7.42389	0.936908	1.36575	1.40709	14.7578	4.8738	3.79294	8.1456	1.10034	5.95967	3.06883	10.3319	7.33992	0.141108	11.7016
7.28719	11.6489	8.97806	4.08022	2.88903	3.93384	6.41379	3.24741	10.737	7.00816	10.3296	3.84835	3.03669	11.1703	0.481857	10.0694	3.48453	6.74772	1.20613	6.8918	7.8379	1.10944	-0.92646	7.05446	-0.0911425	10.303	1.48927	6.22947	6.51229	7.62253	9.90947	3.32897	4.18788	14.751	8.22	6.57912	1.38877	1.32572	1.05756	16.3919	5.41962	5.69555	8.27596	1.89889	6.31143	4.09413	10.8119	7.27191	-0.0421417	12.2019
8.95407	12.3623	9.56651	5.09497	3.21001	3.70034	6.63875	4.46762	12.018	7.38611	10.4678	7.89785	5.43652	12.632	1.20003	10.2745	4.13215	7.22183	0.853903	7.77066	7.98897	0.944543	-0.67677	8.37037	0.181157	11.0775	1.77656	7.57339	6.76265	7.37989	9.86678	3.28392	5.73135	15.2436	9.2582	7.55731	3.1776	1.56351	1.27293	16.6168	5.63675	4.77764	9.51034	2.22103	6.66884	3.72397	10.8451	7.56717	0.828598	12.8138
8.59904	10.9265	9.61607	3.86819	2.76646	4.37536	6.41565	2.43264	11.0716	6.88946	10.8016	5.27254	3.38515	13.2194	1.66349	9.12376	3.94306	7.25431	0.762903	7.60499	7.4174	0.558953	-0.93058	6.67686	-0.441182	10.44	0.639514	6.74181	6.19594	7.88829	9.35521	3.10257	4.55827	15.5834	8.4036	6.47016	2.66541	1.01618	0.843147	16.2747	4.78695	5.01973	10.1042	1.83891	6.74476	1.90678	10.0278	6.44159	-0.0397617	12.5266
7.62446	11.4879	8.64915	5.97978	2.08806	4.53295	6.13688	3.09572	10.4279	6.87054	9.88444	4.05977	2.28039	11.7514	0.946758	11.5766	4.3761	7.44767	0.518253	8.48815	5.53309	0.916483	-1.70543	8.27817	0.0652575	10.2298	1.51089	6.40032	5.86782	8.50826	10.184	2.44141	4.88569	13.7451	6.93689	7.67204	1.12081	0.681864	0.773767	14.2711	4.90343	7.65515	9.81409	0.863248	5.99026	2.2412	10.56	6.88821	-0.0232317	11.6821
8.66086	12.3075	8.32112	4.43501	1.61316	3.70677	6.07977	3.78462	10.2513	7.12499	9.4835	3.14028	2.02877	11.908	0.845867	10.769	5.32487	7.70267	1.18578	7.46919	6.00776	0.711323	-1.38566	7.91469	-0.0745625	10.7299	1.21251	8.00231	6.04547	8.06835	10.0257	2.906	5.05123	14.7101	7.87794	7.8875	2.27537	0.682034	0.835657	15.5054	4.84612	6.67054	9.13353	1.40542	6.07864	2.58822	10.1166	7.04433	0.0942183	12.5737
11.1816	12.682	8.30375	4.74138	1.42454	2.62385	6.25117	4.86508	10.382	7.36509	9.7608	10.4778	2.76823	14.3089	1.59073	8.84263	5.47884	6.61431	0.410473	7.15011	5.71504	0.518423	-1.3654	10.7105	0.0340275	12.2062	1.78374	7.67842	6.02754	9.04026	9.42914	2.33976	7.58112	14.726	8.07622	8.66008	1.64453	0.500024	0.372077	13.8536	4.44132	2.04142	9.46752	0.613908	5.96758	2.45084	9.61137	5.83048	0.0699983	13.1072
8.96251	12.5973	8.65613	5.75283	1.91512	4.50432	6.23653	3.34824	10.1288	7.04981	10.0963	6.53449	3.71377	14.6776	1.19345	11.8439	4.575	7.61093	0.898073	11.3298	6.47042	1.03329	-0.91218	9.83605	0.276068	10.6237	1.61165	7.989	5.28106	6.90965	11.0264	4.13747	7.17834	17.5676	8.88339	8.18629	0.978058	2.57649	1.39382	15.7599	5.19184	7.70705	12.4446	1.74919	6.71494	1.78133	9.17381	7.6592	0.165328	12.0425
9.36949	13.0438	9.47859	6.91874	2.11212	4.93017	6.5507	3.13357	10.9584	7.02464	10.7054	6.43184	3.8255	13.9654	2.00845	10.7928	5.5058	8.07332	5.04019	8.64249	6.06163	0.223423	-0.65168	9.07785	0.250358	11.216	1.58184	7.82597	6.39797	8.35435	10.2161	3.07141	5.53621	14.9848	8.48648	8.26723	2.0221	0.799164	0.957617	14.7159	4.93865	10.24	10.7264	1.58145	6.33361	1.94696	9.81505	7.62519	0.177958	11.023
8.99789	13.1697	8.55377	5.49548	1.90721	5.25955	6.47959	3.55314	10.7859	7.47223	10.4057	4.7505	2.49676	13.1879	1.80165	9.87582	5.53833	7.94606	4.98207	7.76789	6.25732	0.818973	-0.71434	8.15944	-0.0321225	10.9324	1.38905	8.37092	6.28134	7.57248	10.0198	3.67816	5.2389	15.4936	8.43205	7.77787	2.85495	1.04742	0.673777	15.785	4.45986	10.9202	11.2602	1.80964	6.58399	2.69322	9.47057	7.50565	0.201808	11.3085
7.12696	12.1339	8.94835	6.00549	1.64968	3.17882	5.75947	4.2893	9.67348	6.76949	9.65072	5.75009	3.01243	13.2666	0.973257	8.79505	4.31854	7.41349	0.739753	5.69788	6.87826	0.372403	-0.70271	6.93128	0.109787	10.3446	1.30925	6.84359	4.84311	9.4017	9.99213	1.75262	4.93245	15.2978	8.32768	7.11153	1.34005	0.959654	1.20416	16.1713	4.20606	8.35374	8.28121	1.76887	6.29904	2.21774	8.73489	6.98975	0.255968	10.7083
7.24148	12.3298	9.05392	4.87827	1.96638	3.49526	5.93715	4.68031	9.66891	6.68975	10.0401	3.72219	3.05925	13.113	0.792748	9.12207	4.43577	7.73771	0.333543	5.94322	7.20394	0.905539	-0.959627	7.02511	-0.177022	10.7255	1.72487	7.49185	5.07881	9.52898	9.82123	2.70446	5.2126	15.8048	8.4401	7.51277	1.17105	1.26695	1.28373	16.3992	4.36674	7.79012	8.52074	1.65609	6.51563	2.30889	8.7938	7.19305	0.301633	11.9546
7.09104	11.7737	8.5977	2.79582	2.79203	4.35205	5.83494	2.92997	11.0939	7.39521	9.2603	3.37927	3.89862	12.1778	0.820257	10.3233	4.68488	7.67552	0.654993	7.90381	6.76422	0.426533	-0.8223	7.45786	0.165077	12.0255	0.903764	7.44465	5.14523	9.39992	10.2059	1.41061	6.07884	15.3973	8.38924	6.6908	1.96798	0.353824	1.39029	15.9031	4.12899	1.90075	7.94972	1.17388	6.25194	1.78881	8.51709	5.86693	0.110028	13.265
6.59552	11.7201	8.94721	2.38342	2.75556	4.13172	5.79702	2.80363	11.2284	7.00547	9.39846	3.19949	2.72088	12.1851	0.465958	10.1931	4.42187	8.03205	0.338843	7.7993	6.74482	0.416873	-0.97181	7.43253	-0.276913	11.8191	1.2542	7.37326	4.91955	9.30032	9.98833	1.4162	6.42363	15.2508	8.71028	6.32876	3.2935	0.560454	1.45687	15.7813	4.15451	1.50591	8.21552	1.05263	6.49207	2.24281	8.42183	5.88686	0.0591383	13.1375
7.20696	12.7929	9.30317	3.25559	3.01212	4.68912	6.34314	2.69427	11.5613	7.23876	9.95574	4.19689	2.66065	12.7247	0.736747	10.7815	4.95549	8.28647	1.11214	7.75165	7.07263	0.123493	-0.89011	8.43469	0.365158	12.2954	1.21331	7.87078	5.68065	9.54526	10.4865	1.53155	7.29913	15.7851	8.99491	7.12781	2.82704	0.778574	1.40715	16.0927	4.57388	2.23196	8.97588	1.50294	6.77273	1.96636	8.88965	6.59502	0.206488	13.5223
8.82235	11.4038	9.17048	6.40135	2.32261	3.03241	5.46352	4.57491	11.3164	6.96498	9.51648	4.1822	3.34373	12.8724	1.02364	9.87531	2.66479	6.51872	0.622333	9.04493	6.69818	0.728623	-0.94424	6.40884	0.0016575	10.4878	1.84773	6.14375	5.33303	8.39984	9.44806	3.08836	3.36804	14.8823	7.77638	5.81955	1.07256	0.491644	0.994147	15.8359	4.72745	3.49546	9.99019	1.27974	6.08359	2.11387	9.49077	7.93805	0.0160183	11.2255
8.55306	12.315	9.47516	6.63128	2.03627	2.84221	5.67872	5.18658	10.613	7.68097	9.33358	5.84177	5.79152	13.2213	2.80158	9.13065	3.92135	7.09781	0.855513	8.28506	6.99388	0.800433	-0.59053	7.98729	0.200128	11.1963	1.61406	6.53489	5.29152	8.00339	9.30943	3.62546	4.74774	15.888	8.50763	7.07673	1.57239	0.582854	0.927667	16.2623	4.81281	7.89343	10.3193	1.67525	6.24701	2.24516	9.1478	7.87804	0.253658	12.445
9.4258	12.858	9.49181	6.71837	2.39939	3.26302	5.64294	4.87561	10.7246	7.89471	9.75404	6.45506	6.61659	13.8542	3.05037	9.7462	5.84741	7.27763	0.857573	8.39517	7.01004	0.984933	-0.49728	9.16867	0.345817	11.8858	1.07514	7.11383	5.22771	7.66012	9.21739	3.53006	6.60283	16.4746	8.9523	8.28962	2.38121	0.874194	1.19864	16.4853	4.4372	5.75157	10.8339	1.8116	6.4056	2.59787	8.92636	7.52403	0.354168	12.7469
9.03702	11.5656	10.5115	4.42977	2.89872	3.7041	6.73932	2.46245	10.5479	6.77176	9.81925	5.62716	4.86929	13.0241	1.61733	11.1997	4.00288	8.67917	1.36675	7.49734	6.99737	0.734313	-0.66781	6.71101	0.423478	11.6936	1.71736	7.3617	6.1662	9.59449	10.2919	3.7101	3.59615	14.1748	9.0941	6.93368	1.97363	0.451374	1.0515	15.5321	4.7358	4.89233	10.7259	1.44861	6.08154	2.81528	9.03903	6.88122	0.130808	11.8445
6.6197	13.2729	8.1541	3.97668	2.17314	3.72666	6.25916	5.5151	9.97293	7.04303	8.69995	2.75176	3.91482	11.341	1.25763	9.42482	3.7392	7.19211	0.361123	7.00224	6.80568	0.458914	-0.011455	7.45035	0.350417	12.5012	1.75951	7.25066	6.04232	8.18643	9.81932	2.8383	4.96458	15.2823	8.12742	7.30582	1.18068	0.489179	0.920887	16.7587	4.97405	4.90803	8.7059	0.892738	6.04061	0.76975	10.2035	6.88652	0.268852	12.5472
6.98909	13.2728	8.72521	3.90426	2.28809	3.86014	6.63562	4.66993	10.2419	8.77005	9.27187	3.28998	4.16997	12.0721	2.1585	9.78996	4.87731	8.1953	0.686183	8.62375	7.28551	1.11984	-0.918425	7.86058	0.455267	12.9566	2.10572	8.21861	6.70242	8.67186	9.8845	3.0459	5.51732	16.2827	8.6632	8.29611	1.91518	0.837049	1.23759	16.768	5.11827	6.48752	9.25598	1.51202	6.33022	2.63062	9.8698	7.11299	0.334212	13.4687
6.67516	12.6241	9.33919	3.63628	2.1596	3.6887	6.51072	4.12727	10.2621	8.18992	9.24316	3.65681	3.92063	12.2496	1.94743	9.00695	4.63006	8.09055	0.751163	6.86618	7.29776	1.15426	-0.568995	7.1841	0.361198	12.6476	1.95132	7.906	6.30316	8.53721	9.37562	2.87157	5.15653	16.534	8.70752	8.23867	1.94233	0.674319	1.45707	16.579	4.45151	6.56446	9.74349	1.44336	6.05717	2.2662	9.19456	6.53435	0.206382	13.4672
7.07093	11.4267	9.14539	4.00694	2.06412	4.31893	6.42357	3.98999	10.2783	6.93796	9.88001	3.7795	3.28739	11.8971	0.515551	9.26388	2.66318	7.84384	0.861533	6.81988	7.50335	1.43897	-0.757005	6.81362	0.224667	10.3832	1.05145	6.14901	6.51554	9.10518	10.5091	2.7696	4.37166	14.5836	8.10886	6.63888	1.29465	0.478369	1.00107	15.1209	5.51347	6.69519	8.97793	1.69194	6.74335	2.33032	10.3706	7.02248	0.319342	11.2954
7.41056	11.4943	10.2848	3.9426	1.97271	4.99857	6.64401	3.69686	10.432	7.06091	10.4423	2.5508	3.18482	11.6957	0.596931	10.0536	2.79392	7.47873	0.427543	7.76135	7.67155	1.40818	-0.945755	6.9283	0.257617	10.7454	1.35291	5.82012	6.72699	9.19816	10.7546	3.52718	3.9656	14.3735	7.40306	6.68596	1.46369	0.627099	1.03153	14.9208	5.48888	7.32843	9.61647	1.94645	6.68426	2.70178	10.5319	7.26323	0.0406217	11.1134
8.28574	12.5038	6.80197	4.77241	1.94541	3.60416	5.78581	3.94673	11.2904	6.24221	9.80452	3.90184	4.62095	12.0189	1.1819	9.70638	4.24553	7.52512	1.35348	8.42604	7.24686	0.421514	-0.957755	7.84741	0.0804075	9.5729	4.96597	6.18883	4.71721	8.4652	9.74062	2.52199	5.11402	12.984	7.62159	7.12087	0.914637	1.14656	1.27976	14.5965	4.54599	9.26906	8.1024	2.24908	6.22068	3.28696	9.95563	8.04209	0.171502	9.19503
8.009	12.2035	6.95653	5.60306	1.9689	3.00627	5.53614	3.82895	11.2028	6.72729	9.3944	3.15016	4.47284	12.0516	0.684371	9.04955	4.87597	7.41551	1.19814	9.16809	7.17976	0.630864	-0.963405	7.42665	0.191238	9.38453	5.39914	6.28269	4.81661	8.0396	10.1378	2.37947	5.32747	13.7888	7.70096	7.12841	1.31053	1.1633	1.66692	15.3155	4.54817	5.80495	8.363	2.22442	6.19926	2.86154	9.80841	7.8766	0.170722	9.37915
8.01314	12.3191	8.47306	5.88283	2.35986	3.89855	5.8944	3.08606	11.2954	6.49224	10.2981	6.87435	5.14711	13.783	1.85055	11.6448	3.23979	8.57932	1.68731	8.59146	7.03268	0.723144	-1.09973	7.46659	0.305177	10.7194	2.13679	6.54966	5.14087	9.5207	8.84866	2.64943	3.93696	13.5291	8.31027	6.85465	0.658167	1.10993	1.60598	13.1875	4.93628	3.35537	10.8639	1.34873	6.37253	2.67379	10.1781	8.01234	0.00373167	9.00457
6.5784	12.9112	9.84422	5.5667	2.22472	3.87384	6.26414	4.37954	10.8599	7.15572	10.4451	5.09482	3.57931	11.4972	0.880751	11.7001	4.62818	7.35359	0.330733	7.56594	6.26854	0.402714	-0.346895	8.00789	0.230478	10.4095	0.999044	6.19004	4.60692	8.4474	10.6739	3.71334	5.29598	14.8159	7.45221	7.00758	0.965907	0.885489	0.986757	16.4332	4.99085	5.22623	9.80321	1.64368	6.11268	1.93196	10.0365	7.53744	0.208452	10.9986
8.88562	11.959	7.2911	4.07726	1.77365	2.66383	5.85345	3.32015	10.662	7.7131	9.44365	3.06581	3.51153	12.7733	1.83583	10.5101	4.82686	7.70521	1.05908	6.78155	6.40958	1.53545	-0.678555	7.79825	0.562177	10.9478	1.65855	7.45007	6.34007	9.0638	8.97835	3.3762	5.33803	16.081	9.04818	7.83567	1.58749	2.54421	1.43839	16.2795	5.16334	4.29292	8.97316	1.72971	5.96776	3.0298	9.66923	6.98442	0.397922	12.0084
7.51514	11.536	7.16588	5.64204	1.98821	3.11049	5.46302	3.59496	10.618	7.32131	9.25774	3.06342	4.93736	12.0289	1.64968	11.1543	3.51198	7.00834	0.616393	7.33814	6.17011	0.375294	-0.754385	6.96861	0.230488	10.6015	1.93688	6.58186	5.43916	8.94108	9.24324	3.81761	3.93028	15.5756	8.09768	6.88694	1.22381	2.27274	1.22756	15.5939	4.54755	3.5143	9.63854	1.45803	5.75621	2.2445	9.71737	6.63312	0.241242	11.1015
11.4242	12.8615	9.73208	6.56209	1.90203	3.77704	6.31568	5.02299	11.0482	7.14088	10.5405	5.48925	4.20614	14.0089	1.83675	12.0598	5.4749	8.11473	0.906463	9.51211	6.62809	0.261834	0.670435	9.22151	-0.198742	13.1046	0.590154	8.15765	5.34195	7.70868	10.0492	3.87183	6.53029	16.644	8.1481	8.42189	2.49377	0.997059	0.810817	16.5876	4.58373	7.53633	10.8342	1.91025	6.17412	2.27962	10.5047	7.77496	0.494862	12.767
10.8037	12.7222	10.3436	5.72882	2.30416	4.44114	6.422	4.29143	11.1944	7.97863	10.6528	6.37743	4.19331	13.8667	2.05536	11.7766	5.73206	8.47587	1.19998	8.68415	6.51943	0.739634	0.376895	9.11529	0.729707	12.8812	1.70205	8.02152	5.70219	7.80577	10.0553	3.7357	6.50691	16.6686	8.20848	8.89175	3.08012	0.992879	0.792707	16.3289	4.37397	7.32302	11.2015	2.032	6.22842	2.00604	10.2748	7.66188	0.570482	13.0701
9.59702	12.031	10.0134	4.62588	2.14327	4.25082	6.19087	3.25122	10.9827	7.27247	10.6822	5.64448	3.67656	13.3456	1.78794	9.80051	5.30464	8.27898	1.3002	7.27659	6.31057	0.931554	0.184425	9.33815	0.595398	12.2425	1.46632	7.57144	5.74664	8.02903	9.44594	3.73629	6.74251	16.0134	8.10823	8.32026	2.30121	0.942139	0.777397	15.8744	4.38265	5.57686	10.6607	1.49526	6.03674	1.02528	10.2088	7.15998	0.290852	12.5451
9.34598	12.812	9.55967	6.43625	2.0978	5.10972	5.77007	4.70778	10.9777	8.29881	10.6928	6.60042	4.46474	14.1201	2.38379	11.3908	5.2222	8.43113	0.760913	8.93316	6.04945	0.981984	2.62045	9.10336	0.488928	11.2152	1.24015	8.54548	5.72906	6.66611	10.1927	4.60879	5.36346	15.7874	8.43423	8.41205	1.66262	0.674289	0.858047	16.2866	4.42793	6.84397	11.7686	1.65224	6.86515	2.54713	10.0569	8.16806	0.356742	11.8031
8.19402	11.8995	8.50692	3.26447	1.92116	4.78397	6.09185	2.66469	10.2981	6.46831	10.5899	4.53388	2.10883	11.982	0.826761	8.41447	4.66082	8.05451	0.752713	7.14674	5.9381	0.380044	1.98026	8.56656	-0.146253	10.0831	0.748414	7.40417	5.83514	7.26323	9.83323	3.59635	5.92233	13.8056	7.12633	8.20175	2.10653	0.798609	0.562927	15.2252	4.06994	6.66239	10.2321	0.703058	6.44608	1.06477	9.47476	6.95289	-0.0643383	10.1441
8.86323	11.9646	8.79981	3.79079	2.30915	4.28401	5.9777	3.20179	10.1915	6.4719	10.3298	4.59115	2.56578	12.5535	1.33293	8.5727	5.18241	7.65809	0.609653	6.17954	6.03653	0.687894	1.84638	8.37156	0.0588375	10.9967	1.86742	7.8363	6.00724	7.76787	9.65811	3.14184	5.51687	14.7907	8.19041	8.19052	1.2735	0.856199	0.832487	16.1235	4.4703	5.61189	9.97745	0.974998	6.59658	1.7953	9.4387	6.86782	0.209052	12.257
8.46723	12.9611	8.98095	4.57085	2.36087	2.87926	5.5431	3.56578	11.5186	6.86021	9.70987	7.30774	5.66647	13.0961	2.68757	9.22899	3.75153	8.02202	1.03255	7.51405	7.30015	0.733334	-1.05489	7.9552	0.506938	10.5127	1.87268	7.28793	4.54029	7.06558	9.73353	4.35481	5.28416	14.7265	7.57988	6.23888	7.07623	0.671419	0.958627	15.7233	4.23288	7.41303	11.0377	2.6057	6.90108	2.20834	9.88007	8.09562	0.562762	9.91629
8.70924	13.1684	10.9558	5.29077	2.6737	4.90284	6.22817	4.43279	11.6323	7.91938	10.5968	5.63887	3.22827	13.2348	1.99829	11.2152	3.51464	8.14095	0.860653	8.13299	6.73829	1.26837	1.03696	8.40339	0.743188	12.1925	1.80486	7.86664	6.09254	6.89844	10.2208	4.16426	4.79405	15.8058	8.82344	7.56161	4.03385	0.788019	3.47638	16.3766	4.17896	6.22043	11.9047	1.68976	6.7783	1.2795	9.53858	7.38572	0.101322	13.505
8.83217	12.7648	10.9299	5.16752	2.60233	5.08545	6.48376	4.11378	11.5797	7.54075	10.2936	4.62036	3.98322	13.2624	2.44028	10.744	3.75045	7.79987	0.506733	8.40031	6.76301	1.18059	0.736355	7.38774	0.325948	11.6826	1.03547	7.80398	6.22694	7.73867	10.6859	3.83817	4.14904	15.4087	8.71855	6.6404	4.56209	0.668139	3.33288	16.2186	4.66451	6.68384	10.4062	1.54571	6.86418	2.01466	9.50536	7.3067	0.0606717	13.2246
8.58189	12.5816	11.2609	5.9673	2.69272	4.46468	6.1877	4.14249	11.5327	7.64405	10.1725	7.53639	2.52305	12.5824	0.923171	9.88857	3.34857	7.16711	0.498963	7.80855	6.28704	1.08564	1.00799	7.45312	0.0987875	11.2918	1.84461	7.19648	6.3971	7.3653	10.4607	3.25984	4.3177	14.7024	7.92196	6.82445	1.90244	0.744909	3.07786	15.9237	4.56201	5.78439	10.6798	1.47245	6.69129	0.80173	9.15503	6.82972	0.0320217	12.9103
8.29735	13.1117	11.8572	6.20022	2.36874	5.16049	6.82551	4.04496	11.2537	7.86615	10.7521	4.89036	4.50023	13.0435	1.93546	11.1688	4.22515	8.57454	0.799593	9.34969	6.96654	0.963034	1.15549	7.72286	0.398207	11.1901	0.863174	7.71922	7.76823	6.99559	11.1645	4.02756	4.13439	15.6273	9.17899	7.51057	3.44848	0.873849	3.03392	16.3529	4.63718	5.79974	10.518	1.51332	6.73018	2.30435	9.84696	7.35374	0.234962	12.4832
6.1596	12.6721	9.85446	2.92805	2.84525	3.57672	6.12424	4.63521	10.1233	7.62799	9.55548	6.41601	3.17679	11.6215	1.24955	9.13561	2.2256	7.31831	0.776543	7.96114	6.5245	0.998334	-0.407035	8.28231	-0.107512	10.3789	1.6147	6.96115	5.71051	9.41913	9.1611	4.43981	5.99816	15.2368	7.88413	6.98612	1.71945	5.50343	1.37661	16.0521	4.45963	4.86723	11.5375	1.3635	6.81595	1.46385	9.80777	6.91925	0.215292	13.4269
[truncated: 3,172 more rows]
[truncated: 46 more columns]

## Sheet: Fig6AD
logFC	adj.P.Val	ensembl_ID
-0.23952	0.00154409	ENSG00000173272
-0.21406	0.00154409	ENSG00000254505
-0.189523	0.00160901	ENSG00000255284
-0.292617	0.00180432	ENSG00000100836
0.454264	0.00274555	ENSG00000249244
[truncated: 28,312 more rows]

## Sheet: Fig6BC
micb_genotype	AC110373.1	DOCK4-AS1	HLA-DRB5	RPS15AP12	HOXA10	AC068491.3	USP41	MTND4P26	RN7SKP292	AL627311.1	NUDT3	XCR1	RPS12P20	AC243829.1	MIR3181	CRLF2	AL137141.1	SLC22A13	GPX1P1	SNHG25	MTCO3P43	Z99496.1	AL731577.2	OR3A2	MICD	MIR3188	AL591719.1	MT-TC	CCL8	CSF2RBP1	MT-TD	AC066616.2	RPS19P7	TMSB4XP4	MTCO3P23	AL773545.3	AC099789.1	MT-TL1	MGAM2	SIGLEC12	AC007278.2	IGHV1-69-2	NEBL	PVALB	MTND1P23	AZU1	MT-TL2	ABO	AC110373.1
[truncated: 3 more rows]
[truncated: 243 more columns]

[truncated: 3 more sheets: Fig6EH, Fig6FG, Fig7]
